# Supplementary material for: Identification of microsporidia host-exposed proteins reveals a repertoire of rapidly evolving proteins
Source: Nat Commun. 2017 Jan 9;8:14023. doi: 10.1038/ncomms14023 (PMC5423893; doi:10.1038/ncomms14023)
Supplement: Supplementary Data 1 — Mass spectrometry data of C. elegans proteins from N. parisii infected worms. [file ncomms14023-s2.xlsx]

## Sheet: Supplementary Data 1
Supplementary Data 1. Mass spectrometry data of C. elegans proteins from N. parisii infected worms.
Protein	Name	Len	GFP1_peptides	GFP2_peptides	GFP3_peptides	NES1_peptides	NES2_peptides	NES3_peptides	NLS1_peptides	NLS2_peptides	NLS3_peptides	NES_LogFoldChange	NES_FDRup	NLS_LogFoldChange	NLS_FDRup	NLS/NES_LogFoldChange	NLS/NES_FDRup	NLS/NES_FDRdown	Intestinal	Nuclear specific	Cytoplasmic specific	TM #	Signal peptide
tr|Q22003|Q22003_CAEEL	R166.2	618	1	1	0	4	14	5	0	0	1	1.821	0	-0.195	0.289847	-2.004	0.30006	0	Intestinal		Cytoplasmic specific	5
tr|P90904|P90904_CAEEL	K02B12.7	423	0	0	0	19	15	16	3	2	0	2.658	0	0.582	0.000283	-2.014	0.286121	0	Intestinal		Cytoplasmic specific
tr|Q1NZ17|Q1NZ17_CAEEL	R31.2	217	0	0	0	4	14	4	0	0	0	1.714	0	-0.324	0.376285	-2.014	0.303519	0	Intestinal		Cytoplasmic specific	1
tr|D5MCR3|D5MCR3_CAEEL	sup-26	476	0	1	4	15	28	23	4	2	2	2.086	0	0.093	0.062435	-2.025	0.283441	0	Intestinal		Cytoplasmic specific
tr|G4S034|G4S034_CAEEL	spc-1	2427	13	26	34	141	210	164	10	23	25	1.61	0	-0.419	0.381757	-2.031	0.276989	0	Intestinal		Cytoplasmic specific
sp|Q17667|LNP1_CAEEL	lnp-1	342	0	0	0	7	7	10	0	0	0	1.799	0	-0.195	0.292187	-2.036	0.298161	0	Intestinal		Cytoplasmic specific	2
tr|C1P627|C1P627_CAEEL	dnj-16	395	0	0	0	5	14	4	0	0	0	1.812	0	-0.299	0.355537	-2.039	0.304643	0	Intestinal		Cytoplasmic specific
sp|P34623|DDRGK_CAEEL	ZK1236.7/C30C11.3	302	0	0	0	4	11	9	0	0	0	1.909	0	-0.174	0.267517	-2.043	0.302255	0	Intestinal		Cytoplasmic specific	1
sp|Q9XZI6|PICAL_CAEEL	unc-11	586	0	1	0	9	16	7	0	2	1	2.092	0	0.066	0.099091	-2.046	0.293929	0	Intestinal		Cytoplasmic specific
sp|P34445|YL87_CAEEL	F54C8.7	307	0	1	0	5	16	3	0	0	0	1.794	0	-0.275	0.34073	-2.046	0.302577	0	Intestinal		Cytoplasmic specific
tr|Q19257|Q19257_CAEEL	F09E5.7	311	0	0	0	8	14	10	2	0	1	2.154	0	0.117	0.074685	-2.05	0.295219	0	Intestinal		Cytoplasmic specific
sp|P34260|VP33A_CAEEL	vps-33.1	603	0	1	0	5	13	5	1	1	0	1.828	0	-0.257	0.327351	-2.05	0.304307	0	Intestinal		Cytoplasmic specific
sp|Q17449|FAAH1_CAEEL	faah-1	572	4	1	0	20	33	26	3	3	3	2.362	0	0.216	0.011057	-2.05	0.280748	0	Intestinal		Cytoplasmic specific	1	Y
tr|G5EEC9|G5EEC9_CAEEL	kcc-2	1079	2	3	2	15	26	20	3	0	3	1.808	0	-0.164	0.327575	-2.05	0.284271	0	Intestinal		Cytoplasmic specific	11
sp|O76512|RENT1_CAEEL	smg-2	1069	0	1	0	7	18	8	2	1	1	2.068	0	0.064	0.101346	-2.057	0.294392	0	Intestinal		Cytoplasmic specific
tr|J7S122|J7S122_CAEEL	rbc-1	3027	2	3	2	14	42	23	3	3	3	2.189	0	0.074	0.072591	-2.059	0.282223	0	Intestinal		Cytoplasmic specific
sp|O17397|DIML_CAEEL	F52H2.6	525	1	4	0	7	17	9	1	2	0	1.433	0	-0.711	0.456177	-2.063	0.293253	0	Intestinal		Cytoplasmic specific	1
tr|Q9XVU8|Q9XVU8_CAEEL	atn-1	894	3	3	6	21	26	23	1	4	3	1.404	0	-0.641	0.427199	-2.064	0.283198	0	Intestinal		Cytoplasmic specific
tr|G5EC35|G5EC35_CAEEL	sma-1	4063	15	31	14	192	250	202	25	21	24	2.029	0	-0.038	0.28731	-2.07	0.276919	0	Intestinal		Cytoplasmic specific
sp|Q20728|TBCB_CAEEL	F53F4.3	229	0	0	0	6	10	8	0	0	0	1.869	0	-0.194	0.284761	-2.086	0.303625	0	Intestinal		Cytoplasmic specific
sp|Q9U280|TAT1_CAEEL	tat-1	1139	0	0	0	4	15	6	0	0	0	1.797	0	-0.244	0.325607	-2.088	0.302172	0	Intestinal		Cytoplasmic specific	8
tr|O01622|O01622_CAEEL	W08A12.4	371	0	0	0	8	8	8	0	0	0	1.756	0	-0.208	0.299383	-2.09	0.29974	0	Intestinal		Cytoplasmic specific
tr|Q19275|Q19275_CAEEL	F09F7.5	583	0	0	0	6	13	6	0	0	0	1.81	0	-0.269	0.342385	-2.126	0.300133	0	Intestinal		Cytoplasmic specific
tr|Q9TYS3|Q9TYS3_CAEEL	ftn-2	170	3	5	4	57	64	55	8	5	5	2.363	0	0.221	0.002061	-2.136	0.277773	0	Intestinal		Cytoplasmic specific
tr|D5MCQ2|D5MCQ2_CAEEL	sup-26	380	0	1	5	18	33	26	4	2	2	2.13	0	-0.097	0.265597	-2.151	0.281156	0	Intestinal		Cytoplasmic specific
tr|Q7JMS4|Q7JMS4_CAEEL	cyld-1	1144	0	0	0	7	10	8	0	0	0	1.806	0	-0.294	0.354022	-2.158	0.299925	0	Intestinal		Cytoplasmic specific
tr|Q22649|Q22649_CAEEL	T21C9.6	1235	1	3	0	16	22	18	0	2	3	2.082	0	-0.038	0.180051	-2.194	0.2849	0	Intestinal		Cytoplasmic specific	1	Y
tr|O62421|O62421_CAEEL	Y32F6B.1	758	0	0	0	8	10	9	0	0	0	1.878	0	-0.3	0.348118	-2.215	0.301282	0	Intestinal		Cytoplasmic specific	11
sp|O62246|COPE_CAEEL	cope-1	292	1	4	2	14	13	11	2	1	1	1.338	0	-0.849	0.434784	-2.218	0.290636	0	Intestinal		Cytoplasmic specific
tr|Q18025|Q18025_CAEEL	C15H9.4	467	0	0	0	9	14	6	0	0	0	2.121	0	-0.229	0.319111	-2.236	0.299966	0	Intestinal		Cytoplasmic specific	2
sp|P90947|HMP1_CAEEL	hmp-1	927	0	0	0	7	14	7	0	0	0	1.939	0	-0.201	0.289353	-2.236	0.294016	0	Intestinal		Cytoplasmic specific
tr|B0M0L9|B0M0L9_CAEEL	C17C3.1	326	0	0	0	9	10	9	1	0	0	1.884	0	-0.221	0.312198	-2.24	0.298128	0	Intestinal		Cytoplasmic specific
tr|H2KY59|H2KY59_CAEEL	ain-2	706	0	3	0	7	16	6	1	0	0	1.531	0	-0.789	0.45326	-2.243	0.293911	0	Intestinal		Cytoplasmic specific
sp|Q19264|DEOC_CAEEL	F09E5.3	303	0	0	0	12	15	13	0	1	2	2.385	0	0.104	0.073031	-2.253	0.288578	0	Intestinal		Cytoplasmic specific
sp|Q09350|YRU4_CAEEL	T09B9.4	528	0	0	0	7	16	6	0	0	0	2.017	0	-0.208	0.300773	-2.254	0.29429	0	Intestinal		Cytoplasmic specific
tr|O44959|O44959_CAEEL	riok-1	506	0	1	0	6	10	11	1	0	1	1.895	0	-0.374	0.39212	-2.258	0.299245	0	Intestinal		Cytoplasmic specific
tr|H2KYV8|H2KYV8_CAEEL	C18C4.5	1046	0	0	0	8	15	7	0	0	0	2.03	0	-0.166	0.266045	-2.264	0.293242	0	Intestinal		Cytoplasmic specific
tr|Q21038|Q21038_CAEEL	ver-3	1227	1	0	1	16	20	15	0	2	2	2.634	0	0.331	0.009961	-2.264	0.288691	0	Intestinal		Cytoplasmic specific	1	Y
tr|A3QM97|A3QM97_CAEEL	C52D10.12	811	0	0	0	8	15	4	0	0	1	1.907	0	-0.278	0.343129	-2.266	0.297124	0	Intestinal		Cytoplasmic specific	4	Y
tr|Q17897|Q17897_CAEEL	C10C5.1	2438	4	3	1	25	37	24	2	2	4	2.031	0	-0.19	0.367997	-2.273	0.279731	0	Intestinal		Cytoplasmic specific	33	Y
tr|Q33BL4|Q33BL4_CAEEL	frm-5.1	1551	6	2	0	22	39	25	5	2	1	1.97	0	-0.324	0.457454	-2.274	0.279906	0	Intestinal		Cytoplasmic specific
sp|Q21993|PFD5_CAEEL	pfd-5	152	0	0	0	11	10	9	0	0	0	2.15	0	-0.198	0.293965	-2.275	0.297598	0	Intestinal		Cytoplasmic specific
tr|D9PTP5|D9PTP5_CAEEL	snx-6	478	1	0	1	15	14	13	2	1	1	2.43	0	0.075	0.090884	-2.283	0.289204	0	Intestinal		Cytoplasmic specific
tr|G5EBT8|G5EBT8_CAEEL	F17C11.12	514	0	0	0	9	12	9	1	0	0	2.168	0	-0.199	0.291387	-2.287	0.294001	0	Intestinal		Cytoplasmic specific	10
tr|O45137|O45137_CAEEL	bas-1	523	0	0	0	12	27	14	0	0	3	2.695	0	0.4	0.005797	-2.3	0.284737	0	Intestinal		Cytoplasmic specific
sp|P34686|CAPZB_CAEEL	cap-2	270	0	0	0	10	11	8	0	0	0	2.044	0	-0.296	0.352292	-2.306	0.294623	0	Intestinal		Cytoplasmic specific
tr|G5ECZ1|G5ECZ1_CAEEL	unc-44	1867	4	8	6	19	33	26	2	4	1	1.118	0	-1.191	0.369826	-2.307	0.280674	0	Intestinal		Cytoplasmic specific
sp|P34453|PEX19_CAEEL	prx-19	282	0	2	0	7	23	12	1	2	1	1.947	0	-0.315	0.392324	-2.311	0.289112	0	Intestinal		Cytoplasmic specific
tr|O16453|O16453_CAEEL	ftn-1	170	0	0	0	9	15	6	0	0	0	1.992	0	-0.233	0.312959	-2.313	0.294658	0	Intestinal		Cytoplasmic specific
sp|P46549|SULU_CAEEL	kin-18	982	0	0	0	9	14	7	0	0	0	2.086	0	-0.336	0.380617	-2.314	0.293132	0	Intestinal		Cytoplasmic specific
tr|Q9XUP7|Q9XUP7_CAEEL	T16G1.4	436	1	2	0	18	25	20	1	3	2	2.455	0	0.173	0.039237	-2.322	0.282665	0	Intestinal		Cytoplasmic specific
tr|U4PSA1|U4PSA1_CAEEL	K02D7.1	318	0	0	0	10	11	10	0	0	0	2.042	0	-0.257	0.330088	-2.323	0.293912	0	Intestinal		Cytoplasmic specific
tr|Q9XWP7|Q9XWP7_CAEEL	eif-3.j	212	1	1	1	31	32	28	3	3	2	3.001	0	0.884	0	-2.328	0.279599	0	Intestinal		Cytoplasmic specific
sp|O18054|PFD3_CAEEL	pfd-3	185	0	0	0	4	16	12	0	0	1	2.016	0	-0.19	0.291018	-2.334	0.294669	0	Intestinal		Cytoplasmic specific
sp|Q09248|DCTN2_CAEEL	dnc-2	331	0	0	0	7	14	9	0	0	0	2.048	0	-0.304	0.341692	-2.341	0.301036	0	Intestinal		Cytoplasmic specific
sp|Q19286|IFB2_CAEEL	ifb-2	543	0	0	0	8	13	10	0	0	0	2.067	0	-0.244	0.315119	-2.347	0.296977	0	Intestinal		Cytoplasmic specific
tr|G5EFM4|G5EFM4_CAEEL	vab-10	4944	3	2	0	7	17	7	0	1	0	1.297	0	-1.063	0.426547	-2.375	0.295008	0	Intestinal		Cytoplasmic specific
tr|Q9N350|Q9N350_CAEEL	Y55F3BR.6	180	0	0	0	9	11	12	0	0	0	2.128	0	-0.244	0.31628	-2.376	0.293008	0	Intestinal		Cytoplasmic specific
tr|H2L0K4|H2L0K4_CAEEL	Y45G5AL.1	273	0	0	0	17	23	18	0	2	2	2.68	0	0.318	0.012745	-2.389	0.286074	0	Intestinal		Cytoplasmic specific
sp|D5MCN2|LARP1_CAEEL	larp-1	1150	0	0	1	91	139	101	9	8	9	4.635	0	2.135	0	-2.396	0.27706	0	Intestinal		Cytoplasmic specific
tr|G5EFB5|G5EFB5_CAEEL	cpn-1	192	0	0	0	11	15	7	0	1	1	2.18	0	-0.229	0.301677	-2.417	0.293862	0	Intestinal		Cytoplasmic specific
tr|F3Y5Q7|F3Y5Q7_CAEEL	spat-2	601	0	0	0	12	9	13	0	0	0	2.337	0	-0.243	0.32209	-2.424	0.290384	0	Intestinal		Cytoplasmic specific
tr|Q23179|Q23179_CAEEL	W05H9.1	414	0	0	1	47	55	49	7	4	1	3.788	0	1.297	0	-2.428	0.278088	0	Intestinal		Cytoplasmic specific	1	Y
sp|Q21219|PEPT1_CAEEL	pept-1	835	5	6	4	22	30	24	0	4	1	1.286	0	-1.166	0.379006	-2.445	0.281219	0	Intestinal		Cytoplasmic specific	10
tr|Q93636|Q93636_CAEEL	hpo-34	1785	1	3	0	61	77	59	6	3	6	3.332	0	0.949	0	-2.447	0.277318	0	Intestinal		Cytoplasmic specific
tr|L8E833|L8E833_CAEEL	W05H9.1	406	0	0	1	47	51	49	6	4	1	3.722	0	1.193	0	-2.469	0.278322	0	Intestinal		Cytoplasmic specific	1	Y
tr|Q965R9|Q965R9_CAEEL	Y97E10AR.6	446	0	0	0	7	23	7	1	1	1	2.069	0	-0.245	0.315758	-2.492	0.29299	0	Intestinal		Cytoplasmic specific	1
sp|P34652|CALX_CAEEL	cnx-1	619	0	0	0	11	14	10	0	0	0	2.244	0	-0.271	0.33625	-2.492	0.291768	0	Intestinal		Cytoplasmic specific	1	Y
tr|O45812|O45812_CAEEL	T23G11.7	312	0	0	0	10	17	10	0	0	0	2.077	0	-0.252	0.338473	-2.497	0.289717	0	Intestinal		Cytoplasmic specific
tr|Q8ITY8|Q8ITY8_CAEEL	R148.3	1130	0	1	0	10	17	9	0	0	0	2.327	0	-0.25	0.316164	-2.503	0.293137	0	Intestinal		Cytoplasmic specific		Y
tr|Q19048|Q19048_CAEEL	mrp-3	1503	1	2	0	32	46	30	3	4	1	2.923	0	0.514	0.000193	-2.506	0.279054	0	Intestinal		Cytoplasmic specific	13
sp|P49594|FEM2_CAEEL	fem-2	449	0	0	0	13	13	13	1	0	0	2.321	0	-0.202	0.300592	-2.532	0.289926	0	Intestinal		Cytoplasmic specific
tr|Q9TXV8|Q9TXV8_CAEEL	abt-4	1802	0	1	0	13	25	15	2	1	1	2.623	0	0.086	0.089413	-2.548	0.286327	0	Intestinal		Cytoplasmic specific	15
tr|O17566|O17566_CAEEL	gck-4	1228	0	0	0	19	21	15	2	0	0	2.581	0	0.115	0.073714	-2.568	0.285768	0	Intestinal		Cytoplasmic specific
tr|G5EE12|G5EE12_CAEEL	cash-1	678	1	0	1	19	30	23	1	3	1	3.109	0	0.384	0.005421	-2.584	0.282133	0	Intestinal		Cytoplasmic specific
tr|Q9U368|Q9U368_CAEEL	T16G1.7	436	2	3	0	19	33	21	1	2	2	2.239	0	-0.393	0.445715	-2.597	0.28318	0	Intestinal		Cytoplasmic specific
tr|O18181|O18181_CAEEL	W09D10.1	495	0	0	0	17	25	15	1	2	1	2.77	0	0.093	0.08421	-2.634	0.284398	0	Intestinal		Cytoplasmic specific
tr|Q5WRU4|Q5WRU4_CAEEL	B0280.13	616	0	0	0	16	14	14	1	0	0	2.434	0	-0.23	0.323683	-2.641	0.28873	0	Intestinal		Cytoplasmic specific
tr|G5EDI2|G5EDI2_CAEEL	ret-1	3303	1	4	3	36	64	43	2	4	3	2.639	0	-0.067	0.230052	-2.66	0.278487	0	Intestinal		Cytoplasmic specific	3
tr|Q09989|Q09989_CAEEL	sdpn-1	489	0	0	0	14	18	12	0	0	0	2.434	0	-0.195	0.288796	-2.679	0.28851	0	Intestinal		Cytoplasmic specific
tr|Q20476|Q20476_CAEEL	F46G10.1	178	0	0	0	22	21	20	1	2	1	2.792	0	0.133	0.067532	-2.7	0.283423	0	Intestinal		Cytoplasmic specific
tr|G5ECB0|G5ECB0_CAEEL	F26F2.1	663	0	0	0	17	19	12	0	0	0	2.683	0	-0.199	0.28762	-2.704	0.289064	0	Intestinal		Cytoplasmic specific
tr|E2JKY8|E2JKY8_CAEEL	dnc-1	1088	3	2	3	8	25	13	0	1	0	1.442	0	-1.303	0.395275	-2.722	0.286677	0	Intestinal		Cytoplasmic specific
tr|Q23083|Q23083_CAEEL	ZC8.6	593	0	0	0	19	15	13	0	1	0	2.467	0	-0.234	0.308899	-2.738	0.288455	0	Intestinal		Cytoplasmic specific
tr|G5EEK2|G5EEK2_CAEEL	F59A2.6	1133	0	0	0	15	15	17	0	0	0	2.312	0	-0.26	0.33291	-2.759	0.287695	0	Intestinal		Cytoplasmic specific
tr|Q93637|Q93637_CAEEL	hpo-34	772	0	3	0	27	34	25	1	3	1	2.481	0	-0.21	0.350652	-2.773	0.280311	0	Intestinal		Cytoplasmic specific
tr|Q18453|Q18453_CAEEL	rsd-3	483	0	0	0	10	22	16	1	0	1	2.58	0	-0.212	0.294944	-2.786	0.288558	0	Intestinal		Cytoplasmic specific
sp|P83351|SNA29_CAEEL	snap-29	277	0	0	0	15	17	17	0	0	0	2.603	0	-0.274	0.343447	-2.808	0.28562	0	Intestinal		Cytoplasmic specific
tr|G5ED04|G5ED04_CAEEL	F22G12.1	355	0	0	0	16	24	11	0	0	0	2.645	0	-0.238	0.319743	-2.823	0.287602	0	Intestinal		Cytoplasmic specific
tr|Q20310|Q20310_CAEEL	F42A10.5	272	0	0	0	56	56	57	4	1	4	3.744	0	0.875	0	-2.858	0.278206	0	Intestinal		Cytoplasmic specific
tr|G5EDE4|G5EDE4_CAEEL	W08E3.2	584	0	0	0	14	24	15	0	1	0	2.777	0	-0.29	0.352036	-2.858	0.284993	0	Intestinal		Cytoplasmic specific
tr|Q21004|Q21004_CAEEL	amph-1	461	0	0	0	13	23	18	0	0	0	2.668	0	-0.261	0.335214	-2.884	0.286398	0	Intestinal		Cytoplasmic specific
sp|Q9U2Y2|CK5P3_CAEEL	Y113G7B.16	489	1	1	0	12	24	17	1	0	0	2.478	0	-0.348	0.381759	-2.897	0.28636	0	Intestinal		Cytoplasmic specific
tr|O02215|O02215_CAEEL	cbl-1	451	0	0	0	12	28	16	0	0	0	2.871	0	-0.16	0.260131	-2.92	0.287049	0	Intestinal		Cytoplasmic specific
sp|Q9BPN8|Y92H3_CAEEL	Y92H12BR.3	637	1	2	1	17	22	17	0	0	0	2.379	0	-0.512	0.455131	-2.925	0.284847	0	Intestinal		Cytoplasmic specific	1	Y
sp|P30628|VPP1_CAEEL	unc-32	905	3	3	1	40	43	39	4	1	1	2.602	0	-0.393	0.460899	-2.943	0.27916	0	Intestinal		Cytoplasmic specific	7
tr|H2KYH5|H2KYH5_CAEEL	C07A12.7	403	0	1	0	21	37	24	2	0	1	3.11	0	0.105	0.076488	-2.956	0.280865	0	Intestinal		Cytoplasmic specific
tr|G5EE74|G5EE74_CAEEL	nud-1	320	0	2	0	19	17	21	0	1	0	2.487	0	-0.59	0.460632	-2.959	0.28603	0	Intestinal		Cytoplasmic specific
sp|Q09541|TPP2_CAEEL	tpp-2	1374	1	4	1	34	40	37	3	1	0	2.612	0	-0.411	0.456761	-3.027	0.279744	0	Intestinal		Cytoplasmic specific
tr|Q9U225|Q9U225_CAEEL	Y56A3A.6	798	0	0	0	18	26	19	0	0	0	2.771	0	-0.315	0.362374	-3.085	0.286055	0	Intestinal		Cytoplasmic specific
tr|Q21891|Q21891_CAEEL	R102.5	388	0	0	0	18	25	24	0	1	0	3.031	0	-0.219	0.307061	-3.099	0.284702	0	Intestinal		Cytoplasmic specific
tr|Q93930|Q93930_CAEEL	prx-14	258	0	0	0	23	23	20	0	0	0	2.721	0	-0.269	0.336848	-3.119	0.285069	0	Intestinal		Cytoplasmic specific
tr|Q9N5V4|Q9N5V4_CAEEL	C53D5.5	642	0	0	0	22	27	23	0	0	0	3.056	0	-0.24	0.319399	-3.205	0.285095	0	Intestinal		Cytoplasmic specific	1
tr|O01893|O01893_CAEEL	R08F11.1	830	0	0	0	18	35	21	0	0	0	2.768	0	-0.279	0.345504	-3.218	0.282795	0	Intestinal		Cytoplasmic specific
sp|P55326|YZG1_CAEEL	F13E6.1	195	0	0	0	25	27	28	1	0	0	3.21	0	-0.154	0.263157	-3.221	0.282389	0	Intestinal		Cytoplasmic specific
tr|Q21164|Q21164_CAEEL	lron-7	586	1	1	0	27	21	29	1	0	0	3.087	0	-0.253	0.320317	-3.253	0.283723	0	Intestinal		Cytoplasmic specific	1	Y
tr|H2FLK8|H2FLK8_CAEEL	lea-1	1381	1	3	0	37	67	42	0	3	0	3.236	0	-0.227	0.360366	-3.324	0.279059	0	Intestinal		Cytoplasmic specific
tr|H2FLK9|H2FLK9_CAEEL	lea-1	1198	1	3	0	39	66	44	0	3	0	3.147	0	-0.218	0.357691	-3.349	0.278511	0	Intestinal		Cytoplasmic specific
tr|A8WHP8|A8WHP8_CAEEL	mdt-28	418	0	0	0	26	36	24	1	0	1	3.086	0	-0.24	0.327239	-3.373	0.281634	0	Intestinal		Cytoplasmic specific
tr|V6CJ04|V6CJ04_CAEEL	bicd-1	737	0	0	0	23	34	32	0	1	0	3.031	0	-0.287	0.33998	-3.401	0.283678	0	Intestinal		Cytoplasmic specific
tr|Q9TYX1|Q9TYX1_CAEEL	dpf-5	737	0	4	0	23	38	30	0	0	0	2.36	0	-0.987	0.438135	-3.41	0.28337	0	Intestinal		Cytoplasmic specific
tr|G5EFF7|G5EFF7_CAEEL	ubql-1	502	0	0	0	26	49	30	0	0	0	3.185	0	-0.271	0.351422	-3.566	0.280728	0	Intestinal		Cytoplasmic specific
sp|Q20762|YAO6_CAEEL	F54D1.6	1423	0	0	0	33	53	44	1	0	0	3.462	0	-0.224	0.305393	-3.767	0.28018	0	Intestinal		Cytoplasmic specific	1	Y
tr|A0A078BS63|A0A078BS63_CAEEL	itx-1	1642	0	0	0	72	103	91	0	0	0	4.489	0	-0.171	0.26335	-4.479	0.278649	0	Intestinal		Cytoplasmic specific	1	Y
tr|Q95PZ7|Q95PZ7_CAEEL	Y66D12A.9	248	0	0	0	0	0	0	34	37	26	-0.359	0.237798	3.323	0	3.604	0	0.279316	Intestinal	Nuclear specific
tr|O01524|O01524_CAEEL	F19F10.9	829	0	0	0	0	0	0	39	50	48	-0.407	0.271077	3.972	0	4.055	0	0.28015	Intestinal	Nuclear specific
tr|O01806|O01806_CAEEL	C44E4.4	396	6	6	7	0	2	0	51	52	46	-1.984	0.295825	1.873	0	3.842	0	0.278761	Intestinal	Nuclear specific
tr|Q9N477|Q9N477_CAEEL	Y23H5B.5	561	2	0	3	1	0	0	26	32	37	-1.17	0.350364	2.639	0	3.765	0	0.287353	Intestinal	Nuclear specific
tr|Q7JKP6|Q7JKP6_CAEEL	hsr-9	1165	0	1	2	0	1	0	38	37	31	-0.743	0.362157	3.06	0	3.642	0	0.280819	Intestinal	Nuclear specific
sp|Q10051|PRP19_CAEEL	prp-19	492	0	0	0	0	0	0	21	25	23	-0.445	0.271693	3.176	0	3.557	0	0.285271	Intestinal	Nuclear specific
sp|Q9U2A9|BOP1_CAEEL	Y48B6A.1	674	0	1	2	0	0	0	16	35	36	-0.779	0.367093	2.863	0	3.502	0	0.283314	Intestinal	Nuclear specific
tr|O17406|O17406_CAEEL	attf-2	415	0	0	0	0	0	0	25	23	22	-0.548	0.325738	3.107	0	3.458	0	0.290484	Intestinal	Nuclear specific
tr|Q9XW58|Q9XW58_CAEEL	Y75B8A.7	648	0	0	0	0	0	0	23	20	25	-0.34	0.230495	2.977	0	3.426	0	0.281498	Intestinal	Nuclear specific
tr|Q5WRT8|Q5WRT8_CAEEL	npp-21	1982	0	1	1	0	7	2	86	83	84	0.878	0	4.607	0	3.384	0	0.277255	Intestinal	Nuclear specific
tr|P91156|P91156_CAEEL	acin-1	580	0	0	0	0	0	0	21	23	18	-0.27	0.19516	3.014	0	3.354	0	0.283929	Intestinal	Nuclear specific
tr|Q95X83|Q95X83_CAEEL	rpoa-49	432	1	1	4	1	1	1	18	23	22	-1.115	0.352366	2.184	0	3.299	0	0.285254	Intestinal	Nuclear specific
tr|O16997|O16997_CAEEL	W03F9.10	602	0	2	0	0	3	0	36	31	33	-0.159	0.150381	3.308	0	3.278	0	0.280439	Intestinal	Nuclear specific
tr|Q22469|Q22469_CAEEL	T13H5.4	500	0	0	1	0	3	0	28	34	38	0.183	0.015597	3.508	0	3.194	0	0.280291	Intestinal	Nuclear specific
tr|Q9XVS4|Q9XVS4_CAEEL	dao-5	971	0	0	0	0	0	0	19	14	20	-0.46	0.287233	2.713	0	3.192	0	0.283757	Intestinal	Nuclear specific
tr|Q9N3Q9|Q9N3Q9_CAEEL	Y48G1A.4	813	0	0	0	0	0	0	22	20	18	-0.345	0.23186	2.942	0	3.19	0	0.281792	Intestinal	Nuclear specific
sp|Q22006|PRO1_CAEEL	pro-1	529	1	0	0	0	0	0	14	19	18	-0.297	0.209945	2.831	0	3.137	0	0.286357	Intestinal	Nuclear specific
tr|Q18508|Q18508_CAEEL	mel-28	1784	1	1	0	0	0	0	16	21	17	-0.479	0.295334	2.818	0	3.102	0	0.283896	Intestinal	Nuclear specific
tr|H2KYN6|H2KYN6_CAEEL	smk-1	1085	3	0	1	0	3	0	27	23	29	-0.382	0.294895	2.645	0	3.033	0	0.282421	Intestinal	Nuclear specific
tr|Q20969|Q20969_CAEEL	F58B3.4	601	0	0	0	0	0	0	11	20	17	-0.379	0.252651	2.576	0	3.02	0	0.289308	Intestinal	Nuclear specific
tr|G5EEY5|G5EEY5_CAEEL	pbrm-1	1883	0	0	0	0	0	1	17	10	13	-0.33	0.223609	2.594	0	2.986	0	0.28672	Intestinal	Nuclear specific
sp|Q95XU6|ZC3HE_CAEEL	sut-2	740	0	0	0	0	0	0	14	21	14	-0.415	0.266676	2.596	0	2.977	0	0.284816	Intestinal	Nuclear specific
sp|Q09958|EBP2_CAEEL	C18A3.3	340	0	0	0	0	0	0	15	20	14	-0.37	0.238144	2.655	0	2.97	0	0.288988	Intestinal	Nuclear specific
tr|Q9U2C1|Q9U2C1_CAEEL	smc-3	1205	0	1	0	1	1	0	12	15	15	-0.416	0.260826	2.524	0	2.926	0	0.28939	Intestinal	Nuclear specific
sp|Q21443|LMN1_CAEEL	lmn-1	566	7	10	4	3	7	8	85	92	86	-0.503	0.346346	2.393	0	2.909	0	0.277211	Intestinal	Nuclear specific
tr|Q22046|Q22046_CAEEL	T01B7.5	407	1	1	0	0	0	0	10	12	15	-0.473	0.291127	2.599	0	2.904	0	0.288923	Intestinal	Nuclear specific
sp|O62220|AN321_CAEEL	F33H2.3	229	0	0	2	0	0	0	14	13	15	-0.755	0.36986	2.178	0	2.867	0	0.288454	Intestinal	Nuclear specific
tr|G5EFC4|G5EFC4_CAEEL	D1081.8	755	2	3	5	4	1	1	22	33	27	-0.899	0.34343	1.951	0	2.849	0	0.279768	Intestinal	Nuclear specific
tr|Q19974|Q19974_CAEEL	nol-10	754	2	0	4	1	2	1	12	19	16	-0.929	0.355419	1.78	0	2.84	0	0.287381	Intestinal	Nuclear specific
tr|G5ED89|G5ED89_CAEEL	dcp-66	724	0	0	0	0	0	0	8	11	17	-0.397	0.245476	2.423	0	2.825	0	0.292993	Intestinal	Nuclear specific
tr|G5EEL2|G5EEL2_CAEEL	plrg-1	494	0	1	1	1	1	2	16	20	19	-0.063	0.090723	2.803	0	2.817	0	0.281578	Intestinal	Nuclear specific
tr|Q9U2S6|Q9U2S6_CAEEL	cyn-13	331	0	0	0	0	0	0	16	13	12	-0.428	0.273685	2.475	0	2.789	0	0.286536	Intestinal	Nuclear specific
tr|Q17558|Q17558_CAEEL	C01F1.1	481	0	0	0	0	0	0	12	9	10	-0.331	0.218531	2.369	0	2.779	0	0.292727	Intestinal	Nuclear specific
tr|Q9N5E3|Q9N5E3_CAEEL	thoc-1	665	0	0	0	0	0	0	14	15	10	-0.389	0.258926	2.455	0	2.769	0	0.288897	Intestinal	Nuclear specific
sp|Q21106|DCAF1_CAEEL	dcaf-1	1701	2	1	1	2	1	2	20	20	22	-0.079	0.100689	2.707	0	2.764	0	0.282063	Intestinal	Nuclear specific
sp|Q9XVT0|RRS1_CAEEL	rrbs-1	333	0	0	0	0	0	0	10	16	9	-0.415	0.254717	2.415	0	2.736	0	0.290418	Intestinal	Nuclear specific
tr|O62317|O62317_CAEEL	M01G12.9	469	1	2	0	0	2	0	16	16	16	-0.349	0.266321	2.461	0	2.733	0	0.288111	Intestinal	Nuclear specific
tr|P91280|P91280_CAEEL	F27C1.6	647	0	0	0	0	0	0	14	9	11	-0.35	0.23023	2.38	0	2.715	0	0.290447	Intestinal	Nuclear specific
sp|P91343|WDR12_CAEEL	tag-345	439	0	1	0	0	0	0	11	12	10	-0.385	0.256973	2.328	0	2.687	0	0.294866	Intestinal	Nuclear specific
sp|Q17784|TFP11_CAEEL	stip-1	830	0	0	0	0	0	0	9	13	13	-0.391	0.250194	2.288	0	2.675	0	0.287793	Intestinal	Nuclear specific
tr|Q10954|Q10954_CAEEL	B0336.3	719	0	0	0	0	5	3	41	35	38	0.91	2e-06	3.571	0	2.669	0	0.279103	Intestinal	Nuclear specific
tr|Q9U213|Q9U213_CAEEL	rsr-2	425	0	0	0	0	0	0	12	9	12	-0.437	0.263628	2.252	0	2.658	0	0.292171	Intestinal	Nuclear specific
tr|G5EFM0|G5EFM0_CAEEL	mdf-1	679	0	0	0	0	0	0	9	12	10	-0.431	0.263429	2.279	0	2.636	0	0.292046	Intestinal	Nuclear specific
tr|Q94050|Q94050_CAEEL	sna-2	663	0	0	0	0	0	0	7	14	12	-0.365	0.248854	2.273	0	2.634	0	0.292688	Intestinal	Nuclear specific
tr|O16311|O16311_CAEEL	C05C8.2	370	0	0	0	0	0	0	11	9	14	-0.392	0.236409	2.244	0	2.634	0	0.292914	Intestinal	Nuclear specific
tr|L8E6W9|L8E6W9_CAEEL	F55F10.1	4362	7	4	7	1	5	4	29	42	39	-0.971	0.314453	1.675	0	2.621	0	0.279072	Intestinal	Nuclear specific
tr|G5EEZ4|G5EEZ4_CAEEL	3E324	383	0	0	0	0	0	1	12	12	8	-0.411	0.253769	2.271	0	2.616	0	0.291206	Intestinal	Nuclear specific
tr|Q9NAG4|Q9NAG4_CAEEL	mac-1	813	0	1	0	1	4	2	24	28	26	0.609	4.4e-05	3.119	0	2.605	0	0.280969	Intestinal	Nuclear specific
sp|Q22516|CHD3_CAEEL	chd-3	1787	0	0	0	0	1	0	8	12	10	-0.43	0.260987	2.274	0	2.603	0	0.2974	Intestinal	Nuclear specific
tr|Q9GUM5|Q9GUM5_CAEEL	Y73E7A.2	463	0	0	0	0	0	0	10	9	10	-0.413	0.253438	2.236	0	2.601	0	0.298704	Intestinal	Nuclear specific
tr|Q9GRZ2|Q9GRZ2_CAEEL	prp-6	968	5	4	5	1	7	3	38	43	34	-0.64	0.347609	1.957	0	2.578	0	0.278805	Intestinal	Nuclear specific
sp|Q20932|BYN1_CAEEL	byn-1	449	0	0	0	0	1	0	12	12	9	-0.376	0.248139	2.277	0	2.576	0	0.28938	Intestinal	Nuclear specific
tr|C7IVR5|C7IVR5_CAEEL	pqn-41	2014	0	0	0	0	0	0	9	11	9	-0.356	0.24275	2.217	0	2.571	0	0.296812	Intestinal	Nuclear specific
tr|H2KYH8|H2KYH8_CAEEL	C06A6.2	666	0	0	0	0	0	0	8	14	9	-0.414	0.259858	2.305	0	2.563	0	0.291866	Intestinal	Nuclear specific
tr|H2KMJ3|H2KMJ3_CAEEL	lst-3	659	0	0	0	0	0	0	9	13	11	-0.384	0.249483	2.215	0	2.558	0	0.289864	Intestinal	Nuclear specific		1
sp|Q22836|YGH1_CAEEL	T27F2.1	535	0	2	1	0	4	0	21	25	23	0.035	0.048971	2.661	0	2.556	0	0.280227	Intestinal	Nuclear specific
sp|P34648|YOT2_CAEEL	ZK632.2	710	0	0	0	0	0	0	6	12	13	-0.387	0.251986	2.165	0	2.553	0	0.288043	Intestinal	Nuclear specific
sp|O16519|GAD1_CAEEL	gad-1	620	0	0	0	1	2	0	10	11	17	-0.069	0.090318	2.439	0	2.55	0	0.291393	Intestinal	Nuclear specific
tr|O62258|O62258_CAEEL	F53F8.5	368	0	0	0	0	0	0	10	9	9	-0.396	0.257503	2.203	0	2.531	0	0.295834	Intestinal	Nuclear specific
tr|O44787|O44787_CAEEL	usp-39	602	0	0	1	0	2	2	15	17	15	0.144	0.023214	2.712	0	2.511	0	0.285559	Intestinal	Nuclear specific
sp|P90783|PAF1_CAEEL	pafo-1	425	0	0	0	0	0	0	8	10	9	-0.357	0.219703	2.122	0	2.46	0	0.292316	Intestinal	Nuclear specific
tr|Q23591|Q23591_CAEEL	ZK792.5	645	0	1	1	0	3	0	13	17	15	0.225	0.01199	2.806	0	2.45	0	0.286968	Intestinal	Nuclear specific
sp|Q17336|CWC22_CAEEL	let-858	897	0	0	0	0	1	0	8	11	7	-0.353	0.232387	2.014	0	2.447	0	0.302887	Intestinal	Nuclear specific
sp|O17966|TOP1_CAEEL	top-1	806	1	3	1	0	2	0	10	12	14	-0.582	0.35241	1.863	0	2.443	0	0.291904	Intestinal	Nuclear specific
tr|H2L0F6|H2L0F6_CAEEL	gei-4	568	0	0	0	0	0	0	9	11	7	-0.377	0.23379	2.079	0	2.44	0	0.293007	Intestinal	Nuclear specific
sp|O45244|DHX16_CAEEL	mog-4	1008	2	0	4	3	4	3	32	32	34	-0.06	0.103393	2.392	0	2.422	0	0.278089	Intestinal	Nuclear specific
sp|Q23126|TRMB_CAEEL	W02B12.10	256	0	1	0	0	2	2	15	14	12	0.251	0.011664	2.595	0	2.396	0	0.289242	Intestinal	Nuclear specific
tr|G5ECL1|G5ECL1_CAEEL	M05D6.2	521	0	0	0	0	0	0	4	10	9	-0.442	0.288471	1.966	0	2.365	0	0.300551	Intestinal	Nuclear specific
tr|Q93382|Q93382_CAEEL	C46F11.4	811	1	1	1	0	4	1	18	18	18	0.358	0.002744	2.795	0	2.35	0	0.284484	Intestinal	Nuclear specific
tr|Q18909|Q18909_CAEEL	cebp-1	319	0	0	0	0	0	0	8	8	9	-0.396	0.264701	1.972	0	2.338	0	0.296954	Intestinal	Nuclear specific
tr|Q21559|Q21559_CAEEL	aly-3	240	0	0	0	0	0	0	8	9	6	-0.332	0.228284	1.992	0	2.331	0	0.299676	Intestinal	Nuclear specific
sp|Q21502|MEP1_CAEEL	mep-1	870	0	1	1	0	0	0	8	4	11	-0.411	0.260906	1.924	0	2.308	0	0.297534	Intestinal	Nuclear specific
tr|Q9NAH3|Q9NAH3_CAEEL	teg-1	353	0	0	0	0	0	0	4	10	10	-0.436	0.279287	1.951	0	2.301	0	0.299697	Intestinal	Nuclear specific
tr|G5ECG2|G5ECG2_CAEEL	fos-1	467	1	0	1	2	1	1	14	9	9	-0.052	0.08143	2.225	0	2.289	0	0.293169	Intestinal	Nuclear specific
tr|Q965K2|Q965K2_CAEEL	F53H1.1	970	4	2	2	1	4	0	12	19	17	-0.686	0.366674	1.643	0	2.289	0	0.285035	Intestinal	Nuclear specific
tr|G5EF97|G5EF97_CAEEL	sfa-1	699	0	0	0	0	5	1	21	18	21	0.557	0.000107	2.779	0	2.273	0	0.283264	Intestinal	Nuclear specific
sp|Q09385|SYF2_CAEEL	syf-2	234	0	0	0	0	0	0	8	7	7	-0.417	0.266361	1.856	0	2.251	0	0.299827	Intestinal	Nuclear specific
tr|O16487|O16487_CAEEL	B0238.11	317	0	0	0	0	0	0	11	7	4	-0.426	0.268634	1.872	0	2.25	0	0.303086	Intestinal	Nuclear specific
sp|Q9XVS1|MCES_CAEEL	tag-72	380	0	1	0	0	3	3	16	20	20	0.562	0.000117	2.738	0	2.245	0	0.284712	Intestinal	Nuclear specific
tr|Q9BKQ7|Q9BKQ7_CAEEL	Y67D2.7	297	0	0	0	0	0	0	4	5	13	-0.361	0.244116	1.937	0	2.242	0	0.300382	Intestinal	Nuclear specific
tr|O45149|O45149_CAEEL	sna-1	186	0	0	0	0	1	0	6	9	7	-0.435	0.281571	1.888	0	2.241	0	0.301398	Intestinal	Nuclear specific
sp|Q03560|CTR9_CAEEL	ctr-9	1150	2	3	4	3	2	2	19	21	15	-0.638	0.365081	1.626	0	2.229	0	0.283909	Intestinal	Nuclear specific
tr|P91482|P91482_CAEEL	T20F5.6	794	0	0	0	0	0	0	9	6	7	-0.466	0.293808	1.875	0	2.226	0	0.298365	Intestinal	Nuclear specific
tr|Q9U3S8|Q9U3S8_CAEEL	B0035.1	341	0	0	0	0	0	0	5	8	7	-0.253	0.187218	1.836	0	2.222	0	0.305365	Intestinal	Nuclear specific
tr|G5ECL3|G5ECL3_CAEEL	prp-21	655	0	3	0	3	10	7	47	50	52	1.068	0	3.421	0	2.222	0	0.277509	Intestinal	Nuclear specific
tr|O44498|O44498_CAEEL	set-9	1623	0	1	0	0	2	2	12	11	13	0.191	0.017557	2.507	0	2.22	0	0.288675	Intestinal	Nuclear specific
sp|P34594|YOD2_CAEEL	ZC262.2	233	0	0	0	0	0	0	8	7	9	-0.398	0.251695	1.912	0	2.193	0	0.296921	Intestinal	Nuclear specific
tr|O44729|O44729_CAEEL	prp-17	567	0	0	0	0	6	0	13	28	17	0.679	1.2e-05	2.894	0	2.182	0	0.281737	Intestinal	Nuclear specific
tr|Q95QL3|Q95QL3_CAEEL	F11A10.7	394	0	0	0	0	0	0	9	6	5	-0.298	0.18666	1.839	0	2.181	0	0.302871	Intestinal	Nuclear specific
tr|Q21484|Q21484_CAEEL	hat-1	411	0	0	1	0	1	1	3	10	8	-0.357	0.23888	1.831	0	2.176	0	0.303321	Intestinal	Nuclear specific
sp|P91318|RRP15_CAEEL	F53E10.6	191	0	0	0	0	0	0	3	8	8	-0.353	0.240519	1.831	0	2.173	0	0.301229	Intestinal	Nuclear specific
sp|G5EG14|CATIN_CAEEL	cacn-1	657	1	1	0	1	0	0	11	7	4	-0.431	0.262671	1.872	0	2.172	0	0.300334	Intestinal	Nuclear specific
sp|Q09464|YQ58_CAEEL	C16C10.8	253	0	0	0	0	0	0	6	7	6	-0.376	0.233571	1.808	0	2.152	0	0.303738	Intestinal	Nuclear specific
sp|P49029|MGN_CAEEL	mag-1	152	0	0	0	2	0	1	8	7	12	-0.087	0.098021	2.108	0	2.149	0	0.297129	Intestinal	Nuclear specific
sp|Q19720|HM38_CAEEL	ceh-38	641	0	0	0	0	0	0	5	7	7	-0.4	0.247675	1.786	0	2.147	0	0.309288	Intestinal	Nuclear specific
tr|Q21832|Q21832_CAEEL	rnp-4	142	1	0	0	0	0	1	3	8	8	-0.384	0.254346	1.744	0	2.147	0	0.303989	Intestinal	Nuclear specific
tr|Q9U2D2|Q9U2D2_CAEEL	cku-70	679	0	0	0	0	0	0	7	7	5	-0.382	0.245518	1.738	0	2.137	0	0.314363	Intestinal	Nuclear specific
tr|Q8IG67|Q8IG67_CAEEL	C48E7.2	544	0	1	0	1	2	2	13	12	9	0.229	0.011408	2.41	0	2.137	0	0.291296	Intestinal	Nuclear specific
tr|Q9N4U1|Q9N4U1_CAEEL	Y49F6B.2	252	0	0	0	0	0	0	1	9	7	-0.26	0.178747	1.746	0	2.122	0	0.305861	Intestinal	Nuclear specific
sp|Q10013|SMD1_CAEEL	snr-3	126	0	0	3	0	2	2	9	12	10	-0.328	0.274407	1.755	0	2.111	0	0.295088	Intestinal	Nuclear specific
tr|Q94416|Q94416_CAEEL	ZK858.7	439	0	0	0	2	0	0	9	9	9	-0.14	0.125618	2.066	0	2.106	0	0.294398	Intestinal	Nuclear specific
sp|P34545|CBP1_CAEEL	cbp-1	2017	0	0	0	0	2	0	4	11	12	-0.115	0.111919	2.051	0	2.097	0	0.295959	Intestinal	Nuclear specific
tr|Q9N4E8|Q9N4E8_CAEEL	Y71H2B.2	341	0	0	0	0	0	0	5	6	7	-0.454	0.285951	1.711	0	2.089	0	0.307127	Intestinal	Nuclear specific
tr|Q7JLH5|Q7JLH5_CAEEL	pqn-70	243	0	0	0	0	0	0	6	5	7	-0.472	0.287375	1.752	0	2.083	0	0.305608	Intestinal	Nuclear specific
tr|Q8IG68|Q8IG68_CAEEL	lpd-2	318	0	0	0	0	0	0	9	4	5	-0.349	0.225395	1.67	0	2.073	0	0.313506	Intestinal	Nuclear specific
tr|Q9NAA7|Q9NAA7_CAEEL	Y53F4B.4	439	1	0	0	0	1	0	5	12	4	-0.466	0.272691	1.73	0	2.065	0	0.304391	Intestinal	Nuclear specific
sp|Q17348|SMD3_CAEEL	snr-1	136	0	0	1	0	1	0	5	8	6	-0.399	0.265532	1.739	0	2.061	0	0.30807	Intestinal	Nuclear specific
tr|P91401|P91401_CAEEL	M01E11.2	544	0	0	0	0	1	0	4	8	5	-0.348	0.235145	1.696	0	2.053	0	0.306068	Intestinal	Nuclear specific
tr|G5EDQ2|G5EDQ2_CAEEL	hmg-12	315	0	0	1	0	0	0	6	7	6	-0.435	0.262111	1.662	0	2.046	0	0.306282	Intestinal	Nuclear specific
tr|G5EGR8|G5EGR8_CAEEL	W02A11.1	312	0	0	0	0	0	0	6	7	5	-0.363	0.227619	1.722	0	2.041	0	0.303295	Intestinal	Nuclear specific
sp|Q09556|YQW3_CAEEL	F33H1.3	359	0	0	0	0	0	0	6	7	5	-0.333	0.219252	1.687	0	2.038	0	0.305249	Intestinal	Nuclear specific
tr|Q95ZQ5|Q95ZQ5_CAEEL	R186.7	359	0	0	0	0	0	0	5	9	5	-0.424	0.269878	1.699	0	2.037	0	0.306915	Intestinal	Nuclear specific
tr|O02174|O02174_CAEEL	zfp-3	605	0	0	0	0	0	0	3	8	7	-0.347	0.232694	1.707	0	2.03	0	0.306301	Intestinal	Nuclear specific
tr|G5EDT9|G5EDT9_CAEEL	ubr-5	2944	5	3	4	6	11	8	45	54	56	0.426	4e-06	2.488	0	2.03	0	0.277727	Intestinal	Nuclear specific
tr|H2KZI7|H2KZI7_CAEEL	bet-1	765	1	0	0	1	3	2	5	15	17	0.447	0.000928	2.357	0	2.026	0	0.287402	Intestinal	Nuclear specific
tr|Q21295|Q21295_CAEEL	npp-1	612	0	0	0	3	3	3	19	21	15	0.786	1e-06	2.676	0	2.02	0	0.282169	Intestinal	Nuclear specific
tr|Q9XUY1|Q9XUY1_CAEEL	F56G4.4	470	0	0	0	0	1	0	5	6	6	-0.326	0.224681	1.635	0	2.019	0	0.303442	Intestinal	Nuclear specific
tr|Q7K6X4|Q7K6X4_CAEEL	npp-16	497	3	4	3	4	5	2	25	15	27	-0.278	0.322712	1.755	0	2.005	0	0.280764	Intestinal	Nuclear specific
sp|Q10950|YMP6_CAEEL	B0361.6	378	1	0	1	0	1	0	7	4	5	-0.422	0.27338	1.635	0	1.988	0	0.314623	Intestinal
tr|Q8MXR2|Q8MXR2_CAEEL	hrpf-2	610	0	2	1	0	3	0	6	15	11	-0.139	0.135431	1.849	0	1.987	0	0.290677	Intestinal
tr|G5EC05|G5EC05_CAEEL	evl-14	1570	0	0	0	0	0	0	2	8	7	-0.392	0.249189	1.657	0	1.983	0	0.30656	Intestinal
tr|Q21298|Q21298_CAEEL	K07F5.14	422	0	0	0	0	0	0	4	5	7	-0.406	0.266046	1.625	0	1.975	0	0.308577	Intestinal
tr|Q9XWW2|Q9XWW2_CAEEL	mrg-1	335	1	0	0	2	7	1	16	21	22	0.916	0	2.857	0	1.966	0	0.28445	Intestinal
sp|Q22618|ADR2_CAEEL	adr-2	495	0	2	0	4	1	2	15	17	11	0.244	0.007529	2.267	0	1.964	0	0.287803	Intestinal
sp|P34618|CEC1_CAEEL	cec-1	304	1	0	1	1	1	2	9	8	5	-0.032	0.074646	1.924	0	1.963	0	0.303035	Intestinal
sp|P52652|TFS2_CAEEL	T24H10.1	308	0	0	0	0	4	0	11	11	13	0.396	0.001743	2.473	0	1.955	0	0.290029	Intestinal
tr|Q9N4U5|Q9N4U5_CAEEL	smu-2	547	0	0	0	0	0	0	3	6	8	-0.415	0.259453	1.626	0	1.951	0	0.309103	Intestinal
tr|Q9N3F7|Q9N3F7_CAEEL	Y53G8AR.9	315	0	1	2	0	5	1	7	11	21	0.202	0.008945	2.177	0	1.925	0	0.288306	Intestinal
sp|P34537|BRE1_CAEEL	rfp-1	837	1	0	2	0	7	2	18	19	21	0.564	2.3e-05	2.56	0	1.923	0	0.284303	Intestinal
sp|Q21554|DDB1_CAEEL	ddb-1	1134	0	0	0	2	8	1	10	27	23	1.032	0	2.8	0	1.839	0	0.282417	Intestinal
tr|Q9N5K1|Q9N5K1_CAEEL	sacy-1	630	1	0	1	3	4	1	12	16	12	0.69	2.4e-05	2.541	0	1.801	0	0.288816	Intestinal
tr|Q20716|Q20716_CAEEL	F53B7.3	267	0	0	0	2	3	1	9	11	9	0.32	0.003194	2.056	0	1.799	0	0.291376	Intestinal
sp|Q17392|CUL4_CAEEL	cul-4	840	0	0	1	0	2	0	1	11	7	-0.055	0.083594	1.747	0	1.789	0	0.309991	Intestinal
tr|P90790|P90790_CAEEL	D2030.3	508	3	5	1	3	10	2	29	20	28	0.153	0.008045	1.986	0	1.782	0	0.280597	Intestinal
sp|Q9BLB6|RU2A_CAEEL	mog-2	253	1	3	0	0	2	5	18	13	9	0.095	0.027094	1.912	0	1.772	0	0.287271	Intestinal
tr|O16515|O16515_CAEEL	T05H4.10	476	0	1	0	0	3	0	7	10	5	0.136	0.026025	1.896	0	1.728	0	0.307697	Intestinal
tr|Q18250|Q18250_CAEEL	egrh-1	461	0	0	0	1	6	2	12	13	17	0.844	1e-06	2.427	0	1.725	0	0.28834	Intestinal
tr|Q9N393|Q9N393_CAEEL	Y54H5A.1	453	0	0	0	3	1	1	9	6	7	0.195	0.014291	1.896	0	1.699	0	0.304039	Intestinal
tr|Q9N3S4|Q9N3S4_CAEEL	rnp-6	749	2	2	0	0	4	4	14	15	13	0.216	0.006804	1.978	0	1.692	0	0.29052	Intestinal
sp|Q9N5U5|CDC73_CAEEL	cdc-73	517	0	3	0	0	3	4	13	11	13	0.121	0.020239	1.81	0	1.687	0	0.293967	Intestinal
sp|Q21278|SLU7_CAEEL	K07C5.6	647	0	0	0	0	5	1	9	10	11	0.628	5e-05	2.27	0	1.681	0	0.295227	Intestinal
tr|Q9N478|Q9N478_CAEEL	Y23H5B.6	732	0	0	1	2	2	3	12	11	9	0.511	0.000281	2.172	0	1.68	0	0.294667	Intestinal
tr|Q8MYM8|Q8MYM8_CAEEL	Y39B6A.36	263	0	0	0	0	2	1	4	7	6	-0.064	0.092761	1.625	0	1.656	0	0.308026	Intestinal
sp|O18282|FRG1_CAEEL	frg-1	274	0	0	0	0	3	1	6	7	9	0.233	0.012656	1.883	0	1.655	0	0.303722	Intestinal
tr|G5EF87|G5EF87_CAEEL	swsn-1	789	7	5	3	5	17	3	38	36	34	0.166	0.002567	1.8	0	1.655	0	0.279347	Intestinal
sp|Q09591|MIX1_CAEEL	mix-1	1244	1	0	0	0	1	2	4	7	6	-0.012	0.067632	1.618	0	1.643	0	0.30951	Intestinal
tr|O45431|O45431_CAEEL	F32B6.3	352	0	0	0	0	2	1	4	8	5	-0.167	0.144042	1.635	0	1.625	0	0.30891	Intestinal
tr|Q21306|Q21306_CAEEL	coh-1	652	0	1	0	0	2	0	4	8	5	-0.134	0.120752	1.668	0	1.611	0	0.313286	Intestinal
sp|Q9U299|XRN2_CAEEL	xrn-2	975	3	1	5	7	7	7	27	32	27	0.521	0	2.073	0	1.578	0	0.28018	Intestinal
sp|P34668|YO12_CAEEL	ZK686.2	593	0	1	1	2	1	3	9	7	7	0.36	0.002307	1.915	0	1.574	0	0.308396	Intestinal
tr|Q9GRY9|Q9GRY9_CAEEL	Y59A8B.10	413	4	3	6	3	13	5	29	31	24	0.138	0.005847	1.74	0	1.57	0	0.282231	Intestinal
tr|Q9U202|Q9U202_CAEEL	Y57G11C.9	625	3	0	1	3	4	3	11	14	14	0.385	0.000529	2.008	0	1.562	0	0.29147	Intestinal
tr|P91223|P91223_CAEEL	F07E5.5	384	0	0	1	1	3	2	10	6	7	0.376	0.002408	1.904	0	1.558	0	0.306977	Intestinal
tr|Q9U1Q3|Q9U1Q3_CAEEL	cyn-15	629	2	0	4	10	9	7	32	32	41	1.057	0	2.717	0	1.553	0	0.278954	Intestinal
sp|O44476|RNZ_CAEEL	hoe-1	833	0	0	0	0	6	0	17	8	5	0.754	9e-06	2.297	0	1.538	0	0.294313	Intestinal
tr|G5ECH1|G5ECH1_CAEEL	F43G9.12	809	0	2	0	0	3	2	7	8	8	0.027	0.052431	1.609	0	1.528	0	0.305962	Intestinal
sp|P52012|PPIL2_CAEEL	cyn-4	523	2	3	2	3	8	2	8	23	18	0.316	0.000507	1.834	0	1.519	0	0.291126	Intestinal
tr|Q9BIB7|Q9BIB7_CAEEL	hrpf-1	549	1	2	0	1	6	2	6	13	14	0.498	0.000132	2.083	0	1.511	0	0.296401	Intestinal
tr|Q9U2P3|Q9U2P3_CAEEL	pap-1	655	2	3	1	1	5	3	13	11	10	0.069	0.033368	1.585	0	1.492	0	0.29545	Intestinal
sp|Q09441|SWSN7_CAEEL	C08B11.3	1244	0	0	2	0	4	2	4	8	14	0.238	0.006657	1.803	0	1.487	0	0.299432	Intestinal
tr|Q86MI0|Q86MI0_CAEEL	dve-1	468	2	0	1	2	3	3	9	9	10	0.405	0.000556	1.91	0	1.471	0	0.303276	Intestinal
tr|O02101|O02101_CAEEL	swsn-2.2	449	0	0	3	2	4	3	7	12	13	0.299	0.001485	1.781	0	1.451	0	0.298104	Intestinal
tr|Q95PX8|Q95PX8_CAEEL	tcer-1	905	1	2	2	10	10	11	25	42	47	1.467	0	2.893	0	1.426	0	0.279523	Intestinal
tr|Q9U2F5|Q9U2F5_CAEEL	tiar-2	434	2	0	0	4	3	4	12	13	12	0.726	2e-06	2.121	0	1.379	0	0.29529	Intestinal
sp|Q19329|TSR1_CAEEL	tag-151	785	1	2	1	0	8	3	16	14	9	0.726	0	2.134	0	1.367	0	0.291309	Intestinal
sp|P49583|PCY1_CAEEL	F08C6.2	362	2	1	0	7	14	10	38	34	32	1.686	0	3.03	0	1.366	0	0.280667	Intestinal
sp|Q09390|HMG12_CAEEL	hmg-1.2	235	0	0	0	4	6	2	13	9	13	1.179	0	2.449	0	1.273	0	0.298378	Intestinal
tr|Q21961|Q21961_CAEEL	ran-5	340	0	1	0	1	10	1	9	14	13	1.157	0	2.445	0	1.263	0	0.294771	Intestinal
tr|G5EDW1|G5EDW1_CAEEL	adbp-1	217	0	1	1	1	0	4	5	5	7	0.365	0.002959	1.642	0	1.261	0	0.318559	Intestinal
sp|P41877|ISW1_CAEEL	isw-1	1009	1	3	1	6	6	6	13	19	20	0.939	0	2.22	0	1.254	0	0.290414	Intestinal
tr|Q21649|Q21649_CAEEL	R02F2.7	693	3	2	2	2	8	7	19	17	14	0.589	0	1.783	0	1.252	0	0.287819	Intestinal
tr|Q9XXI9|Q9XXI9_CAEEL	mcm-2	881	5	5	1	2	12	9	25	22	20	0.385	4e-06	1.661	0	1.249	0	0.286873	Intestinal
tr|P91495|P91495_CAEEL	npp-12	1847	0	0	2	5	12	8	21	29	24	1.502	0	2.819	0	1.245	0	0.284386	Intestinal			1	Y
tr|Q23398|Q23398_CAEEL	ZK1127.6	424	1	3	2	11	7	8	14	31	30	1.204	0	2.445	0	1.23	0	0.285053	Intestinal
sp|P90916|LIN53_CAEEL	lin-53	417	1	0	3	4	5	5	16	12	11	0.704	0	1.921	0	1.208	0	0.297388	Intestinal
sp|Q09374|YS48_CAEEL	ZK177.8	587	4	4	7	10	14	7	26	30	32	0.38	2e-06	1.611	0	1.208	0	0.281793	Intestinal
sp|Q23270|TRM1_CAEEL	trm-1	526	1	3	1	3	5	2	7	13	7	0.38	0.000293	1.622	0	1.185	0	0.309504	Intestinal
sp|Q9N4C2|CPSF1_CAEEL	cpsf-1	1454	0	0	0	4	6	2	9	14	7	1.2	0	2.33	0	1.145	0	0.304708	Intestinal
tr|D0VWM8|D0VWM8_CAEEL	tdp-1	414	1	1	0	3	3	3	5	9	8	0.781	1e-06	1.834	0	1.074	0	0.315984	Intestinal
tr|Q93233|Q93233_CAEEL	pabp-2	205	2	1	0	4	5	4	10	8	13	0.904	0	1.97	0	1.057	0	0.304734	Intestinal
sp|G5EDG2|SMRCD_CAEEL	M03C11.8	989	0	2	3	4	12	4	19	15	13	0.828	0	1.875	0	1.046	0	0.292649	Intestinal
tr|A5Z2V7|A5Z2V7_CAEEL	F02E9.10	455	3	0	0	5	7	5	13	17	11	0.895	0	1.86	0	1.024	0	0.30151	Intestinal
sp|Q21921|SIR2_CAEEL	sir-2.1	607	0	0	0	1	5	1	4	6	5	0.646	8e-05	1.53	0	0.972	3.2e-05	0.33558	Intestinal
sp|Q9XTB5|LEM2_CAEEL	lem-2	500	0	3	4	1	12	13	21	19	17	0.84	0	1.784	0	0.95	0	0.292932	Intestinal			2
tr|Q22078|Q22078_CAEEL	npp-2	598	1	0	1	3	3	3	7	8	4	0.773	2e-06	1.742	0	0.936	0	0.323591	Intestinal
tr|P91457|P91457_CAEEL	npp-7	1217	4	3	2	5	16	13	27	21	26	1	0	1.887	0	0.92	0	0.290556	Intestinal
tr|O44499|O44499_CAEEL	R02D3.3	532	0	0	0	2	4	2	2	9	6	0.606	3.1e-05	1.6	0	0.904	5e-06	0.329354	Intestinal
sp|Q21755|NOSIP_CAEEL	R05G6.4	310	1	0	0	3	4	3	9	6	5	0.935	0	1.839	0	0.873	0	0.323035	Intestinal
sp|Q9N599|PSA4_CAEEL	pas-3	250	1	1	3	3	6	5	11	10	7	0.744	0	1.663	0	0.872	0	0.319241	Intestinal
sp|Q09217|YP68_CAEEL	B0495.8	313	0	0	0	3	3	3	3	7	7	0.72	7e-06	1.578	0	0.801	2e-05	0.333946	Intestinal
tr|F5GUF6|F5GUF6_CAEEL	F32B4.4	1002	0	0	0	1	4	2	4	7	2	0.59	8.3e-05	1.382	0	0.8	0.000411	0.348232	Intestinal
tr|O01483|O01483_CAEEL	C06A5.1	1884	1	1	1	3	5	3	4	6	7	1.007	0	1.646	0	0.595	0.001029	0.354292	Intestinal
tr|G5ECG9|G5ECG9_CAEEL	F16H6.10	270	0	0	0	4	3	1	2	8	2	0.718	1.2e-05	1.303	0	0.574	0.00444	0.365799	Intestinal
sp|P55853|SUMO_CAEEL	smo-1	91	0	0	0	2	3	4	1	8	4	0.8	0	1.357	0	0.538	0.002303	0.360354	Intestinal
tr|Q9U2Q8|Q9U2Q8_CAEEL	fkb-2	108	1	1	4	10	8	9	11	13	12	1.254	0	1.67	0	0.437	0.000108	0.340936	Intestinal
tr|Q18265|Q18265_CAEEL	fust-1	448	0	1	1	5	5	4	5	6	7	1.338	0	1.728	0	0.421	0.005836	0.368188	Intestinal
sp|Q6BER5|NU301_CAEEL	nurf-1	2194	0	0	0	1	3	3	2	5	2	0.534	0.000166	0.959	0	0.381	0.045958	0.38304	Intestinal
tr|Q9N3Y1|Q9N3Y1_CAEEL	Y42H9AR.1	506	1	1	0	4	5	6	6	6	6	1.327	0	1.742	0	0.328	0.026611	0.381123	Intestinal
sp|Q22799|DYL1_CAEEL	dlc-1	89	0	0	0	5	3	3	3	6	4	0.981	0	1.302	0	0.298	0.07388	0.380009	Intestinal
sp|Q18680|IPYR_CAEEL	pyp-1	428	2	4	0	18	19	24	25	22	21	1.899	0	2.152	0	0.274	0.000723	0.351852	Intestinal				Y
tr|B6EU64|B6EU64_CAEEL	dct-3	413	0	0	0	5	6	8	5	9	7	1.529	0	1.921	0	0.267	0.039998	0.382927	Intestinal
tr|Q19086|Q19086_CAEEL	dpf-4	643	0	0	0	5	4	11	6	10	6	1.645	0	1.834	0	0.247	0.054042	0.382697	Intestinal
tr|O01576|O01576_CAEEL	npp-11	805	0	0	0	1	8	4	6	5	3	1.237	0	1.476	0	0.213	0.103037	0.372627	Intestinal
tr|Q95QV8|Q95QV8_CAEEL	tiar-1	408	3	6	5	16	20	21	20	18	21	1.077	0	1.259	0	0.206	0.011518	0.37431	Intestinal
tr|Q9N537|Q9N537_CAEEL	szy-2	193	0	1	0	2	4	5	2	4	5	1.083	0	1.222	0	0.172	0.173305	0.34362	Intestinal
tr|Q22134|Q22134_CAEEL	ppat-1	480	0	0	0	4	3	5	4	3	5	1.154	0	1.268	0	0.144	0.194684	0.332268	Intestinal
tr|Q19088|Q19088_CAEEL	rabn-5	414	0	1	2	6	4	7	4	7	6	1.149	0	1.31	0	0.141	0.168531	0.346001	Intestinal
tr|Q7Z145|Q7Z145_CAEEL	ZK418.9	510	3	4	10	37	35	33	28	36	39	1.468	0	1.626	0	0.134	0.023644	0.380325	Intestinal
tr|Q93968|Q93968_CAEEL	T01H8.2	317	0	0	0	4	1	4	4	3	2	0.765	5e-06	0.918	0	0.109	0.25139	0.296383	Intestinal
tr|O01756|O01756_CAEEL	F55A12.5	835	0	0	1	10	7	7	11	7	5	1.789	0	1.846	0	0.097	0.208908	0.324089	Intestinal
tr|O44150|O44150_CAEEL	C49A9.6	360	0	1	0	2	7	5	6	5	2	1.283	0	1.338	0	0.076	0.260722	0.289537	Intestinal
tr|Q9U1Y9|Q9U1Y9_CAEEL	skr-4	159	0	0	0	9	17	14	11	13	13	2.365	0	2.43	0	0.063	0.22685	0.313027	Intestinal
sp|P41949|YLK1_CAEEL	D1044.1	382	4	3	1	11	17	15	14	13	12	1.325	0	1.36	0	0.052	0.24401	0.301587	Intestinal
tr|O17190|O17190_CAEEL	math-24	441	0	0	0	3	3	3	3	2	3	0.876	0	0.889	0	0.051	0.299471	0.257481	Intestinal
tr|Q22824|Q22824_CAEEL	cgr-1	383	4	2	2	12	16	16	14	16	10	1.337	0	1.384	0	0.044	0.256767	0.292475	Intestinal
tr|Q9N4P9|Q9N4P9_CAEEL	exos-4.2	241	0	0	0	2	7	5	6	2	4	1.407	0	1.355	0	0.04	0.298118	0.258711	Intestinal
tr|B4DCT1|B4DCT1_CAEEL	ZK355.8	61	0	0	0	3	3	3	3	2	3	0.845	1e-06	0.834	2e-06	0.037	0.310965	0.246664	Intestinal
tr|Q19096|Q19096_CAEEL	sur-7	371	0	0	0	3	1	5	4	2	2	0.807	2e-06	0.854	0	0.02	0.322174	0.235436	Intestinal			6
tr|Q23451|Q23451_CAEEL	rad-23	323	0	0	2	5	12	9	5	9	8	1.608	0	1.612	0	-0.001	0.337449	0.218935	Intestinal
tr|Q18075|Q18075_CAEEL	C18B2.4	296	0	0	3	3	6	9	6	3	6	1.018	0	0.95	0	-0.029	0.361157	0.190088	Intestinal
tr|O16497|O16497_CAEEL	B0238.1	545	1	3	2	8	6	7	5	4	8	1.003	0	0.938	0	-0.031	0.365573	0.184199	Intestinal
sp|Q19311|PUR4_CAEEL	F10F2.2	1324	4	3	1	14	21	14	11	16	14	1.478	0	1.431	0	-0.031	0.382386	0.159886	Intestinal
sp|Q93249|CAB1_CAEEL	cab-1	425	0	0	0	2	6	3	3	3	3	0.972	0	0.955	0	-0.039	0.364298	0.185919	Intestinal			1
tr|Q93315|Q93315_CAEEL	cytb-5.1	134	0	0	1	4	6	1	3	3	3	1.056	0	0.959	0	-0.056	0.375421	0.170359	Intestinal			1
tr|G5EFM6|G5EFM6_CAEEL	Y105C5A.12	76	0	0	0	3	8	3	5	3	3	1.304	0	1.188	0	-0.068	0.385036	0.155728	Intestinal
sp|P34477|UBC7_CAEEL	ubc-7	164	1	0	0	6	9	6	6	6	5	1.737	0	1.683	0	-0.069	0.3939	0.140975	Intestinal
tr|G5EET8|G5EET8_CAEEL	pud-1.2	151	7	7	3	34	61	42	43	31	35	1.749	0	1.659	0	-0.071	0.424735	0.041156	Intestinal
tr|G5EBF3|G5EBF3_CAEEL	pud-2.1	154	4	10	8	39	32	35	24	29	30	1.26	0	1.149	0	-0.082	0.424908	0.043066	Intestinal
sp|Q9NHC3|CED2_CAEEL	ced-2	279	0	0	0	3	3	2	0	2	3	0.848	2e-06	0.636	0.000222	-0.107	0.390447	0.146891	Intestinal
tr|G5ECW7|G5ECW7_CAEEL	dpt-1	745	2	3	6	12	19	18	9	19	9	1.133	0	1.028	0	-0.114	0.42499	0.053736	Intestinal
sp|O01812|FABP6_CAEEL	lbp-6	135	4	7	3	23	33	25	23	19	20	1.397	0	1.28	0	-0.121	0.41948	0.022803	Intestinal
tr|G5EDI8|G5EDI8_CAEEL	drh-1	1037	1	0	0	2	7	3	1	5	3	1.105	0	0.993	0	-0.128	0.408768	0.111936	Intestinal
tr|Q9XX57|Q9XX57_CAEEL	dct-16	90	2	5	5	17	22	24	15	16	17	1.292	0	1.181	0	-0.134	0.422674	0.030661	Intestinal
tr|O17626|O17626_CAEEL	C31C9.2	322	5	9	3	25	31	27	19	21	22	1.215	0	1.1	0	-0.14	0.410826	0.011973	Intestinal
tr|Q18986|Q18986_CAEEL	D2045.8	238	1	2	4	14	17	12	12	9	11	1.459	0	1.354	0	-0.143	0.422558	0.030283	Intestinal
tr|O61198|O61198_CAEEL	F15E6.6	1256	2	1	1	9	16	7	5	9	10	1.818	0	1.656	0	-0.147	0.425079	0.051693	Intestinal
sp|Q10941|UGT46_CAEEL	ugt-46	531	1	0	4	4	12	6	5	6	5	1.053	0	0.861	0	-0.151	0.422892	0.069717	Intestinal			1	Y
tr|Q9NAQ2|Q9NAQ2_CAEEL	JC8.2	467	1	2	0	9	14	11	7	8	10	1.905	0	1.739	0	-0.152	0.425091	0.04654	Intestinal
sp|Q95PZ0|CSN6_CAEEL	csn-6	426	1	1	0	8	8	13	5	7	9	2.033	0	1.907	0	-0.157	0.425099	0.046818	Intestinal
sp|P10299|GSTP1_CAEEL	gst-1	208	6	5	5	27	23	20	17	15	19	1.143	0	0.977	0	-0.157	0.406681	0.008947	Intestinal
tr|Q9NAB2|Q9NAB2_CAEEL	gst-28	209	1	1	2	26	33	41	28	23	21	2.919	0	2.752	0	-0.175	0.382717	0.00142	Intestinal
tr|Q95Y26|Q95Y26_CAEEL	Y41D4A.5	469	4	3	5	26	29	27	19	22	18	1.586	0	1.432	0	-0.176	0.393171	0.003341	Intestinal
sp|Q9XTG7|AKT2_CAEEL	akt-2	528	0	0	0	4	6	3	4	4	1	1.234	0	1.016	0	-0.193	0.422921	0.06957	Intestinal
sp|Q18484|TMX2_CAEEL	C35D10.10	265	0	1	0	2	5	4	3	2	3	1.03	0	0.891	1e-06	-0.195	0.420413	0.080137	Intestinal			3
tr|G5EF86|G5EF86_CAEEL	Y48G10A.1	280	0	0	0	3	6	5	5	0	4	1.288	0	1.091	0	-0.207	0.423852	0.064331	Intestinal
sp|P54871|HMCS_CAEEL	F25B4.6	462	0	0	0	1	5	1	3	0	1	0.539	0.000178	0.33	0.00739	-0.207	0.418031	0.088094	Intestinal
sp|P46558|CKB1_CAEEL	ckb-1	371	0	0	0	2	3	2	2	1	2	0.63	0.000112	0.419	0.005263	-0.213	0.415781	0.094662	Intestinal
tr|Q21463|Q21463_CAEEL	asns-2	567	4	5	3	16	30	20	11	21	13	1.383	0	1.144	0	-0.222	0.384044	0.001593	Intestinal
sp|Q09454|DPH2_CAEEL	dph-2	476	0	0	0	2	4	4	2	2	3	0.929	0	0.689	5.3e-05	-0.223	0.422407	0.072041	Intestinal
tr|Q86GU1|Q86GU1_CAEEL	hsp-25	205	0	0	0	13	21	19	9	14	13	2.648	0	2.409	0	-0.23	0.393534	0.003435	Intestinal
sp|O44186|DEGS1_CAEEL	F33D4.4	360	0	0	0	1	3	3	2	1	2	0.501	0.000217	0.319	0.00902	-0.236	0.420339	0.080405	Intestinal			5
sp|O01422|CSN2_CAEEL	csn-2	495	5	6	0	18	24	17	14	13	13	1.274	0	1.044	0	-0.239	0.387481	0.002126	Intestinal
sp|Q09438|MTAP_CAEEL	B0228.7	288	0	0	0	3	3	3	3	0	2	0.916	0	0.607	0.0001	-0.246	0.424023	0.063201	Intestinal
tr|A8WHR6|A8WHR6_CAEEL	ppm-1	385	4	6	4	28	37	31	18	22	24	1.573	0	1.3	0	-0.255	0.355346	6.7e-05	Intestinal
tr|Q9U1Q8|Q9U1Q8_CAEEL	Y80D3A.9	279	0	0	0	1	6	2	1	3	2	0.85	0	0.566	0.000281	-0.257	0.424493	0.059583	Intestinal
sp|Q9XUE6|PMM_CAEEL	F52B11.2	254	1	4	2	12	17	12	13	6	8	1.513	0	1.202	0	-0.261	0.39727	0.004552	Intestinal
sp|Q19189|PEX12_CAEEL	prx-12	359	1	2	0	4	6	8	5	4	3	1.199	0	0.928	0	-0.272	0.417791	0.019916	Intestinal			1
tr|Q6A589|Q6A589_CAEEL	ubxn-3	608	5	8	3	18	27	23	15	14	15	1.074	0	0.802	0	-0.283	0.357088	8.5e-05	Intestinal
sp|P91303|VATG_CAEEL	vha-10	126	1	1	1	6	9	5	4	4	5	1.625	0	1.372	0	-0.295	0.411902	0.01292	Intestinal
tr|P91544|P91544_CAEEL	ZC204.12	252	2	0	0	6	4	7	5	4	2	1.144	0	0.886	0	-0.3	0.415086	0.016244	Intestinal
tr|Q9BIB8|Q9BIB8_CAEEL	imb-1	896	12	14	1	24	46	36	24	21	22	1.047	0	0.721	0	-0.3	0.336333	2e-06	Intestinal
tr|Q22707|Q22707_CAEEL	pir-1	233	0	0	0	3	4	2	2	0	3	0.787	1e-06	0.552	0.000752	-0.302	0.425106	0.050683	Intestinal
sp|Q9XWV0|TMM33_CAEEL	Y37D8A.17	271	0	0	0	3	3	1	1	1	3	0.516	0.000401	0.298	0.014206	-0.308	0.424845	0.055919	Intestinal			3
tr|Q20143|Q20143_CAEEL	F38B6.4	975	1	2	2	27	35	24	18	19	17	2.476	0	2.307	0	-0.314	0.348335	2.2e-05	Intestinal
tr|U4PR75|U4PR75_CAEEL	M4.1	576	1	2	1	4	9	3	5	1	4	1.142	0	0.789	0	-0.318	0.41503	0.016179	Intestinal
tr|O76558|O76558_CAEEL	math-20	436	3	5	4	17	26	18	13	13	12	1.316	0	0.986	0	-0.319	0.355432	6.7e-05	Intestinal
sp|P34692|U183_CAEEL	T01G9.2	422	1	0	0	3	6	7	3	2	5	1.425	0	1.055	0	-0.32	0.412863	0.013834	Intestinal
sp|O62305|KCC2D_CAEEL	unc-43	720	5	6	12	32	25	30	17	14	21	1.013	0	0.678	0	-0.346	0.33653	2e-06	Intestinal
tr|Q19723|Q19723_CAEEL	F22D6.2	189	0	1	1	7	6	9	5	6	2	1.789	0	1.404	0	-0.367	0.393922	0.003539	Intestinal
sp|Q09931|UBPY_CAEEL	K02C4.3	1276	0	0	0	4	11	8	2	5	7	1.809	0	1.372	0	-0.376	0.390131	0.002634	Intestinal
tr|O62078|O62078_CAEEL	C25F9.4	592	2	2	2	14	17	16	10	10	8	1.753	0	1.355	0	-0.377	0.35469	6.1e-05	Intestinal
sp|P46563|ALF2_CAEEL	aldo-2	366	12	20	14	72	86	77	47	47	44	1.271	0	0.899	0	-0.382	0.292786	0	Intestinal
sp|Q18217|ULA1_CAEEL	ula-1	541	2	3	0	13	17	12	5	9	11	1.602	0	1.243	0	-0.383	0.355511	6.8e-05	Intestinal
tr|O02089|O02089_CAEEL	msra-1	207	5	6	2	20	27	18	8	14	16	1.299	0	0.911	0	-0.383	0.335	1e-06	Intestinal
sp|G5EFS4|DCPS_CAEEL	dcs-1	311	0	0	0	7	17	10	9	6	5	2.328	0	1.834	0	-0.387	0.36754	0.000316	Intestinal
sp|Q17390|CUL2_CAEEL	cul-2	850	3	2	2	12	15	11	6	11	6	1.27	0	0.979	0	-0.389	0.36834	0.000346	Intestinal
tr|O62337|O62337_CAEEL	R06C1.4	84	0	0	0	6	7	10	6	4	4	1.658	0	1.321	0	-0.392	0.387522	0.002133	Intestinal
tr|G5EGL5|G5EGL5_CAEEL	pha-1	491	0	0	0	3	4	4	3	3	0	0.964	0	0.56	0.000171	-0.394	0.415887	0.017234	Intestinal
tr|Q93535|Q93535_CAEEL	F20D1.3	463	2	4	2	8	17	13	8	6	8	1.231	0	0.821	0	-0.399	0.358545	0.000104	Intestinal
tr|Q9BL56|Q9BL56_CAEEL	Y65B4A.8	461	2	1	3	4	8	12	3	6	5	1.054	0	0.664	0	-0.404	0.381716	0.0013	Intestinal
sp|O61967|LAP1_CAEEL	let-413	699	5	7	2	16	21	19	10	11	11	1.03	0	0.606	0	-0.41	0.336591	2e-06	Intestinal
sp|Q21355|GST4_CAEEL	gst-4	207	0	0	0	13	23	13	11	11	6	2.533	0	2.108	0	-0.412	0.348045	2.1e-05	Intestinal
tr|Q9UAW8|Q9UAW8_CAEEL	T12B3.3	356	4	5	2	10	22	12	9	6	10	1.024	0	0.675	0	-0.415	0.349416	2.6e-05	Intestinal			1
tr|G5EFH7|G5EFH7_CAEEL	agef-1	1594	5	7	3	21	32	20	15	10	16	1.229	0	0.823	0	-0.425	0.330605	0	Intestinal
tr|Q20660|Q20660_CAEEL	hsp-17	149	0	0	0	15	18	16	10	9	8	2.562	0	2.027	0	-0.431	0.346378	1.6e-05	Intestinal
tr|O62334|O62334_CAEEL	agl-1	1467	4	6	4	26	51	33	20	20	21	1.743	0	1.305	0	-0.435	0.315652	0	Intestinal
tr|G5EG13|G5EG13_CAEEL	dhs-12	255	3	5	3	13	14	15	6	9	8	1.033	0	0.563	0	-0.443	0.349523	2.7e-05	Intestinal
tr|O17261|O17261_CAEEL	T23F4.2	210	0	0	0	4	3	5	0	3	3	1.141	0	0.678	3e-05	-0.444	0.407636	0.009568	Intestinal
sp|P52057|PROSC_CAEEL	F09E5.8	244	0	3	0	7	9	8	6	5	2	1.292	0	0.86	0	-0.448	0.378391	0.000961	Intestinal
tr|G5EFK5|G5EFK5_CAEEL	ufd-3	858	10	7	5	29	42	33	24	18	15	1.191	0	0.769	0	-0.449	0.306957	0	Intestinal
tr|Q8MXT1|Q8MXT1_CAEEL	prdx-6	231	1	2	1	9	12	11	6	4	7	1.866	0	1.39	0	-0.457	0.357326	8.8e-05	Intestinal
tr|Q22922|Q22922_CAEEL	cdd-1	158	0	0	0	12	12	11	7	6	6	2.135	0	1.727	0	-0.46	0.35672	8.1e-05	Intestinal
sp|Q20025|PROF2_CAEEL	pfn-2	131	0	1	2	12	20	12	8	9	7	2.124	0	1.641	0	-0.461	0.344656	1.1e-05	Intestinal
sp|Q10657|TPIS_CAEEL	tpi-1	247	6	6	2	36	51	40	23	24	21	1.897	0	1.412	0	-0.467	0.302591	0	Intestinal
sp|Q09610|LEC8_CAEEL	lec-8	180	3	1	1	16	15	11	7	8	8	1.809	0	1.336	0	-0.468	0.34462	1.1e-05	Intestinal
tr|O18155|O18155_CAEEL	T28D6.7	322	0	0	0	1	3	3	0	2	1	0.601	6.8e-05	0.067	0.098605	-0.473	0.417223	0.019061	Intestinal
tr|Q19293|Q19293_CAEEL	F10C5.2	559	0	0	0	0	6	2	1	2	2	0.758	3e-06	0.28	0.017368	-0.479	0.413491	0.01447	Intestinal			6	Y
tr|Q9NA30|Q9NA30_CAEEL	atg-4.1	454	4	4	0	11	18	14	7	10	6	1.206	0	0.729	0	-0.485	0.334056	1e-06	Intestinal
tr|O01862|O01862_CAEEL	T05E7.1	474	1	1	0	3	5	5	1	3	3	1.205	0	0.733	3.3e-05	-0.487	0.398377	0.004939	Intestinal
tr|C0Z1Y6|C0Z1Y6_CAEEL	F40G9.5	271	0	0	0	3	1	3	1	2	1	0.556	0.000174	0.049	0.10875	-0.499	0.416544	0.018102	Intestinal			1
sp|Q94177|ADRL_CAEEL	paqr-1	434	0	0	0	0	4	4	1	3	0	0.831	1e-06	0.339	0.009211	-0.506	0.408745	0.010342	Intestinal			7
tr|O44195|O44195_CAEEL	ZK185.3	293	0	0	1	9	14	10	6	6	5	2.16	0	1.683	0	-0.511	0.34495	1.2e-05	Intestinal
tr|G5EE14|G5EE14_CAEEL	cua-1	1238	7	4	0	23	19	26	12	14	9	1.393	0	0.904	0	-0.52	0.315486	0	Intestinal			8
sp|O16999|ZPR1_CAEEL	W03F9.1	455	4	4	3	24	26	27	13	12	14	1.612	0	1.075	0	-0.522	0.315657	0	Intestinal
sp|P32742|IKKE1_CAEEL	ikke-1	820	1	0	0	3	6	4	3	3	0	1.119	0	0.702	4.5e-05	-0.525	0.393369	0.003392	Intestinal
tr|A5Z2S4|A5Z2S4_CAEEL	saps-1	717	5	8	5	29	25	21	13	14	11	1.107	0	0.546	0	-0.525	0.311234	0	Intestinal
tr|Q21480|Q21480_CAEEL	atg-2	2290	4	5	1	23	44	27	15	17	16	1.938	0	1.38	0	-0.531	0.304313	0	Intestinal
tr|Q18012|Q18012_CAEEL	C15C7.5	125	0	0	0	11	9	13	6	7	4	2.077	0	1.578	0	-0.537	0.344137	1e-05	Intestinal
sp|Q21270|COG6_CAEEL	cogc-6	642	3	0	7	18	23	20	14	12	5	1.293	0	0.813	0	-0.537	0.317253	0	Intestinal
tr|Q18966|Q18966_CAEEL	D2013.6	235	0	0	0	2	5	3	3	0	1	1.019	0	0.417	0.005589	-0.542	0.401427	0.006163	Intestinal
tr|Q17687|Q17687_CAEEL	mvb-12	277	0	0	0	5	0	2	1	2	0	0.741	9e-06	0.15	0.057922	-0.553	0.410236	0.011485	Intestinal
tr|Q22101|Q22101_CAEEL	T02G5.7	390	6	6	3	28	37	24	14	15	15	1.422	0	0.898	0	-0.554	0.30708	0	Intestinal
tr|Q9N430|Q9N430_CAEEL	Y38C1AA.6	332	0	0	0	0	4	4	0	3	1	0.772	3e-06	0.238	0.023225	-0.555	0.402448	0.006631	Intestinal
tr|Q22541|Q22541_CAEEL	cdf-2	360	0	0	0	5	13	6	5	4	3	1.838	0	1.263	0	-0.56	0.35446	5.9e-05	Intestinal			6
tr|Q17686|Q17686_CAEEL	C06A6.4	397	0	0	0	4	10	6	3	4	3	1.58	0	1.108	0	-0.562	0.366529	0.000282	Intestinal
tr|Q18888|Q18888_CAEEL	C56C10.10	342	1	1	2	3	7	6	2	3	3	1.055	0	0.513	0.000183	-0.572	0.371571	0.00049	Intestinal
tr|O17621|O17621_CAEEL	C29F7.2	394	17	17	15	72	95	98	38	46	44	1.32	0	0.747	0	-0.572	0.282255	0	Intestinal
tr|H2KZ19|H2KZ19_CAEEL	ampd-1	847	26	25	19	99	105	101	50	49	48	1.114	0	0.544	0	-0.575	0.280257	0	Intestinal
tr|Q5TYL1|Q5TYL1_CAEEL	M01H9.3	195	0	0	1	2	8	2	1	4	1	1.122	0	0.539	0.000428	-0.58	0.38775	0.002174	Intestinal
tr|Q86NC6|Q86NC6_CAEEL	cysl-3	240	0	0	0	3	6	0	0	1	3	0.968	0	0.34	0.007448	-0.582	0.391612	0.00296	Intestinal
sp|P34345|GSTO1_CAEEL	gsto-1	250	0	0	0	3	7	6	3	2	3	1.401	0	0.866	1e-06	-0.588	0.370519	0.000439	Intestinal
tr|Q93795|Q93795_CAEEL	hpo-31	436	1	2	2	6	10	9	4	4	4	1.322	0	0.726	0	-0.588	0.351036	3.4e-05	Intestinal
tr|Q9XU56|Q9XU56_CAEEL	ensa-1	174	0	2	0	13	13	17	10	5	6	2.036	0	1.471	0	-0.591	0.328763	0	Intestinal
tr|G5EGE3|G5EGE3_CAEEL	pkn-1	1138	1	2	4	7	15	11	4	7	5	1.278	0	0.674	0	-0.591	0.339227	4e-06	Intestinal
sp|P34492|YMQ1_CAEEL	K02D10.1	526	0	0	0	3	3	2	0	2	0	0.728	1.1e-05	0.17	0.051025	-0.595	0.401623	0.006251	Intestinal
tr|Q18483|Q18483_CAEEL	C35D10.6	287	0	0	0	1	5	4	2	1	2	0.855	0	0.342	0.006788	-0.596	0.390107	0.002629	Intestinal
tr|A5Z2U7|A5Z2U7_CAEEL	F17B5.8	127	0	0	0	3	4	3	0	3	0	0.917	0	0.354	0.009797	-0.6	0.39632	0.004242	Intestinal
sp|P36573|LEC1_CAEEL	lec-1	279	0	1	5	36	44	32	16	14	23	2.421	0	1.874	0	-0.602	0.296656	0	Intestinal
sp|Q93841|PLC1_CAEEL	acl-1	262	2	1	2	6	7	6	3	2	4	1.104	0	0.475	0.000189	-0.606	0.361469	0.000153	Intestinal			2	Y
tr|Q93641|Q93641_CAEEL	sac-1	591	0	0	2	10	14	12	5	6	6	1.856	0	1.292	0	-0.607	0.335959	2e-06	Intestinal			2
sp|P41992|GGTB2_CAEEL	ggtb-1	335	1	3	2	8	11	7	7	4	0	1.208	0	0.565	3e-06	-0.614	0.348506	2.3e-05	Intestinal
tr|Q20753|Q20753_CAEEL	F54C9.3	81	0	0	0	11	15	19	9	6	6	2.311	0	1.819	0	-0.616	0.323971	0	Intestinal
tr|G5EEM6|G5EEM6_CAEEL	tap-1	386	0	0	0	14	15	16	7	5	9	2.527	0	1.829	0	-0.623	0.322544	0	Intestinal
tr|Q9XWK2|Q9XWK2_CAEEL	Y54E5A.5	153	0	0	0	2	9	4	2	3	2	1.355	0	0.788	1e-05	-0.626	0.373249	0.000583	Intestinal
tr|P90879|P90879_CAEEL	F49C12.9	305	0	3	2	9	19	13	5	7	7	1.66	0	1	0	-0.628	0.326409	0	Intestinal
tr|Q18926|Q18926_CAEEL	D1022.4	243	0	0	0	8	12	8	5	6	2	1.928	0	1.338	0	-0.641	0.339923	4e-06	Intestinal
tr|P90933|P90933_CAEEL	M04C9.3	208	0	0	2	5	6	6	0	4	3	1.135	0	0.473	0.000294	-0.644	0.363108	0.000188	Intestinal
sp|Q22712|MTMR3_CAEEL	mtm-3	1006	4	3	1	15	16	14	4	9	7	1.512	0	0.806	0	-0.648	0.319761	0	Intestinal
tr|H2KYU6|H2KYU6_CAEEL	npl-4.1	529	0	0	0	6	16	9	7	3	4	2.001	0	1.29	0	-0.652	0.334843	1e-06	Intestinal
tr|Q9N369|Q9N369_CAEEL	atg-3	305	1	4	2	7	11	13	4	7	3	1.175	0	0.513	2e-06	-0.652	0.332728	1e-06	Intestinal
tr|Q9TXZ9|Q9TXZ9_CAEEL	ykt-6	201	0	0	0	2	8	3	0	2	3	1.275	0	0.544	0.00035	-0.655	0.37244	0.000536	Intestinal
tr|Q19437|Q19437_CAEEL	upb-1	387	0	1	0	3	7	3	2	0	3	1.244	0	0.603	0.000419	-0.655	0.375741	0.000746	Intestinal
sp|G5EFZ1|GPMI_CAEEL	ipgm-1	539	11	15	7	42	57	41	25	23	15	1.069	0	0.445	0	-0.657	0.289524	0	Intestinal
tr|A3QM91|A3QM91_CAEEL	C52D10.3	277	0	0	0	6	2	5	3	2	1	1.142	0	0.552	0.000178	-0.658	0.374553	0.000664	Intestinal
tr|Q7YXH1|Q7YXH1_CAEEL	H06H21.8	388	0	0	0	13	18	9	4	7	7	2.42	0	1.726	0	-0.661	0.320444	0	Intestinal
tr|Q19300|Q19300_CAEEL	farl-11	976	0	0	1	6	5	4	1	2	4	1.219	0	0.625	0.000132	-0.661	0.367801	0.000326	Intestinal
tr|Q9NAB0|Q9NAB0_CAEEL	gst-39	209	2	0	2	5	13	8	3	4	5	1.356	0	0.684	0	-0.671	0.338784	3e-06	Intestinal
tr|Q95PW9|Q95PW9_CAEEL	nck-1	395	0	0	1	20	27	17	12	7	9	2.941	0	2.164	0	-0.672	0.30456	0	Intestinal
sp|Q17391|CUL3_CAEEL	cul-3	777	1	3	0	8	18	12	4	6	7	1.742	0	1.035	0	-0.673	0.322698	0	Intestinal
sp|Q09372|YS44_CAEEL	ZK177.4	655	1	0	3	8	14	10	5	7	2	1.6	0	0.93	0	-0.675	0.328796	0	Intestinal
tr|Q19647|Q19647_CAEEL	F20D6.5	376	0	0	0	5	15	4	6	2	3	1.664	0	1.146	0	-0.678	0.343862	1e-05	Intestinal
sp|P34547|UBP46_CAEEL	usp-46	426	0	0	0	2	4	5	3	1	0	1.1	0	0.338	0.010562	-0.678	0.385026	0.001732	Intestinal
tr|Q9GYH9|Q9GYH9_CAEEL	F29B9.1	236	0	0	0	2	6	0	1	2	0	0.859	0	0.138	0.061684	-0.685	0.391637	0.002966	Intestinal
tr|A3QM90|A3QM90_CAEEL	C52D10.1	373	0	0	1	15	21	12	8	7	6	2.584	0	1.891	0	-0.686	0.316127	0	Intestinal
sp|O01805|ACBP1_CAEEL	acbp-1	86	0	1	0	5	9	7	3	3	3	1.718	0	0.999	0	-0.693	0.347799	2e-05	Intestinal
tr|Q1WBU8|Q1WBU8_CAEEL	oga-1	854	0	0	0	3	5	3	1	3	1	1.019	0	0.353	0.007065	-0.709	0.373727	0.000612	Intestinal
tr|Q93244|Q93244_CAEEL	cysl-1	341	5	4	4	11	29	19	8	8	9	1.176	0	0.487	0	-0.709	0.308106	0	Intestinal
tr|Q9XXT5|Q9XXT5_CAEEL	lpin-1	794	7	5	6	19	34	24	11	12	9	1.151	0	0.425	0	-0.709	0.298936	0	Intestinal
tr|G5EBK4|G5EBK4_CAEEL	atg-7	647	0	0	0	5	9	4	1	5	2	1.46	0	0.758	1e-05	-0.714	0.352457	4.3e-05	Intestinal
tr|G5EFI6|G5EFI6_CAEEL	ppfr-1	1490	0	0	0	2	3	3	0	1	2	0.592	9.6e-05	-0.012	0.1538	-0.715	0.390172	0.002643	Intestinal
tr|O61790|O61790_CAEEL	R12E2.11	227	3	3	3	9	19	8	6	4	5	1.072	0	0.361	9.4e-05	-0.715	0.321463	0	Intestinal
tr|G5EBK3|G5EBK3_CAEEL	erm-1	564	6	11	8	63	85	69	37	28	25	1.847	0	1.098	0	-0.718	0.28144	0	Intestinal
tr|Q18013|Q18013_CAEEL	klp-8	594	0	0	0	4	6	1	2	2	1	1.032	0	0.317	0.012294	-0.721	0.374387	0.000653	Intestinal
sp|P91133|UBR1_CAEEL	ubr-1	2058	1	2	0	4	8	6	0	3	4	1.123	0	0.514	0.000205	-0.727	0.349967	2.9e-05	Intestinal
tr|Q9N2W5|Q9N2W5_CAEEL	ubxn-2	301	0	0	0	20	19	18	7	8	9	2.678	0	1.966	0	-0.728	0.304961	0	Intestinal
tr|Q9TZA0|Q9TZA0_CAEEL	klo-2	475	0	0	0	5	9	5	3	3	2	1.606	0	0.849	0	-0.738	0.344434	1.1e-05	Intestinal
tr|P91857|P91857_CAEEL	rab-5	208	4	4	5	17	23	11	9	6	6	1.017	0	0.297	0.000188	-0.738	0.309529	0	Intestinal
tr|Q19731|Q19731_CAEEL	ekl-1	606	0	0	0	3	6	5	0	3	2	1.255	0	0.558	0.000648	-0.743	0.358558	0.000105	Intestinal
tr|Q8T7Z0|Q8T7Z0_CAEEL	mlk-1	1040	0	0	0	4	3	2	0	2	1	0.772	1e-06	0.073	0.093117	-0.744	0.383356	0.001501	Intestinal
tr|Q23493|Q23493_CAEEL	tag-231	319	1	0	1	6	7	3	2	3	2	1.432	0	0.672	7e-05	-0.744	0.347799	2e-05	Intestinal
tr|Q9BL72|Q9BL72_CAEEL	frl-1	1115	1	1	0	1	9	4	4	1	0	1.292	0	0.576	0.000252	-0.745	0.355206	6.5e-05	Intestinal
tr|Q86D99|Q86D99_CAEEL	vps-29	191	1	3	2	9	7	6	3	2	4	1.015	0	0.241	0.00918	-0.745	0.339544	4e-06	Intestinal
tr|Q10929|Q10929_CAEEL	abi-1	469	0	0	0	3	2	2	0	0	0	0.513	0.000203	-0.19	0.293598	-0.748	0.392692	0.00322	Intestinal
tr|Q6A578|Q6A578_CAEEL	C16A11.2	431	0	0	0	3	4	2	0	2	1	0.831	1e-06	0.086	0.089094	-0.75	0.381906	0.001322	Intestinal
sp|Q20222|FABP3_CAEEL	lbp-3	165	0	0	0	2	3	2	0	0	0	0.52	0.000151	-0.208	0.298838	-0.755	0.392296	0.003122	Intestinal				Y
tr|Q9TXH9|Q9TXH9_CAEEL	ubxn-1	299	0	0	0	5	5	2	1	3	0	1.138	0	0.394	0.005465	-0.756	0.3702	0.000424	Intestinal
tr|Q9XVU3|Q9XVU3_CAEEL	atgp-1	613	2	2	1	6	5	9	4	0	3	1.081	0	0.346	0.002507	-0.759	0.342646	8e-06	Intestinal			1
sp|P91430|UBA5_CAEEL	uba-5	419	6	4	3	19	31	22	9	12	8	1.378	0	0.623	0	-0.759	0.292533	0	Intestinal
tr|Q9BL35|Q9BL35_CAEEL	Y71H2AM.20	375	0	0	0	1	5	1	0	0	1	0.615	0.00018	-0.188	0.271217	-0.765	0.39855	0.005002	Intestinal
tr|Q27GQ5|Q27GQ5_CAEEL	F49C12.7	414	1	2	2	8	29	23	7	6	11	2.144	0	1.432	0	-0.77	0.300042	0	Intestinal
sp|Q09225|NRF6_CAEEL	nrf-6	822	0	0	0	2	4	1	0	1	0	0.608	0.00012	-0.131	0.23616	-0.771	0.393509	0.003429	Intestinal			11	Y
tr|Q17896|Q17896_CAEEL	C10C5.2	332	0	0	0	1	3	3	0	0	1	0.597	4e-05	-0.249	0.333075	-0.771	0.390197	0.002648	Intestinal
tr|Q9N3C8|Q9N3C8_CAEEL	Y54E10BR.2	191	0	0	0	3	3	1	0	0	0	0.541	0.000106	-0.219	0.316512	-0.772	0.383356	0.001501	Intestinal
tr|Q9TYN2|Q9TYN2_CAEEL	Y37E11B.5	554	0	2	0	4	14	11	7	2	3	1.699	0	0.964	0	-0.772	0.33047	0	Intestinal
sp|Q18493|UAP1_CAEEL	C36A4.4	484	0	0	2	6	15	6	0	5	5	1.621	0	0.876	0	-0.772	0.331352	0	Intestinal
tr|Q967F1|Q967F1_CAEEL	eif-1	109	0	0	0	3	2	2	0	0	0	0.58	0.000131	-0.211	0.302939	-0.773	0.390846	0.002787	Intestinal
tr|G5EFS2|G5EFS2_CAEEL	msi-1	320	1	2	2	7	12	6	3	3	4	1.325	0	0.517	2.5e-05	-0.791	0.33113	0	Intestinal
tr|Q93566|Q93566_CAEEL	snx-27	578	0	0	0	1	3	3	0	0	0	0.526	0.000331	-0.217	0.299686	-0.792	0.391991	0.003049	Intestinal
tr|Q18621|Q18621_CAEEL	C44E12.1	351	0	0	0	1	5	1	0	0	0	0.556	0.000139	-0.284	0.35387	-0.801	0.389828	0.002571	Intestinal
sp|Q03563|SPK1_CAEEL	spk-1	1003	2	1	0	4	8	5	5	0	0	1.157	0	0.402	0.001954	-0.804	0.345513	1.3e-05	Intestinal
tr|P91425|P91425_CAEEL	guk-1	216	3	4	1	12	13	14	7	4	4	1.265	0	0.444	2.8e-05	-0.808	0.316561	0	Intestinal
sp|Q11180|WHT1_CAEEL	wht-1	598	0	0	0	2	3	2	1	1	1	0.523	0.000235	-0.22	0.304557	-0.81	0.387661	0.002158	Intestinal			5
tr|G5EDR3|G5EDR3_CAEEL	sur-6	495	1	1	0	5	23	13	7	8	0	2.266	0	1.471	0	-0.812	0.311981	0	Intestinal
tr|Q18582|Q18582_CAEEL	C42D8.1	252	0	0	0	2	3	2	0	0	0	0.587	8.6e-05	-0.26	0.325099	-0.813	0.392156	0.003089	Intestinal			4
sp|P30631|YOUD_CAEEL	ZK637.14	161	0	0	0	1	4	2	1	0	1	0.54	0.000345	-0.254	0.327799	-0.815	0.388697	0.002348	Intestinal
tr|O16303|O16303_CAEEL	dnj-19	439	0	0	0	15	30	17	5	9	10	2.744	0	2.091	0	-0.82	0.299356	0	Intestinal
tr|G5EEK0|G5EEK0_CAEEL	aqp-4	273	0	0	0	2	3	2	0	0	0	0.617	9.2e-05	-0.248	0.321862	-0.82	0.389213	0.002447	Intestinal			6
tr|A5HWA5|A5HWA5_CAEEL	Y46G5A.18	360	0	0	0	2	4	1	0	0	0	0.517	0.000341	-0.279	0.340409	-0.82	0.389951	0.002596	Intestinal
sp|Q21890|YF64_CAEEL	R102.4	413	3	4	0	27	30	26	12	8	11	2.018	0	1.251	0	-0.82	0.29136	0	Intestinal
tr|Q9U3S5|Q9U3S5_CAEEL	mut-16	1050	0	0	0	2	3	2	0	0	0	0.503	0.000357	-0.264	0.330976	-0.821	0.386109	0.001898	Intestinal
sp|Q9N2V9|PDE6_CAEEL	pde-6	760	1	0	0	12	11	13	7	2	5	2.188	0	1.339	0	-0.826	0.312938	0	Intestinal
tr|Q9XWN7|Q9XWN7_CAEEL	Y43F8C.13	338	0	2	0	24	27	25	10	10	9	2.774	0	1.86	0	-0.826	0.290559	0	Intestinal
tr|Q95ZW9|Q95ZW9_CAEEL	C50F4.16	450	0	0	2	8	11	7	6	3	0	1.575	0	0.814	0	-0.828	0.327823	0	Intestinal
sp|Q27245|YH24_CAEEL	lap-2	522	1	8	6	16	21	22	6	6	10	1.012	0	0.196	0.002831	-0.828	0.299074	0	Intestinal
sp|O02334|PRI2_CAEEL	pri-2	503	0	0	0	3	3	1	0	1	1	0.567	0.000206	-0.258	0.33505	-0.83	0.387913	0.002203	Intestinal
tr|G5EBF5|G5EBF5_CAEEL	rde-4	385	1	0	1	4	7	1	2	2	0	1.05	0	0.285	0.016821	-0.83	0.3643	0.000217	Intestinal
tr|Q9XW41|Q9XW41_CAEEL	snx-3	162	0	0	0	15	15	15	8	3	6	2.499	0	1.658	0	-0.831	0.308941	0	Intestinal
sp|Q20059|WDR48_CAEEL	wdr-48	683	0	0	0	1	5	1	0	0	0	0.541	0.000182	-0.232	0.321348	-0.833	0.383212	0.001483	Intestinal
tr|Q966I2|Q966I2_CAEEL	M02H5.8	125	0	0	0	6	6	3	0	4	0	1.241	0	0.479	0.000999	-0.837	0.347544	1.9e-05	Intestinal
tr|Q9U2Z5|Q9U2Z5_CAEEL	Y106G6H.14	220	0	0	0	9	16	10	4	4	5	2.204	0	1.383	0	-0.838	0.316331	0	Intestinal
tr|W6RR39|W6RR39_CAEEL	atg-5	273	0	0	0	2	2	3	0	0	0	0.471	0.000545	-0.271	0.337282	-0.847	0.386044	0.001887	Intestinal
tr|Q93759|Q93759_CAEEL	swan-2	478	0	0	0	2	3	2	1	0	0	0.46	0.000493	-0.293	0.359181	-0.848	0.385413	0.00179	Intestinal
sp|Q9U3H8|TAPT1_CAEEL	F26F2.7	712	0	0	0	1	3	3	0	0	0	0.513	0.000208	-0.319	0.378532	-0.848	0.383516	0.001522	Intestinal			5
tr|Q19965|Q19965_CAEEL	F32D8.4	291	0	0	0	3	2	2	1	0	0	0.464	0.000648	-0.305	0.347076	-0.852	0.38731	0.002096	Intestinal
tr|O16637|O16637_CAEEL	apd-3	1251	1	0	4	11	12	12	4	8	1	1.46	0	0.606	3e-06	-0.859	0.315023	0	Intestinal
tr|O44412|O44412_CAEEL	T07A9.10	562	0	0	0	2	5	1	0	0	0	0.774	6e-06	-0.119	0.228672	-0.861	0.38346	0.001515	Intestinal
tr|Q8WTL7|Q8WTL7_CAEEL	Y47G6A.29	2460	0	0	0	1	7	2	0	2	0	0.868	0	0.071	0.095718	-0.863	0.360121	0.000129	Intestinal			1
tr|Q23588|Q23588_CAEEL	upp-1	295	0	0	0	8	6	10	1	7	1	1.822	0	0.95	0	-0.864	0.334365	1e-06	Intestinal
tr|G5EG43|G5EG43_CAEEL	PRL-1	190	0	0	0	1	7	2	0	2	1	0.956	1e-06	0.108	0.079969	-0.865	0.370614	0.000443	Intestinal
tr|G5EGS0|G5EGS0_CAEEL	max-2	598	3	1	1	4	12	5	3	1	4	1.102	0	0.226	0.011148	-0.867	0.333767	1e-06	Intestinal
sp|O01479|TMOD_CAEEL	unc-94	392	0	4	0	10	14	11	5	4	4	1.42	0	0.569	2e-06	-0.868	0.313371	0	Intestinal
tr|G5ED33|G5ED33_CAEEL	eps-8	917	17	16	7	46	71	43	19	17	22	1.024	0	0.168	0.000353	-0.868	0.281777	0	Intestinal
tr|O17731|O17731_CAEEL	D2023.4	160	0	0	0	2	2	3	0	0	0	0.491	0.000283	-0.334	0.383066	-0.88	0.380429	0.001159	Intestinal
tr|Q9BKS2|Q9BKS2_CAEEL	Y82E9BR.14	231	0	1	1	12	15	11	4	4	6	2.103	0	1.368	0	-0.881	0.308042	0	Intestinal
tr|Q17663|Q17663_CAEEL	amt-4	577	0	0	0	2	2	3	0	0	0	0.446	0.000561	-0.319	0.366809	-0.882	0.383596	0.001533	Intestinal			10
sp|Q19584|UFD1_CAEEL	ufd-1	342	0	2	0	14	17	17	5	6	6	2.297	0	1.302	0	-0.884	0.299899	0	Intestinal
tr|Q9U2G5|Q9U2G5_CAEEL	mrp-7	1525	1	4	3	13	22	12	2	9	6	1.453	0	0.601	0	-0.887	0.303343	0	Intestinal			14
tr|Q9BI63|Q9BI63_CAEEL	trpp-8	1282	5	6	1	6	21	20	6	6	5	1.045	0	0.148	0.013875	-0.887	0.301826	0	Intestinal
sp|O16785|PARV_CAEEL	pat-6	375	0	0	0	1	5	2	0	0	0	0.743	5e-06	-0.172	0.277363	-0.891	0.378197	0.000944	Intestinal
tr|Q22814|Q22814_CAEEL	gst-13	208	0	0	0	11	20	16	4	8	4	2.572	0	1.629	0	-0.899	0.300661	0	Intestinal
tr|Q9XVJ3|Q9XVJ3_CAEEL	qdpr-1	236	0	0	0	3	3	2	0	0	1	0.724	6e-06	-0.158	0.26534	-0.907	0.376534	0.000806	Intestinal
tr|Q2WF62|Q2WF62_CAEEL	fbxa-76	269	0	0	0	0	6	1	0	0	0	0.731	1.5e-05	-0.242	0.322432	-0.913	0.376595	0.000811	Intestinal
tr|G5ED29|G5ED29_CAEEL	atx-2	959	3	2	1	33	45	29	12	11	14	2.58	0	1.677	0	-0.914	0.283969	0	Intestinal
tr|G5ECM4|G5ECM4_CAEEL	gtl-1	1694	0	0	0	1	4	3	0	0	0	0.68	2.7e-05	-0.185	0.283826	-0.916	0.376588	0.00081	Intestinal			6
sp|Q20797|STX5_CAEEL	syx-5	413	0	2	0	5	5	7	1	3	2	1.138	0	0.287	0.009595	-0.918	0.334696	1e-06	Intestinal			1
sp|Q10651|A4_CAEEL	apl-1	686	0	0	0	1	5	2	0	1	0	0.714	1.2e-05	-0.205	0.292248	-0.919	0.377502	0.000884	Intestinal			1	Y
tr|Q17549|Q17549_CAEEL	magu-2	668	0	0	0	4	4	3	0	1	2	1.059	0	0.132	0.065951	-0.92	0.357401	8.9e-05	Intestinal
tr|Q9N489|Q9N489_CAEEL	Y110A2AR.3	236	1	1	0	2	7	2	1	1	2	1.081	0	0.139	0.062723	-0.923	0.356466	7.8e-05	Intestinal
tr|Q9XWX6|Q9XWX6_CAEEL	Y43F8B.2	244	0	0	0	0	6	1	0	0	0	0.696	1.7e-05	-0.279	0.349517	-0.924	0.375741	0.000746	Intestinal
tr|A0A061AEC1|A0A061AEC1_CAEEL	kdin-1	1465	4	9	4	15	40	14	7	11	6	1.023	0	0.146	0.006853	-0.924	0.290512	0	Intestinal			4
tr|O01869|O01869_CAEEL	rps-10	149	8	12	8	33	58	43	18	13	15	1.252	0	0.31	1e-06	-0.924	0.282578	0	Intestinal
tr|O45936|O45936_CAEEL	Y43F4B.7	455	0	0	0	4	6	6	0	0	4	1.354	0	0.491	0.001369	-0.925	0.340093	4e-06	Intestinal			10
sp|P34346|KAD2_CAEEL	let-754	251	1	3	1	1	15	4	2	0	4	1.145	0	0.196	0.020573	-0.933	0.331645	1e-06	Intestinal
sp|O61955|IF4E3_CAEEL	ife-3	251	0	0	0	0	9	1	0	2	0	1.027	0	0.093	0.086652	-0.935	0.362498	0.000174	Intestinal
tr|Q20684|Q20684_CAEEL	lec-2	1245	2	3	0	8	11	8	0	2	6	1.318	0	0.32	0.002225	-0.939	0.317508	0	Intestinal
sp|Q17433|DNJ2_CAEEL	dnj-2	337	0	0	0	2	4	2	0	0	1	0.684	1.4e-05	-0.261	0.332248	-0.941	0.371762	0.0005	Intestinal			1	Y
sp|Q9N4Y9|ZFPL1_CAEEL	Y45G12B.2	309	0	1	0	4	10	3	0	3	2	1.414	0	0.497	0.001175	-0.942	0.337384	2e-06	Intestinal			1
tr|Q19103|Q19103_CAEEL	skih-2	1266	2	3	6	13	23	15	7	7	3	1.201	0	0.274	0.001125	-0.948	0.298344	0	Intestinal
tr|Q95XR1|Q95XR1_CAEEL	tbca-1	111	0	0	0	2	3	3	1	0	0	0.71	1.1e-05	-0.184	0.285944	-0.949	0.371696	0.000497	Intestinal
tr|A0A061ACH4|A0A061ACH4_CAEEL	Y62E10A.13	263	0	0	0	1	5	2	1	1	0	0.669	1.7e-05	-0.268	0.354022	-0.949	0.367272	0.000307	Intestinal
tr|Q9N370|Q9N370_CAEEL	Y55F3AM.9	379	0	0	0	4	3	4	2	0	1	0.993	0	0.092	0.085359	-0.95	0.35265	4.4e-05	Intestinal
tr|Q19767|Q19767_CAEEL	snb-2	114	0	0	0	0	6	1	0	0	0	0.659	1.7e-05	-0.255	0.324986	-0.951	0.373004	0.000568	Intestinal			1
tr|G5EDV6|G5EDV6_CAEEL	istr-1	432	1	1	0	14	24	19	5	7	7	2.65	0	1.639	0	-0.951	0.293635	0	Intestinal
sp|Q10925|SID3_CAEEL	sid-3	1237	1	1	3	11	23	13	6	4	6	2.044	0	1.051	0	-0.953	0.297408	0	Intestinal
sp|P91309|VIP1_CAEEL	F46F11.1	1323	1	0	0	7	15	13	3	3	6	2.213	0	1.278	0	-0.958	0.308465	0	Intestinal
tr|P90781|P90781_CAEEL	C55A6.7	251	0	0	0	0	5	2	0	0	0	0.653	2e-05	-0.271	0.334393	-0.959	0.370476	0.000437	Intestinal
sp|Q09263|EFR3_CAEEL	C32D5.3	859	0	1	0	7	5	5	3	1	2	1.526	0	0.535	0.000462	-0.96	0.33382	1e-06	Intestinal
tr|D0VWN5|D0VWN5_CAEEL	W04G3.5	354	3	4	4	21	18	22	8	7	5	1.439	0	0.442	4e-06	-0.96	0.293843	0	Intestinal
tr|O61974|O61974_CAEEL	R01B10.3	98	0	0	0	2	3	3	0	1	0	0.67	2.8e-05	-0.233	0.313836	-0.964	0.36859	0.000356	Intestinal			1
tr|G5EEU1|G5EEU1_CAEEL	nbet-1	107	0	0	0	0	5	2	0	0	0	0.691	2.6e-05	-0.258	0.331419	-0.969	0.367815	0.000326	Intestinal			1
sp|P49191|ELO3_CAEEL	elo-3	320	0	0	0	2	3	3	0	1	0	0.636	3e-05	-0.297	0.357691	-0.972	0.368469	0.000351	Intestinal			6
tr|Q8MQB4|Q8MQB4_CAEEL	C28G1.6	295	0	0	0	0	5	2	0	0	0	0.659	2.2e-05	-0.24	0.319111	-0.975	0.372529	0.000541	Intestinal
tr|Q9U222|Q9U222_CAEEL	Y56A3A.7	457	2	0	2	14	17	11	5	5	4	1.782	0	0.806	0	-0.976	0.300115	0	Intestinal
tr|Q21732|Q21732_CAEEL	R04F11.2	107	0	0	0	3	4	1	0	0	1	0.607	4.5e-05	-0.257	0.335378	-0.979	0.365923	0.000263	Intestinal
tr|Q17585|Q17585_CAEEL	C01H6.4	405	2	2	2	8	14	6	3	3	3	1.262	0	0.251	0.008011	-0.988	0.31599	0	Intestinal
tr|Q18758|Q18758_CAEEL	klo-1	479	0	2	1	4	11	6	3	2	2	1.43	0	0.407	0.00141	-0.989	0.324947	0	Intestinal
sp|Q19087|DNPEP_CAEEL	F01F1.9	470	0	0	0	4	14	10	4	3	2	2.067	0	1.059	0	-0.993	0.319336	0	Intestinal
tr|Q22794|Q22794_CAEEL	T26A5.6	515	0	0	0	5	5	2	2	1	0	1.149	0	0.12	0.069216	-0.993	0.348467	2.2e-05	Intestinal
sp|Q17435|PFD4_CAEEL	pfd-4	126	0	0	0	2	5	1	0	0	0	0.666	1.1e-05	-0.272	0.343235	-0.995	0.364137	0.000213	Intestinal
sp|O17606|YK4P_CAEEL	C27H6.8	340	2	3	1	10	8	7	2	2	4	1.149	0	0.128	0.045919	-0.997	0.323757	0	Intestinal
tr|E1B6W2|E1B6W2_CAEEL	Y49E10.21	707	3	2	2	10	12	12	3	5	3	1.28	0	0.231	0.005358	-0.997	0.306918	0	Intestinal
sp|Q21012|ENOPH_CAEEL	F58H1.3	248	0	0	0	5	15	11	1	5	4	2.1	0	1.11	0	-0.999	0.310893	0	Intestinal
sp|Q21122|F2612_CAEEL	pfkb-1.2	457	3	0	1	11	19	11	4	3	6	1.833	0	0.857	0	-0.999	0.301064	0	Intestinal
tr|Q17740|Q17740_CAEEL	ain-1	641	1	3	2	9	15	12	2	3	7	1.444	0	0.488	5.3e-05	-1.002	0.306393	0	Intestinal
tr|Q8WQA2|Q8WQA2_CAEEL	Y105E8A.25	418	0	0	0	2	3	6	1	2	0	0.963	0	0	0.145029	-1.004	0.353908	5.4e-05	Intestinal
tr|Q19210|Q19210_CAEEL	F08G12.1	635	0	0	0	2	3	3	0	0	0	0.655	3.2e-05	-0.311	0.356842	-1.005	0.370708	0.000448	Intestinal
tr|Q9GZF3|Q9GZF3_CAEEL	ckb-4	381	0	1	0	10	16	18	7	4	3	2.403	0	1.44	0	-1.006	0.299932	0	Intestinal
tr|P91020|P91020_CAEEL	C07D8.6	317	2	3	3	19	26	15	3	11	5	1.687	0	0.68	0	-1.009	0.291786	0	Intestinal
sp|Q629J5|YRRC_CAEEL	R144.12	333	1	0	0	2	5	5	1	2	0	1.12	0	0.098	0.080139	-1.011	0.348385	2.2e-05	Intestinal			2
tr|Q9XUR3|Q9XUR3_CAEEL	T05F1.9	359	0	0	0	1	6	0	0	0	0	0.613	4.5e-05	-0.351	0.381321	-1.012	0.37028	0.000428	Intestinal
tr|Q95XC4|Q95XC4_CAEEL	Y92H12BL.5	150	0	0	0	2	3	3	0	1	1	0.637	3.1e-05	-0.277	0.348118	-1.014	0.364484	0.000222	Intestinal
tr|Q45EL5|Q45EL5_CAEEL	toc-1	446	0	0	0	3	3	3	0	0	1	0.796	1e-06	-0.173	0.270326	-1.018	0.360694	0.000139	Intestinal			3
tr|Q95ZV5|Q95ZV5_CAEEL	F11D5.1	331	0	0	0	2	4	3	0	0	0	0.831	0	-0.209	0.301376	-1.022	0.362887	0.000183	Intestinal
tr|O16458|O16458_CAEEL	vps-60	217	0	0	0	7	6	5	2	3	1	1.419	0	0.431	0.001193	-1.024	0.327849	0	Intestinal
tr|Q20077|Q20077_CAEEL	pifk-1	666	0	0	0	1	7	0	0	0	0	0.859	1e-06	-0.191	0.280509	-1.024	0.366125	0.000269	Intestinal
sp|O44514|PMK3_CAEEL	pmk-3	474	0	0	0	0	7	1	1	0	1	0.912	1e-06	-0.197	0.292002	-1.024	0.361893	0.000161	Intestinal
tr|Q965V9|Q965V9_CAEEL	ubh-3	227	0	0	0	1	6	2	0	0	0	0.837	0	-0.2	0.290155	-1.026	0.362699	0.000179	Intestinal
tr|O45136|O45136_CAEEL	C05D2.8	426	0	0	0	1	7	0	0	0	0	0.915	0	-0.13	0.237144	-1.026	0.36557	0.000252	Intestinal			1
tr|O01826|O01826_CAEEL	C53H9.2	554	3	3	2	15	20	12	5	6	4	1.42	0	0.408	2.5e-05	-1.027	0.295877	0	Intestinal
tr|G5EFZ9|G5EFZ9_CAEEL	fhod-1	1346	0	0	0	2	6	1	0	0	0	0.815	1e-06	-0.191	0.289353	-1.031	0.357013	8.5e-05	Intestinal
sp|Q18938|MAAI_CAEEL	gst-42	214	1	5	2	10	24	11	4	4	6	1.369	0	0.377	0.000207	-1.033	0.297481	0	Intestinal
tr|Q23141|Q23141_CAEEL	trpl-2	814	0	0	0	3	2	4	0	0	0	0.83	0	-0.186	0.281074	-1.034	0.361331	0.00015	Intestinal			7
tr|O01803|O01803_CAEEL	rab-11.1	211	4	4	7	24	24	27	7	9	7	1.273	0	0.224	0.001012	-1.035	0.288203	0	Intestinal
tr|Q9XX10|Q9XX10_CAEEL	Y39A1A.22	710	0	0	0	6	6	4	0	0	3	1.398	0	0.427	0.00369	-1.036	0.334289	1e-06	Intestinal			5
tr|Q9GYL2|Q9GYL2_CAEEL	R04E5.2	762	0	0	0	1	7	0	0	0	0	0.881	1e-06	-0.2	0.292555	-1.037	0.3599	0.000125	Intestinal			4	Y
sp|P34650|MPI_CAEEL	ZK632.4	416	4	5	2	19	27	23	8	4	9	1.578	0	0.485	0	-1.037	0.289596	0	Intestinal
tr|G5EDA7|G5EDA7_CAEEL	C06H5.6	556	1	0	0	7	11	7	3	2	3	1.955	0	0.865	0	-1.038	0.316146	0	Intestinal			10
tr|Q9BL68|Q9BL68_CAEEL	smg-6	1241	5	3	2	14	17	11	2	5	6	1.075	0	0.041	0.091254	-1.038	0.298186	0	Intestinal
sp|O02108|CDC37_CAEEL	cdc-37	370	1	1	0	8	12	8	3	2	4	2.053	0	0.913	0	-1.04	0.313363	0	Intestinal
tr|Q23215|Q23215_CAEEL	W07G4.3	820	0	2	4	15	22	14	4	5	7	1.663	0	0.657	0	-1.044	0.293434	0	Intestinal
sp|O44477|TIM17_CAEEL	tim-17	181	0	0	0	0	7	0	1	1	1	0.823	2e-06	-0.197	0.293169	-1.046	0.357489	9e-05	Intestinal			4
sp|P42170|RIR2_CAEEL	rnr-2	381	0	0	0	4	2	3	0	0	0	0.798	1e-06	-0.189	0.27812	-1.048	0.364007	0.00021	Intestinal			1
sp|Q02328|SLAP2_CAEEL	hipr-1	927	1	1	5	35	33	24	7	8	13	2.241	0	1.225	0	-1.049	0.285211	0	Intestinal
tr|Q966M4|Q966M4_CAEEL	uri-1	446	0	0	0	4	3	2	1	0	0	0.78	1e-06	-0.249	0.32459	-1.053	0.3643	0.000217	Intestinal
tr|Q9N5R6|Q9N5R6_CAEEL	F56A4.5	418	0	0	0	2	5	2	0	0	0	0.844	1e-06	-0.206	0.291387	-1.056	0.363668	0.000201	Intestinal
sp|P51485|ARRB_CAEEL	arr-1	435	0	0	0	3	5	1	0	0	0	0.814	1e-06	-0.208	0.299262	-1.06	0.360095	0.000128	Intestinal
tr|B1GRL5|B1GRL5_CAEEL	trpp-1	142	0	0	0	2	5	2	1	1	1	0.787	1e-06	-0.247	0.32089	-1.063	0.361206	0.000148	Intestinal
sp|Q09313|DCT6_CAEEL	dct-6	923	0	1	2	6	5	8	2	0	3	1.246	0	0.199	0.026075	-1.063	0.323965	0	Intestinal
tr|O45258|O45258_CAEEL	C17H1.7	409	0	0	0	2	6	4	0	0	2	1.126	0	0.057	0.105894	-1.064	0.34921	2.6e-05	Intestinal
tr|H2L003|H2L003_CAEEL	lmd-3	840	2	5	3	24	47	25	9	12	8	1.984	0	0.888	0	-1.066	0.284392	0	Intestinal
tr|Q9NAG5|Q9NAG5_CAEEL	Y48C3A.3	321	0	0	0	2	6	0	0	0	0	0.797	1e-06	-0.267	0.345714	-1.075	0.355836	7.2e-05	Intestinal
tr|Q21020|Q21020_CAEEL	F59A2.2	520	0	0	0	2	3	4	0	0	0	0.836	1e-06	-0.249	0.328527	-1.077	0.357955	9.6e-05	Intestinal
tr|G4SG25|G4SG25_CAEEL	fbxa-4	296	1	1	0	4	9	7	1	1	4	1.803	0	0.652	0.000196	-1.079	0.3256	0	Intestinal
tr|G5EDN6|G5EDN6_CAEEL	cnb-1	171	0	0	0	4	2	3	0	0	0	0.825	2e-06	-0.233	0.306823	-1.089	0.361239	0.000149	Intestinal
sp|Q20375|SPTC2_CAEEL	sptl-2	558	5	7	3	23	29	22	7	7	8	1.273	0	0.184	0.004044	-1.089	0.285915	0	Intestinal
tr|Q94272|Q94272_CAEEL	fah-1	418	0	0	0	7	13	2	0	3	3	1.706	0	0.683	4.6e-05	-1.097	0.318111	0	Intestinal
tr|Q9N3S8|Q9N3S8_CAEEL	Y47G6A.18	280	0	0	0	0	7	0	0	0	0	0.823	2e-06	-0.264	0.337499	-1.098	0.355438	6.8e-05	Intestinal
sp|O76463|NFT1_CAEEL	nft-1	440	0	0	0	1	6	2	0	0	0	0.84	1e-06	-0.239	0.322147	-1.1	0.355916	7.2e-05	Intestinal
tr|O61843|O61843_CAEEL	unc-57	377	2	4	2	14	21	13	4	3	7	1.471	0	0.407	9.9e-05	-1.102	0.296098	0	Intestinal
tr|Q21381|Q21381_CAEEL	K09C4.5	524	2	1	2	6	8	7	4	1	0	1.199	0	0.021	0.124878	-1.107	0.316906	0	Intestinal			12	Y
tr|O45089|O45089_CAEEL	faah-3	570	0	0	0	3	3	3	0	0	0	0.702	6e-06	-0.308	0.352036	-1.11	0.361966	0.000163	Intestinal
tr|Q19207|Q19207_CAEEL	hmgr-1	550	0	0	0	6	6	5	1	2	2	1.536	0	0.394	0.004509	-1.111	0.33072	0	Intestinal
tr|Q18969|Q18969_CAEEL	rab-39	229	0	1	0	5	6	6	1	2	2	1.538	0	0.455	0.002389	-1.112	0.329862	0	Intestinal
tr|Q22505|Q22505_CAEEL	immt-1	679	3	9	10	29	53	36	12	11	11	1.304	0	0.223	0.000356	-1.115	0.282423	0	Intestinal
tr|Q21551|Q21551_CAEEL	chch-3	169	0	0	0	4	5	1	0	0	0	0.996	0	-0.118	0.23557	-1.118	0.350522	3.2e-05	Intestinal
tr|G5ED75|G5ED75_CAEEL	klp-7	689	0	0	0	3	5	5	1	2	0	1.223	0	0.111	0.076117	-1.124	0.339731	4e-06	Intestinal
sp|Q21706|UGT47_CAEEL	ugt-47	536	1	0	4	10	18	10	3	4	4	1.526	0	0.429	0.000234	-1.124	0.299604	0	Intestinal			2	Y
tr|Q18739|Q18739_CAEEL	C50F4.1	362	0	1	0	1	7	2	0	1	0	1.018	0	-0.142	0.244673	-1.133	0.358615	0.000105	Intestinal
sp|Q11117|LMP1_CAEEL	lmp-1	237	4	4	1	15	15	15	7	3	3	1.261	0	0.153	0.020987	-1.135	0.295688	0	Intestinal			1	Y
tr|A7LPF3|A7LPF3_CAEEL	F43D9.3	657	2	0	0	7	28	7	6	3	3	2.118	0	0.895	0	-1.137	0.295261	0	Intestinal
sp|P46580|ANM5_CAEEL	prmt-5	734	2	3	0	10	29	17	3	6	7	1.956	0	0.784	0	-1.137	0.290196	0	Intestinal
sp|Q27249|TPM3_CAEEL	lev-11	256	0	0	0	0	5	3	0	0	0	0.792	3e-06	-0.342	0.384148	-1.142	0.355984	7.3e-05	Intestinal
tr|Q18886|Q18886_CAEEL	vps-32.1	221	0	0	0	10	13	9	4	2	3	2.173	0	0.977	0	-1.146	0.30423	0	Intestinal
tr|Q9UA61|Q9UA61_CAEEL	W04B5.3	426	0	0	0	6	10	12	2	4	2	2.022	0	0.817	5e-06	-1.147	0.308658	0	Intestinal
tr|Q18930|Q18930_CAEEL	aka-1	1280	0	1	1	8	15	9	4	3	2	2.285	0	1.008	0	-1.15	0.305742	0	Intestinal
sp|P34454|YMA9_CAEEL	F54F2.9	414	0	0	0	2	4	4	0	0	0	0.921	0	-0.248	0.335978	-1.151	0.349905	2.9e-05	Intestinal			1	Y
tr|Q9N4E9|Q9N4E9_CAEEL	ppfr-4	327	0	0	0	1	5	4	0	0	0	0.943	0	-0.23	0.326002	-1.158	0.345576	1.3e-05	Intestinal
sp|P34258|YKA7_CAEEL	B0303.7	493	0	0	0	0	7	1	0	0	0	0.812	8e-06	-0.27	0.33153	-1.161	0.355285	6.6e-05	Intestinal
sp|Q9XW42|ANM7_CAEEL	prmt-7	647	0	0	1	2	7	1	0	0	0	1.009	0	-0.163	0.260904	-1.162	0.351462	3.7e-05	Intestinal
tr|O61833|O61833_CAEEL	prmt-6	252	0	0	0	4	5	1	0	0	0	0.98	0	-0.162	0.25955	-1.165	0.354872	6.2e-05	Intestinal
tr|G5EE72|G5EE72_CAEEL	mrp-5	1427	23	16	10	76	83	74	24	13	25	1.206	0	0.025	0.077651	-1.165	0.277822	0	Intestinal			12
sp|P34400|MIG10_CAEEL	mig-10	779	0	0	0	3	4	3	1	1	0	0.952	0	-0.185	0.266173	-1.171	0.35224	4.2e-05	Intestinal
tr|G5EC75|G5EC75_CAEEL	clh-6	796	0	0	0	3	5	2	0	0	0	0.998	0	-0.225	0.30949	-1.176	0.346709	1.7e-05	Intestinal			7
tr|O76449|O76449_CAEEL	ZK1055.7	570	0	2	1	54	56	58	14	13	18	3.662	0	2.263	0	-1.178	0.279014	0	Intestinal
sp|Q10033|YSI1_CAEEL	F15G9.1	279	0	0	0	3	3	4	0	0	0	0.906	0	-0.207	0.285633	-1.18	0.354093	5.5e-05	Intestinal
sp|Q9GYH7|RME6_CAEEL	rme-6	1093	0	0	0	3	6	1	0	0	0	0.864	0	-0.284	0.339012	-1.183	0.352305	4.2e-05	Intestinal
tr|H2L0A1|H2L0A1_CAEEL	gck-1	802	3	1	1	14	20	13	3	4	6	1.936	0	0.795	0	-1.183	0.292673	0	Intestinal
sp|P34263|YKAD_CAEEL	B0303.14	407	0	0	0	4	3	3	0	0	0	0.877	0	-0.234	0.318189	-1.184	0.347576	1.9e-05	Intestinal
sp|Q20024|STX3_CAEEL	syx-3	306	0	0	0	4	3	3	0	0	0	0.918	0	-0.281	0.337011	-1.184	0.358145	9.9e-05	Intestinal			1
tr|Q65ZH5|Q65ZH5_CAEEL	egal-1	569	1	0	0	9	35	23	6	3	9	2.814	0	1.732	0	-1.185	0.286612	0	Intestinal
tr|Q95Q93|Q95Q93_CAEEL	B0507.10	402	1	0	1	15	25	15	2	5	8	2.706	0	1.496	0	-1.185	0.290217	0	Intestinal
sp|Q95Q18|LACB2_CAEEL	Y53F4B.39	295	0	0	0	4	7	3	0	0	2	1.191	0	0.07	0.097637	-1.188	0.335653	2e-06	Intestinal
tr|Q19580|Q19580_CAEEL	F18H3.4	459	0	0	0	0	7	2	0	0	0	0.963	0	-0.199	0.294088	-1.188	0.342191	7e-06	Intestinal
sp|Q17949|DOHH_CAEEL	tag-242	298	4	3	2	9	17	11	5	2	3	1.047	0	-0.097	0.285446	-1.188	0.296762	0	Intestinal
sp|Q9XWV3|ARPC3_CAEEL	arx-5	183	0	0	0	2	6	2	0	0	0	1.015	0	-0.187	0.280948	-1.19	0.347219	1.8e-05	Intestinal
tr|Q09590|Q09590_CAEEL	emb-8	662	9	13	8	50	49	45	11	16	11	1.224	0	0.025	0.090239	-1.192	0.279661	0	Intestinal			1
sp|Q20496|GDIR_CAEEL	rhi-1	191	0	0	0	16	26	18	5	7	4	2.578	0	1.508	0	-1.2	0.289358	0	Intestinal
tr|H2KYN0|H2KYN0_CAEEL	vps-45	547	0	0	0	3	10	9	3	2	1	1.842	0	0.519	0.000683	-1.2	0.31644	0	Intestinal
sp|O44739|BAG1_CAEEL	bag-1	210	0	0	0	3	5	2	0	1	1	0.959	0	-0.194	0.272044	-1.206	0.354944	6.3e-05	Intestinal
sp|O62146|PLBL2_CAEEL	F09B12.3	582	7	6	4	19	35	27	5	7	9	1.213	0	0.025	0.105692	-1.206	0.285184	0	Intestinal			1
tr|Q20489|Q20489_CAEEL	lact-1	393	0	0	0	3	4	3	0	0	0	0.876	0	-0.303	0.35599	-1.208	0.344476	1.1e-05	Intestinal
tr|O62236|O62236_CAEEL	syx-7	248	0	0	0	4	3	3	0	0	0	0.977	0	-0.325	0.362569	-1.208	0.351926	4e-05	Intestinal			1
sp|Q09568|DI3L2_CAEEL	F48E8.6	848	3	3	4	13	18	10	5	4	2	1.092	0	-0.089	0.268923	-1.208	0.295467	0	Intestinal
tr|Q22938|Q22938_CAEEL	C52B9.4	558	0	0	0	4	4	2	0	0	0	0.884	0	-0.277	0.345504	-1.209	0.351237	3.6e-05	Intestinal			7	Y
tr|G5EBE2|G5EBE2_CAEEL	tbc-9	1247	2	1	0	4	17	6	3	3	1	1.681	0	0.462	0.000707	-1.209	0.306997	0	Intestinal
tr|G5EDF9|G5EDF9_CAEEL	pgp-2	1272	7	17	9	70	88	80	23	18	20	1.622	0	0.434	0	-1.209	0.277843	0	Intestinal			10
tr|D7SFI3|D7SFI3_CAEEL	C02D5.4	254	0	0	0	17	30	19	6	5	6	2.832	0	1.646	0	-1.213	0.286148	0	Intestinal
sp|Q18347|YBWL_CAEEL	C31H2.4	364	0	0	0	3	5	3	0	0	1	1.075	0	-0.185	0.282702	-1.213	0.342241	7e-06	Intestinal
sp|P34630|CUTC_CAEEL	cutc-1	250	0	0	0	3	3	4	1	0	0	0.909	0	-0.266	0.340784	-1.217	0.344491	1.1e-05	Intestinal
sp|Q09318|YQY2_CAEEL	F36G3.2	313	0	0	0	5	15	18	4	3	3	2.22	0	1.12	0	-1.22	0.298591	0	Intestinal
tr|Q09974|Q09974_CAEEL	C17G10.2	419	0	0	0	20	26	19	8	5	4	2.762	0	1.629	0	-1.221	0.287177	0	Intestinal
tr|X5MBH3|X5MBH3_CAEEL	Y51F10.10	312	0	0	0	3	4	4	0	1	0	1.071	0	-0.211	0.307358	-1.226	0.341892	7e-06	Intestinal
tr|Q21531|Q21531_CAEEL	ifg-1	1156	18	23	13	74	99	78	23	19	21	1.187	0	-0.038	0.266878	-1.227	0.2775	0	Intestinal
sp|Q9U2M8|C2D1_CAEEL	Y37H9A.3	792	0	1	1	2	14	10	3	3	0	1.812	0	0.67	1.9e-05	-1.228	0.308708	0	Intestinal
tr|Q09643|Q09643_CAEEL	pssy-1	507	0	0	0	2	6	3	0	0	0	1.016	0	-0.188	0.281011	-1.241	0.344966	1.2e-05	Intestinal			9
tr|Q5TKA5|Q5TKA5_CAEEL	H24G06.1	669	0	0	0	1	8	2	0	0	0	1.064	0	-0.252	0.329308	-1.244	0.346528	1.6e-05	Intestinal
tr|O62348|O62348_CAEEL	apb-3	935	1	1	2	3	9	4	0	1	2	1.142	0	-0.097	0.227554	-1.25	0.325001	0	Intestinal
tr|Q9N5G3|Q9N5G3_CAEEL	dhs-14	279	3	3	3	14	10	12	3	3	3	1.085	0	-0.15	0.335978	-1.255	0.297082	0	Intestinal
tr|O02268|O02268_CAEEL	drr-1	174	0	0	0	4	6	0	0	0	0	1.012	0	-0.257	0.334229	-1.262	0.343452	9e-06	Intestinal			4
tr|Q965K5|Q965K5_CAEEL	dnc-3	171	0	0	0	2	5	4	0	0	0	0.988	0	-0.245	0.336739	-1.265	0.336719	2e-06	Intestinal
tr|Q9N4F4|Q9N4F4_CAEEL	gpa-17	406	0	1	2	5	11	8	2	0	3	1.536	0	0.221	0.019722	-1.266	0.313064	0	Intestinal
sp|O17583|LIN10_CAEEL	lin-10	982	0	0	0	1	9	1	0	0	0	1.009	0	-0.228	0.317092	-1.274	0.338045	3e-06	Intestinal
tr|Q93559|Q93559_CAEEL	tag-353	361	0	0	0	2	5	4	0	0	0	0.945	0	-0.272	0.34073	-1.276	0.344785	1.2e-05	Intestinal			2
tr|Q19133|Q19133_CAEEL	F07A11.5	314	0	0	0	14	14	17	5	4	2	2.464	0	1.234	0	-1.277	0.291862	0	Intestinal
sp|P34344|TG250_CAEEL	tag-250	610	0	0	0	0	7	3	0	0	0	1.025	0	-0.236	0.314361	-1.28	0.341941	7e-06	Intestinal
sp|Q9XTY6|NUMB1_CAEEL	num-1	593	0	0	0	6	2	3	1	0	0	1.093	0	-0.222	0.309372	-1.281	0.344712	1.1e-05	Intestinal
sp|P91349|SPD5_CAEEL	spd-5	1198	0	0	0	3	3	5	0	0	0	1.064	0	-0.236	0.310728	-1.284	0.341168	6e-06	Intestinal
tr|Q9XV54|Q9XV54_CAEEL	F26F2.5	78	0	0	0	3	5	3	0	0	0	1.013	0	-0.26	0.324533	-1.284	0.345382	1.3e-05	Intestinal
tr|Q9XUT0|Q9XUT0_CAEEL	dbn-1	643	1	1	0	30	39	32	6	10	8	3.295	0	1.98	0	-1.286	0.280805	0	Intestinal
tr|Q9BKQ5|Q9BKQ5_CAEEL	rep-1	510	0	0	0	5	6	4	1	2	0	1.259	0	0.062	0.102783	-1.29	0.329953	0	Intestinal
sp|Q9Y1J3|PDPK1_CAEEL	pdk-1	636	0	0	0	2	6	3	0	0	0	0.944	0	-0.27	0.341426	-1.291	0.340573	5e-06	Intestinal
tr|Q7YXH5|Q7YXH5_CAEEL	aat-4	526	0	0	0	4	6	1	0	0	0	1.033	0	-0.218	0.306585	-1.293	0.339241	4e-06	Intestinal			11
tr|Q9N590|Q9N590_CAEEL	pfkb-1.1	450	3	2	7	28	24	28	2	6	11	1.583	0	0.309	0.00013	-1.293	0.285037	0	Intestinal
sp|Q20939|PDXH_CAEEL	F57B9.1	226	0	0	0	3	7	0	0	0	0	1.019	0	-0.236	0.303958	-1.296	0.342517	7e-06	Intestinal
tr|Q9TXU7|Q9TXU7_CAEEL	eif-1.a	216	0	0	0	1	7	3	0	0	0	1.075	0	-0.217	0.304497	-1.297	0.335529	2e-06	Intestinal
sp|Q18879|CAV2_CAEEL	cav-2	351	0	0	0	3	4	4	0	0	0	0.966	0	-0.265	0.335814	-1.298	0.340454	5e-06	Intestinal			2
tr|O01759|O01759_CAEEL	ppk-1	611	1	2	0	9	7	8	3	2	1	1.506	0	0.242	0.018661	-1.298	0.304871	0	Intestinal
tr|O45502|O45502_CAEEL	dnj-12	402	0	0	0	9	8	11	3	0	3	1.99	0	0.732	9e-06	-1.3	0.305528	0	Intestinal
sp|G5EBH0|PLCB_CAEEL	egl-8	1431	1	1	0	3	15	6	3	2	1	1.831	0	0.522	0.000758	-1.303	0.307619	0	Intestinal
sp|Q19052|EIF2A_CAEEL	E04D5.1	570	5	3	4	36	43	31	9	6	11	1.879	0	0.611	0	-1.306	0.280572	0	Intestinal
sp|Q09308|YQR5_CAEEL	F19C6.5	251	0	0	0	2	6	3	0	0	0	1.005	0	-0.281	0.34424	-1.308	0.343231	9e-06	Intestinal			5
tr|Q95ZS6|Q95ZS6_CAEEL	F55C12.1	471	0	0	0	2	4	5	0	0	0	0.968	0	-0.31	0.373963	-1.308	0.332487	1e-06	Intestinal
tr|Q965T2|Q965T2_CAEEL	Y54F10AR.1	270	0	0	0	2	6	3	0	0	1	0.999	0	-0.277	0.336196	-1.315	0.340778	5e-06	Intestinal
tr|Q17569|Q17569_CAEEL	C01G5.6	389	0	0	0	5	8	3	1	0	2	1.38	0	0.114	0.072034	-1.316	0.32549	0	Intestinal
tr|O17700|O17700_CAEEL	C53A5.9	445	0	0	0	1	9	0	0	0	0	0.958	0	-0.296	0.359972	-1.317	0.335076	1e-06	Intestinal
tr|Q18946|Q18946_CAEEL	D1054.8	278	0	0	0	12	15	11	4	2	3	2.316	0	0.996	0	-1.318	0.297807	0	Intestinal
tr|Q9XVL8|Q9XVL8_CAEEL	ccz-1	528	0	0	0	1	9	1	0	0	0	0.99	0	-0.283	0.342863	-1.319	0.342522	7e-06	Intestinal
sp|P34661|UFM1_CAEEL	tag-277	94	0	0	1	3	4	5	1	0	0	1.219	0	-0.169	0.277931	-1.319	0.334094	1e-06	Intestinal
tr|O45256|O45256_CAEEL	C17H1.5	351	0	0	0	8	9	9	2	1	3	2.008	0	0.648	0.000198	-1.324	0.309219	0	Intestinal
tr|O17620|O17620_CAEEL	C29F7.1	394	1	2	1	11	13	10	1	4	3	1.811	0	0.523	0.000249	-1.326	0.299361	0	Intestinal
tr|Q18076|Q18076_CAEEL	C18B2.5	673	0	3	6	67	108	76	20	17	20	2.912	0	1.554	0	-1.326	0.277472	0	Intestinal
tr|Q9XXK6|Q9XXK6_CAEEL	qns-1	703	0	0	2	7	7	6	2	2	1	1.282	0	-0.009	0.152768	-1.327	0.31677	0	Intestinal
sp|P34501|YMS5_CAEEL	K03H1.5	1385	0	0	0	4	3	4	0	0	0	0.946	0	-0.316	0.368564	-1.328	0.339171	4e-06	Intestinal			2	Y
tr|G5EEM9|G5EEM9_CAEEL	ipla-1	840	3	5	6	32	37	35	9	7	8	1.677	0	0.356	5e-06	-1.329	0.280459	0	Intestinal
tr|J7SEY5|J7SEY5_CAEEL	F53F1.6	288	0	0	0	5	6	5	0	2	0	1.404	0	0.112	0.072831	-1.33	0.321966	0	Intestinal
tr|O45087|O45087_CAEEL	dyci-1	643	7	2	2	17	20	19	4	3	6	1.305	0	-0.039	0.202924	-1.334	0.289036	0	Intestinal
tr|Q9N2X8|Q9N2X8_CAEEL	pqn-89	481	0	0	0	3	5	4	0	0	0	1.038	0	-0.21	0.308011	-1.335	0.33373	1e-06	Intestinal			1	Y
tr|Q9XWD5|Q9XWD5_CAEEL	Y47H9C.7	340	0	0	0	4	6	6	0	2	1	1.419	0	0.107	0.077484	-1.336	0.324114	0	Intestinal
tr|Q19404|Q19404_CAEEL	yap-1	442	0	0	0	5	3	4	0	1	0	1.221	0	-0.186	0.277174	-1.336	0.335017	1e-06	Intestinal
tr|Q18877|Q18877_CAEEL	C56A3.5	378	0	1	0	6	13	11	0	3	3	2.086	0	0.768	7e-06	-1.341	0.303619	0	Intestinal
tr|G5EE73|G5EE73_CAEEL	Y37A1B.17	1386	0	0	0	4	5	3	0	0	0	1.101	0	-0.256	0.33313	-1.343	0.335998	2e-06	Intestinal
tr|Q9XUP2|Q9XUP2_CAEEL	T16G1.6	431	3	2	0	27	48	36	3	13	9	2.724	0	1.259	0	-1.347	0.28041	0	Intestinal
tr|Q22020|Q22020_CAEEL	R53.5	219	0	1	0	1	6	5	0	0	0	1.156	0	-0.223	0.303299	-1.353	0.338399	3e-06	Intestinal
tr|Q9U354|Q9U354_CAEEL	vps-25	183	0	0	0	1	8	3	0	0	0	1.161	0	-0.188	0.282076	-1.356	0.332756	1e-06	Intestinal
tr|Q19491|Q19491_CAEEL	rsd-6	689	1	0	0	8	10	7	4	0	1	1.889	0	0.508	0.000851	-1.36	0.30693	0	Intestinal
tr|P91203|P91203_CAEEL	tat-6	1064	0	1	1	4	8	1	1	0	1	1.316	0	-0.134	0.242777	-1.363	0.332893	1e-06	Intestinal			10
tr|O17772|O17772_CAEEL	pes-7	1391	1	3	3	31	44	34	4	12	8	2.499	0	1.068	0	-1.367	0.279529	0	Intestinal
tr|O16198|O16198_CAEEL	gst-33	213	0	0	0	0	7	4	0	0	0	1.17	0	-0.284	0.358636	-1.369	0.33015	0	Intestinal
tr|G5EF05|G5EF05_CAEEL	W07E11.1	2175	8	11	15	88	140	90	27	25	18	1.9	0	0.522	0	-1.371	0.277131	0	Intestinal
tr|Q8WQF7|Q8WQF7_CAEEL	F07F6.8	318	0	0	0	2	6	4	0	0	0	1.019	0	-0.295	0.364363	-1.376	0.328404	0	Intestinal			1
sp|Q9XVR6|OTUBL_CAEEL	otub-1	284	0	0	0	9	6	7	3	0	0	1.749	0	0.322	0.009492	-1.38	0.307623	0	Intestinal
sp|Q21286|YBF7_CAEEL	K07E3.7/K07E3.6	1203	0	0	1	2	7	3	1	1	0	1.115	0	-0.273	0.345609	-1.38	0.333242	1e-06	Intestinal			11
sp|P50432|GLYC_CAEEL	mel-32	507	6	4	2	19	16	15	3	5	3	1.083	0	-0.302	0.46157	-1.384	0.288961	0	Intestinal
sp|P34631|UBXN4_CAEEL	ubxn-4	469	1	3	1	10	17	14	4	2	3	1.768	0	0.408	0.000609	-1.394	0.292352	0	Intestinal
tr|Q20626|Q20626_CAEEL	F49E2.5	1215	13	19	18	79	84	76	12	17	22	1.209	0	-0.182	0.463329	-1.394	0.277514	0	Intestinal
tr|B6EU63|B6EU63_CAEEL	C54D10.14	734	0	0	0	7	8	2	0	1	2	1.472	0	0.045	0.112958	-1.398	0.318649	0	Intestinal
sp|Q22885|BROX_CAEEL	B0507.2	427	0	0	0	4	6	2	0	0	0	1.048	0	-0.33	0.371609	-1.406	0.334524	1e-06	Intestinal
tr|Q93896|Q93896_CAEEL	mct-3	596	4	2	1	16	20	14	5	3	3	1.618	0	0.221	0.006474	-1.416	0.286578	0	Intestinal			12
tr|Q95ZV3|Q95ZV3_CAEEL	F13B9.1	1614	1	2	2	9	15	9	1	2	4	1.616	0	0.138	0.042464	-1.419	0.297449	0	Intestinal
tr|O01627|O01627_CAEEL	ZC196.5	564	0	0	0	6	6	1	0	0	0	1.188	0	-0.226	0.306585	-1.422	0.32745	0	Intestinal			1
tr|Q9XXI4|Q9XXI4_CAEEL	arrd-7	419	1	1	0	7	7	9	3	1	0	1.84	0	0.38	0.005416	-1.432	0.30852	0	Intestinal
tr|U4PBL3|U4PBL3_CAEEL	Y37E11AM.3	347	0	2	0	6	11	5	0	3	0	1.419	0	-0.096	0.233009	-1.432	0.310944	0	Intestinal			2
tr|Q93379|Q93379_CAEEL	gsr-1	473	2	0	2	19	27	27	7	2	6	2.379	0	0.946	0	-1.436	0.283709	0	Intestinal
tr|H2L086|H2L086_CAEEL	F56B3.4	632	1	0	0	3	6	4	1	0	0	1.196	0	-0.234	0.311434	-1.437	0.333582	1e-06	Intestinal
tr|Q7YTJ0|Q7YTJ0_CAEEL	Y105E8A.29	405	0	0	0	4	6	2	1	1	0	1.113	0	-0.292	0.340623	-1.442	0.336268	2e-06	Intestinal
sp|P90980|KPC2_CAEEL	pkc-2	682	1	1	0	4	9	5	1	0	2	1.51	0	0.142	0.062939	-1.442	0.321626	0	Intestinal
tr|O44154|O44154_CAEEL	C49A9.2	572	2	3	2	9	9	10	3	2	0	1.063	0	-0.367	0.451617	-1.444	0.303297	0	Intestinal
sp|Q10661|DPY30_CAEEL	dpy-30	123	0	0	0	3	6	4	1	0	0	1.226	0	-0.242	0.311963	-1.445	0.330666	0	Intestinal
tr|I2HA81|I2HA81_CAEEL	F15B9.10	371	0	0	0	1	10	2	0	0	0	1.249	0	-0.242	0.314886	-1.462	0.328363	0	Intestinal			1	Y
tr|Q8I7F2|Q8I7F2_CAEEL	ZK1290.13	284	0	0	0	3	5	5	0	0	0	1.197	0	-0.275	0.346762	-1.462	0.327989	0	Intestinal			4
sp|Q21735|NTF2_CAEEL	ran-4	133	0	0	0	6	3	4	1	1	0	1.219	0	-0.226	0.308188	-1.466	0.332167	1e-06	Intestinal
sp|P36609|NCS2_CAEEL	ncs-2	190	0	0	0	29	23	29	3	8	5	3.185	0	1.651	0	-1.472	0.282089	0	Intestinal
tr|Q18099|Q18099_CAEEL	C18F10.7	582	0	0	0	4	6	4	0	0	0	1.405	0	-0.114	0.226305	-1.472	0.323793	0	Intestinal
tr|Q20898|Q20898_CAEEL	ifet-1	761	0	0	1	7	12	10	1	3	2	2.075	0	0.639	0.000165	-1.475	0.302591	0	Intestinal
tr|G5EDJ6|G5EDJ6_CAEEL	dnj-25	784	2	1	1	9	12	13	4	0	2	1.875	0	0.479	0.000545	-1.475	0.295697	0	Intestinal
tr|G5EFD4|G5EFD4_CAEEL	hmt-1	801	1	4	2	28	41	27	7	7	5	2.298	0	0.858	0	-1.475	0.280868	0	Intestinal			11
tr|Q18177|Q18177_CAEEL	tsp-9	233	0	0	0	2	7	4	0	0	0	1.148	0	-0.317	0.358239	-1.479	0.329972	0	Intestinal			4
tr|H2L0K1|H2L0K1_CAEEL	T02C5.1	392	0	0	0	4	6	4	0	0	0	1.309	0	-0.222	0.311376	-1.488	0.325224	0	Intestinal			1	Y
sp|O44326|HMP2_CAEEL	hmp-2	678	1	0	0	3	8	3	1	1	0	1.321	0	-0.192	0.29034	-1.488	0.325024	0	Intestinal
tr|G5EFX8|G5EFX8_CAEEL	ntl-3	701	0	0	0	6	12	11	3	2	1	2.028	0	0.511	0.000641	-1.49	0.298217	0	Intestinal
tr|G5ED95|G5ED95_CAEEL	yrs-2	722	4	4	7	35	54	28	13	3	7	1.729	0	0.254	0.000454	-1.49	0.279155	0	Intestinal
tr|Q9U2J0|Q9U2J0_CAEEL	Y40B1B.8	500	1	0	0	0	8	4	1	0	0	1.152	0	-0.275	0.336631	-1.497	0.329753	0	Intestinal
sp|Q93341|DYR_CAEEL	dhfr-1	189	0	0	0	4	9	6	1	2	1	1.592	0	0.16	0.059261	-1.498	0.321921	0	Intestinal
tr|G5EBF0|G5EBF0_CAEEL	glo-1	212	1	2	0	11	9	9	3	2	0	1.703	0	0.258	0.015479	-1.501	0.300374	0	Intestinal
sp|Q9GSX9|RIC8_CAEEL	ric-8	566	0	0	0	4	5	5	0	0	0	1.315	0	-0.237	0.31842	-1.505	0.325576	0	Intestinal
tr|Q95YC4|Q95YC4_CAEEL	C52A10.1	545	4	1	0	15	22	14	5	2	3	1.873	0	0.299	0.002951	-1.51	0.289355	0	Intestinal
tr|O44846|O44846_CAEEL	T04B8.5	952	0	0	0	5	5	4	0	0	0	1.188	0	-0.263	0.34387	-1.515	0.327311	0	Intestinal			12
sp|Q19426|GCS1_CAEEL	F13H10.4	796	0	0	0	2	8	4	0	0	0	1.204	0	-0.259	0.32981	-1.516	0.330593	0	Intestinal			1
sp|Q10010|YSV4_CAEEL	T19C3.4	229	0	0	0	6	5	3	0	0	0	1.325	0	-0.282	0.337824	-1.517	0.326026	0	Intestinal			2
tr|H2KZ24|H2KZ24_CAEEL	C27H5.2	522	0	0	0	6	8	6	0	2	0	1.665	0	0.172	0.050653	-1.523	0.311973	0	Intestinal
sp|Q27874|PAT3_CAEEL	pat-3	809	0	1	2	6	3	5	0	0	1	1.001	0	-0.515	0.453707	-1.524	0.324537	0	Intestinal			1	Y
tr|S6FMY8|S6FMY8_CAEEL	eat-17	885	4	2	2	12	15	14	2	3	3	1.356	0	-0.216	0.376963	-1.531	0.295807	0	Intestinal
sp|Q23280|YOCA_CAEEL	ZC395.10	175	0	0	0	12	16	13	1	4	3	2.351	0	0.886	2e-06	-1.537	0.291092	0	Intestinal
tr|Q19259|Q19259_CAEEL	F09E5.11	218	2	4	2	11	14	11	1	2	4	1.178	0	-0.368	0.458714	-1.545	0.293133	0	Intestinal			2
tr|Q18028|Q18028_CAEEL	prx-3	353	3	1	2	13	21	13	1	5	3	1.722	0	0.233	0.011193	-1.547	0.290276	0	Intestinal
tr|Q86FP2|Q86FP2_CAEEL	catp-7	1111	0	0	0	3	7	5	1	0	0	1.357	0	-0.195	0.290217	-1.562	0.319339	0	Intestinal			11
tr|O61786|O61786_CAEEL	inx-15	382	0	1	3	19	21	20	0	5	5	2.316	0	0.663	4e-06	-1.567	0.285877	0	Intestinal			4
sp|P92199|ROCK_CAEEL	let-502	1173	0	0	0	7	9	5	2	0	0	1.721	0	0.132	0.065578	-1.571	0.312563	0	Intestinal
tr|Q9TZM9|Q9TZM9_CAEEL	tag-343	996	0	0	0	3	9	3	0	0	0	1.403	0	-0.205	0.297685	-1.571	0.322404	0	Intestinal			1
tr|O44158|O44158_CAEEL	vps-37	234	0	0	0	3	10	2	0	0	0	1.381	0	-0.163	0.262771	-1.574	0.321288	0	Intestinal
tr|Q9BIF4|Q9BIF4_CAEEL	ehs-1	796	1	0	0	2	10	3	0	0	0	1.292	0	-0.274	0.353362	-1.576	0.318861	0	Intestinal
sp|Q22943|PAFA_CAEEL	paf-2	388	0	0	0	3	5	7	0	0	0	1.353	0	-0.203	0.297078	-1.581	0.317628	0	Intestinal
sp|Q22031|TRM7_CAEEL	R74.7	337	0	0	0	5	6	4	0	0	0	1.353	0	-0.247	0.328191	-1.588	0.317324	0	Intestinal
tr|O18307|O18307_CAEEL	ZK909.3	229	0	2	1	3	10	2	1	0	0	1.032	0	-0.568	0.459976	-1.588	0.322849	0	Intestinal
tr|H2KY88|H2KY88_CAEEL	F56C9.10	1028	0	3	2	21	32	20	4	5	4	2.196	0	0.61	0	-1.588	0.28396	0	Intestinal
sp|Q9XVI9|MLC5_CAEEL	mlc-5	142	0	1	0	7	15	9	3	1	2	2.007	0	0.452	0.001948	-1.589	0.299491	0	Intestinal
tr|Q23191|Q23191_CAEEL	puf-9	703	0	0	0	7	11	9	0	0	3	1.983	0	0.365	0.00475	-1.592	0.298773	0	Intestinal
tr|H2KZM0|H2KZM0_CAEEL	ZK1055.6	564	0	0	0	5	7	3	0	1	0	1.346	0	-0.173	0.271345	-1.594	0.321685	0	Intestinal
sp|Q9TYM6|SHQ1_CAEEL	Y48A5A.1	431	0	0	0	3	10	2	0	0	0	1.299	0	-0.269	0.344504	-1.599	0.320852	0	Intestinal
sp|Q9NB31|CST1_CAEEL	cst-1	497	0	0	0	3	10	2	0	0	0	1.361	0	-0.268	0.331198	-1.606	0.323952	0	Intestinal
tr|Q23090|Q23090_CAEEL	ZK742.3	447	0	0	0	5	5	5	1	0	0	1.395	0	-0.223	0.302338	-1.607	0.323784	0	Intestinal
tr|P91262|P91262_CAEEL	F18F11.1	210	0	0	0	3	7	5	0	0	1	1.3	0	-0.239	0.307892	-1.61	0.323121	0	Intestinal
tr|H2KYF2|H2KYF2_CAEEL	F55A4.8	628	0	0	0	4	3	8	0	0	0	1.352	0	-0.248	0.32391	-1.613	0.320963	0	Intestinal			12
sp|Q7JPQ6|YMP3_CAEEL	B0361.3	627	0	2	1	8	20	11	3	3	0	1.999	0	0.398	0.002279	-1.625	0.291057	0	Intestinal
sp|P90970|GOGA5_CAEEL	T24B1.1	530	0	0	0	5	5	5	0	0	0	1.291	0	-0.292	0.342012	-1.627	0.323587	0	Intestinal			1
sp|Q10920|PSMD9_CAEEL	psmd-9	197	0	0	0	4	6	6	0	1	0	1.401	0	-0.212	0.298959	-1.628	0.319599	0	Intestinal
tr|Q75MI6|Q75MI6_CAEEL	Y94H6A.10	181	0	0	0	4	6	6	0	0	0	1.363	0	-0.227	0.309667	-1.632	0.315536	0	Intestinal
tr|D0Z5P0|D0Z5P0_CAEEL	sql-1	1328	0	0	3	4	8	9	0	2	0	1.127	0	-0.486	0.461367	-1.636	0.304961	0	Intestinal
sp|P34595|YOD3_CAEEL	ZC262.3	773	0	0	0	4	6	6	0	0	0	1.544	0	-0.176	0.268412	-1.637	0.318321	0	Intestinal			1	Y
sp|Q9NAM7|PHYD1_CAEEL	Y105C5B.9	288	0	0	0	5	22	8	3	2	0	2.317	0	0.602	0.000271	-1.64	0.293149	0	Intestinal
tr|O45859|O45859_CAEEL	T27E7.6	418	0	0	0	5	6	5	0	0	0	1.438	0	-0.2	0.2896	-1.642	0.318873	0	Intestinal
tr|Q22656|Q22656_CAEEL	pgp-6	1263	0	7	1	30	45	43	7	6	7	2.26	0	0.62	0	-1.644	0.279175	0	Intestinal			11
sp|Q95QN6|YQOE_CAEEL	EEED8.16	590	0	0	0	4	7	5	0	1	0	1.392	0	-0.228	0.313778	-1.645	0.318505	0	Intestinal
tr|V6CLW1|V6CLW1_CAEEL	F42C5.3	250	0	0	0	14	10	9	2	3	0	2.128	0	0.473	0.001506	-1.657	0.2981	0	Intestinal
sp|P34479|SKAT1_CAEEL	skat-1	460	0	0	0	6	5	5	0	0	0	1.365	0	-0.23	0.317843	-1.663	0.312767	0	Intestinal			10
sp|O44502|COG8_CAEEL	cogc-8	743	4	5	10	19	32	22	6	3	3	1.058	0	-0.64	0.406281	-1.666	0.284245	0	Intestinal
sp|G5EF60|STIM1_CAEEL	stim-1	530	0	2	1	13	16	11	1	2	4	1.97	0	0.361	0.003354	-1.667	0.290444	0	Intestinal			2	Y
tr|Q20774|Q20774_CAEEL	dnj-13	331	0	0	0	4	10	3	0	0	0	1.594	0	-0.171	0.264249	-1.672	0.3176	0	Intestinal
sp|Q17827|PFD1_CAEEL	pfd-1	117	0	0	0	6	7	3	0	0	0	1.357	0	-0.222	0.302879	-1.676	0.316954	0	Intestinal
tr|O17591|O17591_CAEEL	C16C2.4	357	0	0	0	5	6	5	0	0	0	1.402	0	-0.219	0.299625	-1.678	0.318817	0	Intestinal
tr|Q9BL43|Q9BL43_CAEEL	Y71H2AM.13	550	3	4	4	16	35	22	4	4	4	1.555	0	-0.1	0.29531	-1.688	0.281413	0	Intestinal
sp|P46577|GPN1_CAEEL	gop-2	355	0	0	0	4	7	5	0	1	1	1.403	0	-0.256	0.326846	-1.69	0.315801	0	Intestinal
tr|O61861|O61861_CAEEL	arx-7	152	0	0	0	6	7	3	0	0	0	1.365	0	-0.263	0.322432	-1.69	0.328491	0	Intestinal
tr|G5EE16|G5EE16_CAEEL	C44H4.4	996	0	0	0	3	7	6	0	0	0	1.397	0	-0.27	0.331475	-1.693	0.318423	0	Intestinal
tr|P90922|P90922_CAEEL	K07A12.4	610	0	0	0	3	5	8	0	0	0	1.388	0	-0.322	0.369507	-1.703	0.315211	0	Intestinal
tr|X5LVA5|X5LVA5_CAEEL	nrfl-1	491	1	0	4	33	55	43	8	9	4	2.683	0	1.084	0	-1.703	0.278891	0	Intestinal
tr|Q9BKR9|Q9BKR9_CAEEL	Y82E9BR.16	575	0	0	0	4	8	6	0	1	0	1.535	0	-0.148	0.254893	-1.707	0.31563	0	Intestinal			11
sp|Q11182|VPS16_CAEEL	vps-16	852	2	0	1	6	16	8	1	2	2	1.751	0	0.047	0.106147	-1.709	0.299009	0	Intestinal
sp|Q19425|S38A9_CAEEL	F13H10.3	615	0	0	0	4	9	5	0	0	0	1.491	0	-0.176	0.279441	-1.71	0.313273	0	Intestinal			11
tr|O45417|O45417_CAEEL	F31D4.2	450	0	0	1	11	22	10	2	3	2	2.513	0	0.751	1.6e-05	-1.712	0.28866	0	Intestinal
sp|Q9XVJ2|GNPI_CAEEL	T03F6.3	267	0	0	0	2	9	5	0	0	0	1.397	0	-0.294	0.358388	-1.714	0.314514	0	Intestinal
tr|O45730|O45730_CAEEL	pmp-4	734	1	1	0	8	15	8	1	0	3	2.168	0	0.355	0.007709	-1.717	0.296338	0	Intestinal			3
sp|Q93618|ZC3HF_CAEEL	F27D4.4	374	0	2	0	11	22	16	4	0	3	2.281	0	0.473	0.000397	-1.73	0.287677	0	Intestinal
tr|G4SRU7|G4SRU7_CAEEL	Y39A3CL.4	404	0	0	0	5	9	4	1	0	0	1.61	0	-0.223	0.302999	-1.734	0.313368	0	Intestinal
tr|Q9XXD0|Q9XXD0_CAEEL	Y48A6B.7	168	0	0	0	5	6	7	0	0	1	1.57	0	-0.156	0.259163	-1.744	0.311239	0	Intestinal
sp|P34438|YL58_CAEEL	F44E2.8	242	1	0	0	7	11	6	1	2	0	1.828	0	0.131	0.068985	-1.752	0.30708	0	Intestinal
tr|H2L023|H2L023_CAEEL	cas-1	495	0	0	1	4	9	5	0	0	0	1.571	0	-0.204	0.296286	-1.765	0.309364	0	Intestinal
tr|Q2L6X7|Q2L6X7_CAEEL	mct-4	710	4	7	7	26	30	29	4	2	7	1.221	0	-0.538	0.418375	-1.769	0.280915	0	Intestinal			12
tr|Q21453|Q21453_CAEEL	M01F1.4	808	0	0	0	2	9	6	0	0	0	1.482	0	-0.325	0.362861	-1.781	0.319458	0	Intestinal			14
sp|Q17750|UFL1_CAEEL	ufl-1	735	1	1	2	16	25	19	4	4	1	2.53	0	0.699	2e-06	-1.781	0.284323	0	Intestinal
sp|P41994|RPIA_CAEEL	rpia-1	251	0	0	0	4	13	8	2	0	0	1.85	0	0.054	0.107981	-1.783	0.302922	0	Intestinal
tr|Q22254|Q22254_CAEEL	T06D8.9	316	0	0	0	6	6	6	1	0	1	1.524	0	-0.231	0.310552	-1.789	0.310495	0	Intestinal			3	Y
tr|O62256|O62256_CAEEL	F52G2.3	651	0	0	0	6	10	9	1	0	2	1.925	0	0.079	0.091996	-1.791	0.298217	0	Intestinal
tr|O61862|O61862_CAEEL	M01B12.4	634	0	0	0	2	11	6	0	0	0	1.62	0	-0.24	0.318651	-1.8	0.312901	0	Intestinal
tr|Q18037|Q18037_CAEEL	C16A3.4	375	0	0	0	4	8	6	0	0	1	1.489	0	-0.282	0.350085	-1.801	0.30962	0	Intestinal
tr|Q23087|Q23087_CAEEL	acl-9	399	0	0	1	5	11	2	0	0	0	1.481	0	-0.29	0.343022	-1.803	0.312647	0	Intestinal			5
sp|P34552|ALX1_CAEEL	alx-1	882	4	4	7	66	84	70	8	11	12	2.311	0	0.525	0	-1.816	0.277221	0	Intestinal
tr|F1LIM5|F1LIM5_CAEEL	sqst-1	621	0	0	0	5	8	5	1	0	0	1.511	0	-0.27	0.322944	-1.817	0.316542	0	Intestinal
tr|P91344|P91344_CAEEL	mff-2	161	0	0	0	5	7	7	0	0	0	1.575	0	-0.187	0.282013	-1.819	0.308089	0	Intestinal			1
tr|O17003|O17003_CAEEL	T23B12.4	799	2	1	0	5	16	5	1	2	1	1.594	0	-0.232	0.341052	-1.821	0.29907	0	Intestinal
tr|Q2PJ77|Q2PJ77_CAEEL	yif-1	380	2	1	0	6	9	4	1	0	0	1.274	0	-0.554	0.458663	-1.823	0.309019	0	Intestinal			5
tr|A6ZJ46|A6ZJ46_CAEEL	F49E2.2	576	3	4	3	24	29	19	2	4	4	1.674	0	-0.174	0.380352	-1.824	0.281819	0	Intestinal
tr|Q17726|Q17726_CAEEL	C06E4.3	277	0	0	0	8	5	7	1	1	0	1.788	0	-0.149	0.247545	-1.839	0.310377	0	Intestinal
tr|Q18091|Q18091_CAEEL	C18E9.5	266	0	0	0	4	11	4	0	0	0	1.62	0	-0.276	0.340034	-1.84	0.310754	0	Intestinal			1
sp|P34562|YNP9_CAEEL	T05G5.9	660	0	0	0	1	11	8	0	0	0	1.618	0	-0.253	0.327631	-1.841	0.308378	0	Intestinal
tr|Q9U2V9|Q9U2V9_CAEEL	map-2	444	2	1	1	21	32	24	4	4	3	2.68	0	0.801	0	-1.842	0.28106	0	Intestinal
tr|Q18782|Q18782_CAEEL	C52E12.1	925	0	0	0	4	11	5	0	0	0	1.658	0	-0.191	0.286938	-1.863	0.310332	0	Intestinal
tr|P91500|P91500_CAEEL	T27A3.6	340	0	0	0	8	11	9	0	2	1	2.036	0	0.221	0.032378	-1.867	0.298328	0	Intestinal
tr|A0A078BQL1|A0A078BQL1_CAEEL	Y41E3.7	448	0	0	0	7	7	6	0	0	0	1.608	0	-0.242	0.320718	-1.879	0.305196	0	Intestinal
tr|Q17438|Q17438_CAEEL	dnj-1	401	0	0	0	5	10	5	0	1	0	1.61	0	-0.201	0.280635	-1.88	0.309315	0	Intestinal
sp|Q11176|WDR1_CAEEL	unc-78	611	0	0	0	15	17	18	3	3	0	2.532	0	0.637	2.1e-05	-1.882	0.285083	0	Intestinal
tr|Q21623|Q21623_CAEEL	R01H10.7	812	0	2	1	4	8	7	1	0	1	1.264	0	-0.651	0.464649	-1.884	0.308161	0	Intestinal
sp|P34304|YKQ9_CAEEL	C06E1.9	643	0	0	0	5	10	5	0	0	1	1.631	0	-0.237	0.317265	-1.885	0.305561	0	Intestinal
tr|Q22120|Q22120_CAEEL	mans-3	584	0	0	0	8	9	3	0	0	0	1.655	0	-0.158	0.257936	-1.888	0.308132	0	Intestinal			1
sp|P34609|JIP_CAEEL	unc-16	1157	0	0	0	3	8	8	0	0	0	1.619	0	-0.283	0.337499	-1.893	0.309843	0	Intestinal
tr|H2L0E9|H2L0E9_CAEEL	T28D9.3	342	0	0	0	7	8	5	0	0	0	1.579	0	-0.252	0.331142	-1.894	0.30539	0	Intestinal			5
tr|Q9BL73|Q9BL73_CAEEL	ppk-2	401	0	1	0	5	14	8	1	1	2	2.016	0	0.088	0.090193	-1.897	0.299392	0	Intestinal
sp|P91252|GST6_CAEEL	gst-6	206	0	0	0	3	12	5	1	0	1	1.597	0	-0.258	0.342491	-1.901	0.306382	0	Intestinal
tr|Q9U1P9|Q9U1P9_CAEEL	Y87G2A.13	468	0	0	0	3	9	8	0	0	0	1.694	0	-0.238	0.311317	-1.911	0.309534	0	Intestinal			7
sp|Q8I4E2|LST4_CAEEL	lst-4	566	0	0	0	7	7	6	0	0	0	1.514	0	-0.258	0.335487	-1.916	0.308244	0	Intestinal
tr|O01572|O01572_CAEEL	F48C1.6	245	0	0	0	8	6	7	0	0	0	1.637	0	-0.23	0.313193	-1.93	0.305051	0	Intestinal			2
tr|G5ECY0|G5ECY0_CAEEL	dlg-1	967	2	5	4	26	20	24	4	3	2	1.492	0	-0.409	0.460167	-1.937	0.280739	0	Intestinal
sp|Q20798|HRD1_CAEEL	sel-11	610	0	0	0	4	7	9	1	1	0	1.634	0	-0.363	0.384964	-1.944	0.308395	0	Intestinal			6
sp|Q10003|GPC1A_CAEEL	T05H10.7	796	0	2	0	15	25	14	3	3	1	2.42	0	0.365	0.002627	-1.945	0.285345	0	Intestinal
tr|G5EFP3|G5EFP3_CAEEL	mrp-4	1573	5	9	5	43	60	43	5	7	6	1.724	0	-0.233	0.461367	-1.953	0.278598	0	Intestinal			13
tr|Q17466|Q17466_CAEEL	B0284.1	431	0	0	0	9	8	4	0	0	0	1.653	0	-0.24	0.309076	-1.959	0.30829	0	Intestinal
tr|G5EER4|G5EER4_CAEEL	ger-1	315	1	1	0	9	12	8	1	2	1	2.027	0	0.16	0.05168	-1.959	0.295103	0	Intestinal
tr|B1Q254|B1Q254_CAEEL	C14H10.3	802	7	4	2	42	58	42	7	6	5	2.053	0	0.099	0.033062	-1.96	0.277899	0	Intestinal
tr|Q17948|Q17948_CAEEL	pptr-2	557	0	0	0	4	11	7	1	0	0	1.679	0	-0.249	0.321348	-1.968	0.30619	0	Intestinal
tr|Q21635|Q21635_CAEEL	R02D5.3	258	0	0	0	3	12	6	0	0	0	1.634	0	-0.299	0.351268	-1.969	0.305164	0	Intestinal			1	Y
tr|C5NU64|C5NU64_CAEEL	Y34B4A.8	655	0	0	0	7	9	7	0	0	0	1.775	0	-0.123	0.231104	-1.97	0.300842	0	Intestinal
tr|G4RYA5|G4RYA5_CAEEL	F38A1.8	625	5	10	10	38	51	44	5	5	6	1.398	0	-0.642	0.386626	-1.974	0.278116	0	Intestinal
sp|P91127|YBYK_CAEEL	C32E8.3	180	0	0	0	13	10	8	0	1	2	2.17	0	0.136	0.058743	-1.975	0.294528	0	Intestinal
tr|G5EG85|G5EG85_CAEEL	unc-70	2257	11	9	16	52	91	55	5	5	14	1.351	0	-0.618	0.378613	-1.977	0.277287	0	Intestinal
sp|Q22706|EXOC2_CAEEL	sec-5	884	0	0	1	6	10	5	0	1	1	1.546	0	-0.297	0.358537	-1.98	0.304505	0	Intestinal
tr|G5ED99|G5ED99_CAEEL	prx-1	996	0	0	0	4	9	10	1	0	0	1.823	0	-0.189	0.279001	-1.986	0.302538	0	Intestinal
tr|F5GUG7|F5GUG7_CAEEL	W05B5.1	214	0	0	0	3	9	10	0	0	0	1.8	0	-0.241	0.307595	-1.995	0.304967	0	Intestinal
tr|Q7JMS5|Q7JMS5_CAEEL	F40F12.7	199	0	0	0	2	4	0	2	4	4	0.535	0.00025	1.063	0	0.52	0.014612	0.376428
sp|P34675|YO25_CAEEL	ZK688.5	1620	0	0	0	2	3	1	3	3	2	0.366	0.002838	0.81	1e-06	0.437	0.047782	0.383009
tr|Q17581|Q17581_CAEEL	swsn-9	636	0	0	0	3	1	2	2	3	2	0.361	0.002111	0.673	3.6e-05	0.28	0.130078	0.363089
tr|Q9N5Y7|Q9N5Y7_CAEEL	C09E7.7	995	0	0	0	0	4	2	3	1	0	0.626	5.3e-05	0.428	0.003461	-0.186	0.41158	0.10544
tr|Q19987|Q19987_CAEEL	F33G12.3	403	0	0	0	2	3	1	3	0	0	0.368	0.002264	0.345	0.007902	-0.058	0.365771	0.183932
tr|Q9GUI8|Q9GUI8_CAEEL	Y45G5AM.3	410	0	0	0	0	5	1	0	2	0	0.578	0.00014	0.181	0.047341	-0.444	0.421275	0.026675
sp|D9N129|WDR20_CAEEL	wdr-20	768	0	0	0	2	3	1	1	1	2	0.409	0.001845	0.131	0.066738	-0.252	0.41765	0.08926
tr|H1UBJ6|H1UBJ6_CAEEL	Y48C3A.14	733	0	0	0	1	5	0	0	2	0	0.594	0.000104	0.127	0.067456	-0.461	0.418168	0.020512
tr|Q95YE7|Q95YE7_CAEEL	C07H6.2	107	0	0	0	1	3	2	0	2	1	0.415	0.001372	0.119	0.072871	-0.307	0.421852	0.074492
tr|Q7JM90|Q7JM90_CAEEL	prx-5	500	0	0	0	4	1	1	0	0	2	0.404	0.001954	0.112	0.073352	-0.287	0.422286	0.072592
sp|Q9NAD6|STAT1_CAEEL	sta-1	706	0	0	0	2	3	1	0	0	2	0.379	0.002039	0.084	0.089276	-0.322	0.423989	0.063431
tr|O44128|O44128_CAEEL	lip-1	369	0	0	0	1	3	2	1	2	0	0.375	0.001983	0.084	0.08823	-0.349	0.425118	0.049978
tr|O16482|O16482_CAEEL	cyp-33c9	496	0	0	0	1	3	2	2	1	1	0.345	0.003126	0.038	0.117628	-0.343	0.425004	0.05347				1
sp|Q9N4D9|NTM1_CAEEL	Y74C9A.3	234	0	0	0	2	2	2	2	1	1	0.333	0.00291	0.033	0.12011	-0.33	0.424967	0.054127
tr|Q22013|Q22013_CAEEL	R186.3	240	0	0	0	4	0	2	1	0	1	0.715	1.4e-05	-0.077	0.20312	-0.7	0.395369	0.00395				1
tr|Q9TZ27|Q9TZ27_CAEEL	fbxa-59	316	0	0	0	2	3	1	0	0	1	0.457	0.000938	-0.182	0.274772	-0.605	0.41271	0.013684
sp|Q19127|NPC1_CAEEL	ncr-1	1383	0	0	0	2	2	2	0	0	0	0.434	0.000918	-0.185	0.287558	-0.607	0.409854	0.011181				13	Y
tr|Q8WT46|Q8WT46_CAEEL	wip-1	362	0	0	0	1	5	0	0	0	0	0.607	8.9e-05	-0.188	0.273441	-0.778	0.396659	0.00435
tr|P92012|P92012_CAEEL	hpo-17	179	0	0	0	5	1	0	0	0	0	0.565	0.000125	-0.2	0.29531	-0.754	0.392189	0.003096
tr|Q95ZS5|Q95ZS5_CAEEL	F56A8.3	444	0	0	0	0	6	0	0	0	0	0.733	5e-06	-0.206	0.295005	-0.888	0.377125	0.000853				1
tr|Q400N4|Q400N4_CAEEL	42069	1025	0	0	0	1	3	2	0	1	1	0.434	0.001346	-0.211	0.301616	-0.58	0.413088	0.014058				12
tr|Q9N5C4|Q9N5C4_CAEEL	W02H5.8	578	0	0	0	1	3	2	0	0	0	0.383	0.00245	-0.217	0.304138	-0.608	0.414782	0.015887
tr|A0A061AD24|A0A061AD24_CAEEL	dip-2	1539	0	0	0	1	2	3	0	0	1	0.391	0.00186	-0.223	0.305393	-0.637	0.409024	0.010547
tr|F5GUC6|F5GUC6_CAEEL	pmp-3	688	0	0	0	1	4	1	0	0	0	0.388	0.002235	-0.225	0.301255	-0.64	0.411843	0.012866				5
sp|Q22949|PLSB_CAEEL	acl-6	718	0	0	0	1	4	1	0	0	0	0.358	0.002556	-0.226	0.30949	-0.671	0.405583	0.008282
tr|Q18407|Q18407_CAEEL	tag-322	348	0	0	0	1	2	3	0	0	1	0.382	0.002351	-0.235	0.309667	-0.643	0.412043	0.013049
tr|Q6EUT4|Q6EUT4_CAEEL	hpo-13	930	0	0	0	2	3	1	1	0	0	0.37	0.001816	-0.241	0.318362	-0.637	0.411359	0.012432
tr|O45717|O45717_CAEEL	nud-2	293	0	0	0	0	4	2	0	0	1	0.548	0.000113	-0.251	0.323967	-0.816	0.389943	0.002595
tr|H2L028|H2L028_CAEEL	wht-7	684	0	0	0	2	4	0	0	0	0	0.549	0.000205	-0.253	0.328862	-0.833	0.383852	0.001567				5
tr|Q9TXN6|Q9TXN6_CAEEL	atg-9	880	0	0	0	1	2	3	0	0	0	0.363	0.003012	-0.255	0.330366	-0.671	0.409509	0.010913				5
tr|E5QCE7|E5QCE7_CAEEL	dnj-14	217	0	0	0	1	2	3	0	0	0	0.342	0.002469	-0.255	0.344398	-0.696	0.400812	0.005897				1
tr|Q95Y96|Q95Y96_CAEEL	M04F3.4	172	0	0	0	2	1	3	1	0	0	0.367	0.002333	-0.257	0.332304	-0.625	0.409847	0.011175
tr|Q18596|Q18596_CAEEL	C44B7.7	188	0	0	0	2	2	2	0	1	0	0.388	0.001985	-0.266	0.345557	-0.643	0.40579	0.008404				1
tr|Q9XUQ9|Q9XUQ9_CAEEL	T05F1.11	676	0	0	0	1	1	4	0	0	0	0.369	0.002999	-0.273	0.336902	-0.636	0.410463	0.011671
tr|O01681|O01681_CAEEL	C32F10.4	316	0	0	0	2	3	1	0	0	0	0.335	0.003024	-0.283	0.343605	-0.687	0.407109	0.00922				4
sp|O76337|CED6_CAEEL	ced-6	492	0	0	0	1	3	2	0	0	0	0.327	0.003696	-0.295	0.347545	-0.669	0.412499	0.013479
tr|Q17468|Q17468_CAEEL	B0284.4	420	0	0	0	2	2	2	0	0	0	0.31	0.004525	-0.3	0.356441	-0.713	0.403804	0.007303
sp|Q19468|MBOA7_CAEEL	mboa-7	453	0	0	0	1	5	0	1	1	1	0.518	0.000337	-0.309	0.350291	-0.85	0.390485	0.002709				9
sp|Q93890|SRF3_CAEEL	srf-3	368	0	0	0	2	3	1	0	0	0	0.357	0.002784	-0.309	0.37021	-0.663	0.406221	0.008662				8
sp|Q8T5S1|NHX2_CAEEL	nhx-2	644	0	0	0	1	3	2	0	0	0	0.386	0.001475	-0.316	0.361691	-0.666	0.413555	0.014537				11	Y
sp|Q19124|A16L1_CAEEL	atg-16.1	578	0	0	0	0	6	0	1	0	1	0.649	3.2e-05	-0.346	0.367095	-1.034	0.372426	0.000536				1
sp|Q19683|YZR5_CAEEL	F21D5.5	407	0	0	0	0	4	1	7	5	3	0.38	0.002805	1.455	0	1.097	0	0.321961
tr|G5ECT9|G5ECT9_CAEEL	F09A5.4	350	0	0	0	3	0	2	4	2	3	0.307	0.004601	0.924	0	0.56	0.01378	0.375912
tr|A4F330|A4F330_CAEEL	fbxa-31	306	0	0	0	2	3	0	3	2	3	0.458	0.001006	0.897	1e-06	0.495	0.035624	0.382605
tr|A5JYW3|A5JYW3_CAEEL	C25F9.11	91	0	0	0	3	0	2	2	3	3	0.401	0.001873	0.865	1e-06	0.477	0.040205	0.382937
tr|O44501|O44501_CAEEL	fnta-1	328	0	0	0	1	2	2	5	2	0	0.155	0.021968	0.847	1e-06	0.644	0.011505	0.3743
tr|G5EBL5|G5EBL5_CAEEL	crh-1	325	0	0	0	0	1	4	2	4	2	0.294	0.006084	0.772	5e-06	0.402	0.071056	0.380526
tr|Q2EEN1|Q2EEN1_CAEEL	rsd-2	1129	0	0	0	0	3	2	1	3	3	0.434	0.001472	0.73	3.3e-05	0.319	0.127285	0.364176
sp|Q19954|VPS41_CAEEL	vps-41	901	0	0	0	3	1	1	2	0	3	0.215	0.01172	0.564	0.000215	0.386	0.092435	0.375704
sp|P90838|RTCB_CAEEL	F16A11.2	505	0	0	0	0	3	2	2	0	2	0.377	0.002347	0.371	0.006883	-0.065	0.36894	0.179582
sp|O02327|LTV1_CAEEL	T23D8.3	410	0	0	0	0	4	1	2	2	1	0.33	0.003896	0.274	0.017701	-0.096	0.379255	0.164672
sp|Q8MNV0|SPAST_CAEEL	spas-1	512	0	0	0	1	4	0	1	1	2	0.471	0.000546	0.178	0.043227	-0.227	0.415414	0.095669
sp|Q10906|YWO3_CAEEL	AH9.3	165	0	0	0	2	3	0	2	0	0	0.4	0.002184	0.096	0.086966	-0.328	0.424046	0.063041
tr|Q17795|Q17795_CAEEL	wsp-1	607	0	0	0	0	2	3	0	0	0	0.473	0.0005	-0.13	0.23898	-0.551	0.417604	0.019627
tr|G5EBY3|G5EBY3_CAEEL	nmy-2	2003	0	0	0	1	1	3	0	0	1	0.262	0.007228	-0.136	0.251127	-0.385	0.425095	0.051156
tr|Q27GU4|Q27GU4_CAEEL	F41C3.8	348	0	0	0	1	3	1	0	0	0	0.237	0.010207	-0.162	0.268093	-0.385	0.42492	0.054872				4
sp|Q09600|VPS11_CAEEL	vps-11	980	0	0	0	0	4	1	0	0	0	0.429	0.001193	-0.186	0.280132	-0.608	0.412914	0.013884
tr|Q18470|Q18470_CAEEL	ugt-33	522	0	0	0	0	1	4	0	0	0	0.375	0.002237	-0.192	0.282639	-0.595	0.415651	0.016936				2	Y
tr|Q8MXH7|Q8MXH7_CAEEL	C11D2.7	185	0	0	0	0	3	2	0	0	0	0.382	0.002021	-0.196	0.293965	-0.601	0.413196	0.014167
sp|P34274|TIPRL_CAEEL	C02C2.6	281	0	0	0	2	2	1	0	0	0	0.238	0.010918	-0.199	0.292862	-0.415	0.425118	0.047792
tr|Q9TY08|Q9TY08_CAEEL	syx-16	329	0	0	0	0	3	2	0	0	0	0.418	0.001594	-0.209	0.297199	-0.621	0.41106	0.012172				1
tr|O16215|O16215_CAEEL	F17A9.5	451	0	0	0	1	4	0	1	0	0	0.422	0.001782	-0.213	0.29902	-0.617	0.413705	0.014695
tr|Q22666|Q22666_CAEEL	T22C1.6	335	0	0	0	0	3	2	0	0	0	0.407	0.001738	-0.213	0.294516	-0.675	0.406634	0.008918
tr|Q9NEZ8|Q9NEZ8_CAEEL	ech-7	256	0	0	0	3	0	2	0	0	0	0.403	0.001771	-0.215	0.295066	-0.638	0.411232	0.012321
sp|Q21054|CGT3_CAEEL	cgt-3	459	0	0	0	1	3	1	0	0	0	0.182	0.015648	-0.215	0.302338	-0.446	0.425027	0.044932				4
tr|C0Z1Y9|C0Z1Y9_CAEEL	F40G9.17	240	0	0	0	1	3	1	0	1	1	0.206	0.013156	-0.216	0.299504	-0.39	0.424367	0.060647
sp|Q9N5M2|PFD2_CAEEL	pdf-2	141	0	0	0	3	1	1	0	0	0	0.138	0.023369	-0.22	0.305512	-0.437	0.424246	0.037508
tr|B2MZA9|B2MZA9_CAEEL	ntl-2	358	0	0	0	0	3	2	0	0	0	0.381	0.001943	-0.228	0.319858	-0.63	0.410819	0.011967
tr|Q22947|Q22947_CAEEL	rhr-1	463	0	0	0	2	3	0	0	0	0	0.376	0.001935	-0.228	0.313427	-0.64	0.408597	0.010236				12
tr|Q18070|Q18070_CAEEL	C18A11.1	119	0	0	0	1	3	1	1	0	0	0.194	0.015907	-0.229	0.314128	-0.457	0.424617	0.040116
tr|Q95Y68|Q95Y68_CAEEL	Y119D3B.21	66	0	0	0	1	3	1	0	1	1	0.242	0.01007	-0.231	0.314128	-0.453	0.424089	0.036601
sp|Q03600|INA1_CAEEL	ina-1	1139	0	0	0	0	3	2	0	0	0	0.402	0.00212	-0.232	0.318362	-0.621	0.412006	0.013015				1	Y
tr|O16319|O16319_CAEEL	C10B5.3	148	0	0	0	2	2	1	1	1	1	0.2	0.013932	-0.236	0.32425	-0.414	0.425012	0.044662
tr|G5EDE7|G5EDE7_CAEEL	tpxl-1	507	0	0	0	1	4	0	0	0	0	0.369	0.002396	-0.238	0.31657	-0.647	0.410114	0.011387
tr|H2L0D1|H2L0D1_CAEEL	H28G03.1	315	0	0	0	2	2	1	0	0	0	0.159	0.021847	-0.238	0.306168	-0.465	0.425045	0.045312
tr|Q94187|Q94187_CAEEL	F16F9.4	396	0	0	0	0	4	1	0	0	0	0.428	0.001755	-0.25	0.315758	-0.666	0.412608	0.013585				1
tr|G5EGT4|G5EGT4_CAEEL	clh-5	797	0	0	0	1	4	0	0	0	0	0.316	0.004655	-0.269	0.33302	-0.704	0.402586	0.006697				11
tr|O44619|O44619_CAEEL	cpt-4	748	0	0	0	0	5	0	0	1	0	0.541	0.00029	-0.27	0.339496	-0.827	0.387807	0.002184
tr|E1B6R8|E1B6R8_CAEEL	emc-5	144	0	0	0	1	3	1	0	0	1	0.143	0.024381	-0.272	0.336359	-0.482	0.424188	0.037162				2	Y
tr|Q9N5S8|Q9N5S8_CAEEL	acl-4	617	0	0	0	0	2	3	0	0	0	0.342	0.003477	-0.279	0.340409	-0.672	0.408449	0.01013				2
sp|O02323|FABP7_CAEEL	lbp-7	137	0	0	0	1	2	2	0	1	0	0.203	0.014073	-0.279	0.336576	-0.488	0.42334	0.033091
tr|Q93697|Q93697_CAEEL	gst-15	213	0	0	0	1	1	3	0	0	0	0.153	0.019088	-0.282	0.350549	-0.477	0.423842	0.035315
tr|G5EDH7|G5EDH7_CAEEL	anat-1	285	0	0	0	2	0	3	0	0	0	0.339	0.003173	-0.286	0.351165	-0.691	0.402611	0.006709					Y
tr|Q8I4I9|Q8I4I9_CAEEL	hda-5	508	0	0	0	0	4	1	0	0	0	0.391	0.002638	-0.293	0.341639	-0.684	0.411947	0.012961
sp|Q93454|NPP17_CAEEL	npp-17	373	0	0	0	1	4	0	0	0	0	0.301	0.005887	-0.305	0.340945	-0.725	0.408745	0.010342
tr|Q58QG8|Q58QG8_CAEEL	abts-4	956	0	0	0	0	5	0	0	0	0	0.466	0.000581	-0.311	0.359676	-0.838	0.388362	0.002285				11
sp|O62461|SELD_CAEEL	seld-1	378	0	0	0	0	4	1	0	1	1	0.358	0.00389	-0.323	0.367333	-0.715	0.403277	0.007035
tr|G5EFK9|G5EFK9_CAEEL	pmr-1	901	0	0	0	0	4	1	0	0	0	0.263	0.007502	-0.329	0.367238	-0.691	0.406919	0.009098				8
sp|P52874|CLP1_CAEEL	clpf-1	428	0	0	0	0	4	0	4	7	5	0.383	0.001898	1.532	0	1.118	0	0.322262
sp|P54816|TBP7_CAEEL	lex-1	1291	0	0	0	0	4	0	4	7	5	0.31	0.004142	1.496	0	1.153	0	0.321057
sp|P53016|RFC4_CAEEL	rfc-4	334	0	0	0	1	2	1	6	3	2	-0.102	0.113316	1.206	0	1.233	2e-06	0.326747
tr|G5EBG3|G5EBG3_CAEEL	cbp-2	322	0	0	0	0	3	1	2	5	2	0.212	0.012306	0.991	0	0.779	0.001692	0.35795
sp|Q07292|KRAF1_CAEEL	lin-45	813	0	0	0	1	2	1	3	3	2	0.06	0.044181	0.957	0	0.971	0.000532	0.349837
tr|Q95XN7|Q95XN7_CAEEL	ubc-3	243	0	0	0	0	4	0	0	2	5	0.444	0.000824	0.939	0	0.52	0.025352	0.380807
tr|G5ECS4|G5ECS4_CAEEL	glf-1	476	0	0	0	0	4	0	4	0	2	0.416	0.001162	0.784	3e-06	0.346	0.102444	0.372809
sp|Q20060|SMC4_CAEEL	smc-4	1549	0	0	0	2	2	0	2	3	1	0.313	0.005179	0.644	0.000152	0.379	0.091512	0.375952
tr|Q21740|Q21740_CAEEL	edc-3	566	0	0	0	2	2	0	0	2	3	0.246	0.009768	0.565	0.000376	0.386	0.09352	0.375408
sp|Q21691|NRDE3_CAEEL	nrde-3	1057	0	0	0	3	1	0	0	3	2	0.148	0.023384	0.515	0.000981	0.302	0.146564	0.356232
tr|O17054|O17054_CAEEL	fbxa-105	338	0	0	0	0	3	1	0	2	2	0.237	0.012682	0.412	0.005076	0.147	0.254147	0.294392
tr|Q21589|Q21589_CAEEL	M7.8	230	0	0	0	0	3	1	0	3	1	0.174	0.016478	0.335	0.008699	0.159	0.238084	0.305639
tr|O76651|O76651_CAEEL	F25E5.5	409	0	0	0	0	3	1	2	0	0	0.164	0.018456	0.097	0.082115	-0.119	0.384709	0.156246
tr|O16582|O16582_CAEEL	C33C12.9	221	0	0	0	0	3	1	1	1	2	0.199	0.015834	0.085	0.089871	-0.102	0.377926	0.166664
tr|Q6EZG9|Q6EZG9_CAEEL	F16B4.2	367	0	0	0	0	4	0	0	1	2	0.39	0.001826	0.076	0.096387	-0.283	0.421108	0.077518
sp|Q21190|UNC1_CAEEL	unc-1	285	0	0	0	1	2	1	1	1	2	-0.088	0.101313	0.061	0.102783	0.121	0.276171	0.277502				2
tr|Q9XW03|Q9XW03_CAEEL	Y54G11A.2	210	0	0	0	0	3	1	0	0	2	0.107	0.030054	0.038	0.118112	-0.142	0.393117	0.142338
tr|O02163|O02163_CAEEL	T09B4.2	309	0	0	0	1	1	2	0	0	0	-0.012	0.067201	-0.111	0.230118	-0.124	0.38308	0.158806				1
tr|Q3V5J2|Q3V5J2_CAEEL	tbcc-1	303	0	0	0	1	2	1	0	0	0	-0.061	0.088855	-0.148	0.252102	-0.143	0.385915	0.154324
tr|G5EC49|G5EC49_CAEEL	mig-5	666	0	0	0	0	4	0	0	0	0	0.477	0.000859	-0.149	0.252492	-0.546	0.418699	0.021397
tr|G4SFM6|G4SFM6_CAEEL	rgl-1	860	0	0	0	0	3	1	0	0	0	0.288	0.007613	-0.151	0.246828	-0.413	0.42477	0.056831
tr|Q9XTY9|Q9XTY9_CAEEL	R03E1.2	324	0	0	0	1	3	0	0	0	0	0.273	0.008429	-0.152	0.259098	-0.379	0.424654	0.058077				1	Y
tr|P90902|P90902_CAEEL	gfi-2	476	0	0	0	0	3	1	0	0	0	0.256	0.009609	-0.153	0.251907	-0.454	0.424972	0.043983
sp|P50488|DAF4_CAEEL	daf-4	744	0	0	0	0	3	1	1	0	0	0.211	0.012691	-0.156	0.265212	-0.377	0.425055	0.052354				1	Y
tr|Q22615|Q22615_CAEEL	T20G5.9	164	0	0	0	0	4	0	0	0	0	0.455	0.000999	-0.159	0.257418	-0.563	0.417977	0.020207
tr|Q20340|Q20340_CAEEL	F42F12.4	178	0	0	0	2	1	1	1	0	0	-0.057	0.087297	-0.175	0.28076	-0.141	0.388161	0.150685
tr|Q86NB6|Q86NB6_CAEEL	T27A3.1	476	0	0	0	0	4	0	0	0	1	0.448	0.001159	-0.177	0.278183	-0.608	0.413203	0.014175
tr|Q7K707|Q7K707_CAEEL	gpi-1	586	0	0	0	0	3	1	0	0	0	0.267	0.009419	-0.184	0.270708	-0.407	0.424587	0.058728
tr|Q19123|Q19123_CAEEL	aps-2	142	0	0	0	2	1	1	0	1	1	-0.046	0.080773	-0.193	0.285073	-0.212	0.403634	0.122787
tr|O01314|O01314_CAEEL	F02E9.1	154	0	0	0	0	3	1	0	0	0	0.207	0.011965	-0.2	0.292248	-0.408	0.425114	0.05029
tr|Q9XXJ1|Q9XXJ1_CAEEL	Y17G7B.3	260	0	0	0	1	3	0	1	0	0	0.169	0.019405	-0.202	0.292125	-0.431	0.424991	0.044285
tr|H2KZ97|H2KZ97_CAEEL	D1069.3	451	0	0	0	0	2	2	0	0	0	0.25	0.008887	-0.204	0.29811	-0.378	0.424833	0.056067
sp|Q23356|MIG15_CAEEL	mig-15	1096	0	0	0	0	3	1	0	0	0	0.225	0.010156	-0.214	0.306704	-0.42	0.424983	0.044161
sp|Q19262|EXOC3_CAEEL	sec-6	796	0	0	0	1	1	2	0	0	0	-0.076	0.094334	-0.216	0.302338	-0.209	0.404383	0.12127
tr|Q6A573|Q6A573_CAEEL	Y44E3A.4	551	0	0	0	2	2	0	0	0	0	0.191	0.016424	-0.218	0.292801	-0.41	0.424997	0.053593
sp|Q09278|YQI5_CAEEL	C45G9.5	316	0	0	0	0	3	1	0	0	0	0.229	0.010521	-0.219	0.299746	-0.41	0.425065	0.052113
tr|Q20988|Q20988_CAEEL	F58F9.4	326	0	0	0	1	3	0	0	0	0	0.178	0.016857	-0.22	0.315351	-0.434	0.424729	0.041105
tr|O01889|O01889_CAEEL	R08F11.4	354	0	0	0	2	1	1	0	1	0	-0.016	0.068532	-0.226	0.300169	-0.204	0.40035	0.129216
tr|G5EEB4|G5EEB4_CAEEL	szy-20	457	0	0	0	0	2	2	0	0	0	0.158	0.020972	-0.232	0.313486	-0.444	0.425103	0.046967
sp|P34561|VPS53_CAEEL	vps-53	798	0	0	0	0	3	1	0	0	0	0.179	0.016446	-0.24	0.316512	-0.471	0.423818	0.035195
tr|O62415|O62415_CAEEL	lys-1	298	0	0	0	0	3	1	0	0	0	0.18	0.015525	-0.254	0.334995	-0.444	0.424337	0.03808					Y
tr|G5EE82|G5EE82_CAEEL	42279	414	0	0	0	1	3	0	0	0	0	0.128	0.025276	-0.254	0.330643	-0.48	0.423652	0.034418				10
sp|Q95YF0|CLAP1_CAEEL	cls-1	1378	0	0	0	0	2	2	0	0	0	0.231	0.010323	-0.256	0.33368	-0.472	0.423921	0.035709
tr|C6KRN1|C6KRN1_CAEEL	sao-1	245	0	0	0	0	3	1	0	0	0	0.183	0.01636	-0.256	0.333735	-0.465	0.424056	0.036415
tr|G5ECR6|G5ECR6_CAEEL	C01B4.6	330	0	0	0	3	0	1	0	0	0	0.186	0.016033	-0.262	0.334667	-0.438	0.425036	0.045112
sp|P52554|PFD6_CAEEL	pfd-6	126	0	0	0	1	1	2	0	0	0	-0.083	0.095846	-0.262	0.319054	-0.252	0.408447	0.112648
tr|Q9U2D3|Q9U2D3_CAEEL	fbxa-128	302	0	0	0	0	4	0	0	0	0	0.333	0.003423	-0.272	0.335105	-0.665	0.403893	0.007349
tr|Q18776|Q18776_CAEEL	inso-1	272	0	0	0	2	0	2	0	1	0	0.207	0.013103	-0.272	0.330643	-0.483	0.424378	0.038353
tr|Q8I100|Q8I100_CAEEL	rabx-5	517	0	0	0	1	2	1	0	0	0	-0.102	0.107174	-0.272	0.334284	-0.254	0.410169	0.108759
tr|Q9GYJ1|Q9GYJ1_CAEEL	C46H11.2	408	0	0	0	1	1	2	1	0	0	-0.047	0.081742	-0.278	0.348533	-0.243	0.410141	0.108822
sp|Q17413|UCK_CAEEL	B0001.4	248	0	0	0	1	1	2	0	0	0	-0.09	0.101235	-0.285	0.350652	-0.232	0.406931	0.115948					Y
tr|O18218|O18218_CAEEL	nos-3	867	0	0	0	3	0	1	0	0	0	0.146	0.022419	-0.289	0.350085	-0.484	0.423882	0.035512
sp|Q9BIB3|PPME1_CAEEL	B0464.9	364	0	0	0	1	1	2	0	0	1	-0.099	0.107938	-0.291	0.355588	-0.228	0.406561	0.116739
tr|Q9XTQ8|Q9XTQ8_CAEEL	suox-1	541	0	0	0	2	0	2	0	0	0	0.14	0.023512	-0.294	0.35804	-0.495	0.422678	0.030675
tr|O01426|O01426_CAEEL	B0207.6	268	0	0	0	1	3	0	0	0	0	0.128	0.024573	-0.295	0.359429	-0.453	0.424266	0.037635
sp|Q27533|YH2M_CAEEL	W08D2.5	1256	0	0	0	2	2	0	0	0	0	0.1	0.031355	-0.299	0.362618	-0.499	0.421948	0.028448				11
tr|O45480|O45480_CAEEL	fbxa-99	307	0	0	0	0	3	1	0	0	0	0.145	0.025503	-0.33	0.362131	-0.481	0.424876	0.042665
tr|G5ED98|G5ED98_CAEEL	ppk-3	1497	0	0	0	1	1	2	0	0	0	-0.15	0.131518	-0.343	0.37249	-0.293	0.416934	0.091387
sp|Q20745|UNC84_CAEEL	unc-84	1111	0	0	0	0	1	2	8	3	4	-0.108	0.109555	1.483	0	1.531	0	0.318961				7
tr|Q9XW26|Q9XW26_CAEEL	sptf-3	412	0	0	0	0	3	0	3	3	3	0.2	0.015061	0.998	0	0.784	0.003958	0.364814
sp|Q21407|GPC1B_CAEEL	K10B3.6	690	0	0	0	0	3	0	0	3	2	0.159	0.020405	0.522	0.000728	0.324	0.12456	0.365215
sp|P52018|CYP11_CAEEL	cyn-11	183	0	0	0	0	3	0	1	3	0	0.188	0.016222	0.391	0.006395	0.14	0.256514	0.292662
sp|P34705|KUP1_CAEEL	kup-1	385	0	0	0	1	0	2	0	2	2	-0.01	0.066526	0.386	0.005669	0.402	0.116888	0.368024
tr|O02332|O02332_CAEEL	tag-179	425	0	0	0	0	2	1	3	1	0	-0.121	0.118181	0.261	0.018368	0.342	0.13173	0.362435				9
sp|P49809|EGL10_CAEEL	egl-10	555	0	0	0	1	0	2	2	0	1	-0.034	0.075503	0.126	0.071126	0.137	0.269926	0.282477
sp|P45970|LIN5_CAEEL	lin-5	821	0	0	0	0	3	0	2	0	0	0.184	0.014608	0.11	0.074889	-0.096	0.378655	0.165573
tr|Q8IAA5|Q8IAA5_CAEEL	Y50D7A.10	138	0	0	0	1	1	1	0	2	1	-0.399	0.260221	0.108	0.073794	0.414	0.120206	0.366831
tr|Q22904|Q22904_CAEEL	C33D12.2	546	0	0	0	0	3	0	2	0	0	0.226	0.011126	0.103	0.077401	-0.089	0.375679	0.169981				4	Y
tr|H2KZV4|H2KZV4_CAEEL	F23H11.4	1003	0	0	0	0	1	2	0	2	1	-0.109	0.108705	0.066	0.101346	0.077	0.301281	0.255822
tr|G5EF49|G5EF49_CAEEL	C34F6.10	1465	0	0	0	0	3	0	2	0	1	0.121	0.02782	0.048	0.110817	-0.193	0.404712	0.120598				1
sp|O44857|NEPL2_CAEEL	nep-2	736	0	0	0	0	3	0	0	0	0	0.255	0.008485	-0.145	0.255347	-0.347	0.423322	0.067466				1
sp|Q8I7F8|ODR4_CAEEL	odr-4	475	0	0	0	0	3	0	0	0	0	0.267	0.007992	-0.163	0.271917	-0.416	0.425115	0.047623				1
sp|P46941|TG325_CAEEL	tag-325	837	0	0	0	2	0	1	0	0	0	-0.006	0.06507	-0.168	0.265532	-0.119	0.380564	0.162686
tr|Q8IG56|Q8IG56_CAEEL	mpk-2	426	0	0	0	1	2	0	1	0	0	-0.045	0.079197	-0.172	0.262707	-0.2	0.39882	0.132099
sp|Q95ZW1|GOSR1_CAEEL	gos-28	234	0	0	0	0	3	0	0	0	0	0.234	0.009582	-0.177	0.282201	-0.364	0.424513	0.059407				1
tr|Q9TZ24|Q9TZ24_CAEEL	fbxa-67	321	0	0	0	0	3	0	0	0	0	0.239	0.010903	-0.186	0.279253	-0.384	0.424781	0.056703
tr|Q27473|Q27473_CAEEL	nex-3	317	0	0	0	0	3	0	0	1	0	0.227	0.010744	-0.188	0.286255	-0.397	0.425123	0.048303
tr|Q21161|Q21161_CAEEL	dhhc-10	327	0	0	0	0	2	1	0	0	0	-0.034	0.075437	-0.19	0.275468	-0.228	0.406839	0.116146				5
tr|Q21826|Q21826_CAEEL	pdcd-2	386	0	0	0	2	1	0	0	0	0	-0.045	0.081846	-0.193	0.297321	-0.169	0.394815	0.139368
tr|Q20198|Q20198_CAEEL	F39H12.1	430	0	0	0	2	1	0	0	0	1	-0.017	0.068844	-0.194	0.282827	-0.141	0.385082	0.155654
tr|G5EDK1|G5EDK1_CAEEL	asc-1	425	0	0	0	0	1	2	0	0	1	-0.067	0.091313	-0.198	0.284948	-0.134	0.383508	0.158137
sp|Q9NAQ9|TIM22_CAEEL	tim-22	213	0	0	0	1	1	1	0	0	1	-0.359	0.230451	-0.202	0.288054	0.115	0.288939	0.266829				2
tr|H2L048|H2L048_CAEEL	F46H5.7	572	0	0	0	0	3	0	0	0	0	0.226	0.011883	-0.207	0.288611	-0.425	0.425115	0.047604
sp|Q09417|RIC1_CAEEL	R06F6.8	1470	0	0	0	1	2	0	0	0	1	-0.068	0.091795	-0.207	0.297017	-0.216	0.405118	0.119761
tr|O02254|O02254_CAEEL	frm-10	504	0	0	0	0	3	0	0	0	0	0.2	0.014725	-0.22	0.305393	-0.414	0.425123	0.048284
tr|Q22047|Q22047_CAEEL	trcs-2	779	0	0	0	1	2	0	0	0	0	-0.054	0.084228	-0.221	0.310493	-0.195	0.400549	0.128836
tr|Q18993|Q18993_CAEEL	piga-1	444	0	0	0	0	3	0	0	1	0	0.22	0.012882	-0.222	0.301255	-0.447	0.424883	0.042752				1
sp|G5EGA6|DHRS4_CAEEL	dhrs-4	260	0	0	0	0	3	0	0	0	0	0.213	0.014158	-0.225	0.299867	-0.438	0.425073	0.051873
tr|O44760|O44760_CAEEL	larp-5	760	0	0	0	0	2	1	0	0	0	-0.028	0.074121	-0.225	0.314478	-0.201	0.401813	0.126394
tr|Q17540|Q17540_CAEEL	C01B10.9	555	0	0	0	0	2	1	0	0	0	-0.02	0.070703	-0.226	0.31657	-0.196	0.403835	0.122381				1	Y
tr|U4PQW2|U4PQW2_CAEEL	hpo-16	230	0	0	0	0	2	1	0	0	0	-0.067	0.090098	-0.232	0.311023	-0.211	0.402922	0.12421				3	Y
tr|Q22592|Q22592_CAEEL	bec-1	375	0	0	0	0	2	1	0	0	0	-0.051	0.082997	-0.233	0.311023	-0.199	0.40107	0.127836
tr|Q400L7|Q400L7_CAEEL	F54G2.1	1265	0	0	0	0	3	0	0	0	0	0.165	0.019258	-0.237	0.323569	-0.476	0.423477	0.033655
tr|G5EGF1|G5EGF1_CAEEL	F40E10.6	398	0	0	0	0	3	0	0	0	0	0.219	0.012979	-0.239	0.313427	-0.449	0.42478	0.041597				6
tr|Q9XVJ5|Q9XVJ5_CAEEL	T01D3.5	381	0	0	0	1	1	1	0	0	0	-0.384	0.246662	-0.239	0.32026	0.116	0.288025	0.267616				7	Y
tr|Q17962|Q17962_CAEEL	C14B1.3	384	0	0	0	0	3	0	0	0	0	0.231	0.012047	-0.241	0.315758	-0.427	0.42512	0.049842
tr|Q9XW00|Q9XW00_CAEEL	ddl-3	396	0	0	0	0	2	1	0	0	0	-0.105	0.108261	-0.241	0.317323	-0.207	0.400944	0.128077
tr|H2KZV7|H2KZV7_CAEEL	T04C9.1	863	0	0	0	0	2	1	0	1	1	-0.011	0.067016	-0.242	0.315351	-0.225	0.406885	0.116047
sp|Q09297|NDX6_CAEEL	ndx-6	260	0	0	0	0	3	0	0	0	0	0.192	0.015121	-0.243	0.317034	-0.456	0.424903	0.042996
tr|Q21221|Q21221_CAEEL	aho-3	332	0	0	0	0	3	0	0	1	0	0.199	0.014932	-0.249	0.326621	-0.457	0.424862	0.042491
tr|O44873|O44873_CAEEL	tbc-10	445	0	0	0	1	2	0	0	0	0	-0.101	0.107094	-0.254	0.327687	-0.232	0.405488	0.118994
tr|Q23130|Q23130_CAEEL	rga-1	444	0	0	0	0	3	0	0	0	0	0.173	0.017165	-0.259	0.338796	-0.447	0.424451	0.038853
tr|A5PEY0|A5PEY0_CAEEL	Y37H2A.14	181	0	0	0	2	1	0	0	0	0	-0.056	0.085327	-0.265	0.338796	-0.187	0.397397	0.134728				1
tr|G5EE89|G5EE89_CAEEL	cdr-1	277	0	0	0	0	3	0	0	0	0	0.131	0.025809	-0.272	0.332635	-0.458	0.424776	0.041563				2
tr|Q20840|Q20840_CAEEL	F55E10.6	331	0	0	0	0	1	2	0	0	0	-0.071	0.093359	-0.275	0.341959	-0.198	0.400332	0.12925				2
tr|Q9GZI0|Q9GZI0_CAEEL	F52G3.1	1172	0	0	0	0	3	0	0	0	0	0.21	0.013617	-0.277	0.338473	-0.461	0.424664	0.040516
tr|Q9GYK4|Q9GYK4_CAEEL	vps-24	208	0	0	0	0	3	0	0	0	0	0.177	0.018025	-0.279	0.336902	-0.463	0.425056	0.045566
tr|O17099|O17099_CAEEL	F42G2.5	374	0	0	0	0	3	0	0	0	0	0.174	0.019004	-0.286	0.344029	-0.468	0.424788	0.041683
sp|Q9U9K0|ADD1_CAEEL	add-1	732	0	0	0	1	1	1	0	0	0	-0.448	0.27357	-0.302	0.351985	0.059	0.31308	0.244598
sp|Q21955|MED15_CAEEL	mdt-15	780	0	0	0	0	1	1	4	7	5	-0.39	0.252277	1.537	0	1.905	0	0.31011
sp|Q966M6|DBR1_CAEEL	dbr-1	500	0	0	0	0	2	0	4	5	5	0.01	0.059453	1.488	0	1.497	0	0.317321
tr|H2L071|H2L071_CAEEL	Y61A9LA.3	743	0	0	0	0	2	0	4	5	2	0.041	0.049445	1.247	0	1.276	1e-06	0.324787
sp|P42000|UTP18_CAEEL	B0280.9	429	0	0	0	0	1	1	4	3	3	-0.437	0.281535	1.057	0	1.386	2e-06	0.32732
tr|Q23243|Q23243_CAEEL	morc-1	845	0	0	0	0	1	1	4	2	3	-0.403	0.26699	0.949	0	1.319	3.6e-05	0.336126
tr|Q9GYR0|Q9GYR0_CAEEL	C49H3.9	297	0	0	0	0	2	0	4	2	1	0.025	0.054758	0.812	1.5e-05	0.839	0.005534	0.367718
sp|Q94361|GEI17_CAEEL	gei-17	780	0	0	0	0	2	0	0	4	0	-0.124	0.11978	0.479	0.001144	0.511	0.054517	0.382661
tr|Q9U3S3|Q9U3S3_CAEEL	B0513.2	210	0	0	0	0	2	0	2	2	2	-0.158	0.134196	0.437	0.002352	0.477	0.066497	0.381274
tr|Q9BL09|Q9BL09_CAEEL	Y48G8AL.13	278	0	0	0	0	0	2	0	2	3	-0.136	0.126436	0.407	0.002658	0.519	0.050533	0.382909				5
tr|Q19422|Q19422_CAEEL	F13G3.7	373	0	0	0	0	0	2	3	1	1	-0.016	0.068782	0.4	0.008025	0.419	0.111782	0.369793				1
tr|O16746|O16746_CAEEL	btb-9	291	0	0	0	0	2	0	0	2	2	-0.161	0.132043	0.327	0.013002	0.319	0.16409	0.348167
tr|Q7YTU8|Q7YTU8_CAEEL	W09G3.7	98	0	0	0	0	2	0	0	0	2	-0.027	0.074121	0.105	0.075501	0.18	0.237869	0.305784
tr|Q9U3L3|Q9U3L3_CAEEL	C49C3.10	384	0	0	0	1	1	0	2	0	0	-0.443	0.286664	0.099	0.079629	0.45	0.101592	0.37307
tr|Q95QH4|Q95QH4_CAEEL	F32A5.8	257	0	0	0	0	1	1	0	1	2	-0.438	0.273074	0.024	0.127325	0.384	0.146051	0.356457
tr|O18188|O18188_CAEEL	maea-1	428	0	0	0	1	1	0	1	0	0	-0.323	0.215091	-0.141	0.245849	0.17	0.260218	0.289914
tr|G5EG53|G5EG53_CAEEL	unc-34	468	0	0	0	0	1	1	1	0	1	-0.348	0.227752	-0.151	0.253985	0.14	0.277639	0.276309
sp|Q23255|MRE11_CAEEL	mre-11	728	0	0	0	0	2	0	1	1	0	-0.004	0.06423	-0.157	0.251907	-0.155	0.387035	0.152519
sp|Q21642|HRG1_CAEEL	hrg-1	194	0	0	0	0	1	1	0	0	0	-0.283	0.187218	-0.158	0.256836	0.254	0.229796	0.311126				4
sp|Q9NAH4|DENR_CAEEL	Y47D3A.21	192	0	0	0	0	2	0	0	0	1	-0.04	0.077539	-0.177	0.261613	-0.164	0.389027	0.149258
tr|A6PVA5|A6PVA5_CAEEL	C05C8.1	199	0	0	0	0	0	2	0	1	0	0.009	0.059936	-0.201	0.28731	-0.194	0.398085	0.133463
tr|H2KZJ9|H2KZJ9_CAEEL	lec-12	178	0	0	0	0	1	1	0	0	0	-0.371	0.247507	-0.206	0.295433	0.122	0.283104	0.271793				1
tr|O02218|O02218_CAEEL	lid-1	360	0	0	0	0	2	0	0	0	0	-0.076	0.094862	-0.208	0.300169	-0.169	0.394125	0.140582
tr|Q21194|Q21194_CAEEL	K03E6.7	431	0	0	0	1	1	0	0	0	0	-0.375	0.241722	-0.215	0.298838	0.116	0.287627	0.267958
sp|Q23361|ALG12_CAEEL	ZC513.5	492	0	0	0	0	1	1	0	0	0	-0.42	0.267069	-0.215	0.302939	0.137	0.278615	0.275512				10	Y
tr|B1Q233|B1Q233_CAEEL	ubc-6	299	0	0	0	0	1	1	0	0	0	-0.37	0.249818	-0.217	0.310316	0.123	0.283063	0.271827				1
tr|Q7YTI4|Q7YTI4_CAEEL	Y57G11C.43	302	0	0	0	0	2	0	0	0	0	-0.053	0.083418	-0.218	0.297382	-0.208	0.402215	0.125607
sp|P30641|RPAP2_CAEEL	R08D7.2	455	0	0	0	0	2	0	0	0	0	-0.093	0.101547	-0.22	0.305035	-0.213	0.403785	0.122482
tr|Q965S3|Q965S3_CAEEL	Y97E10AL.3	173	0	0	0	0	0	2	0	0	0	-0.071	0.092538	-0.221	0.310611	-0.2	0.401796	0.126428
tr|O45086|O45086_CAEEL	C17H12.2	588	0	0	0	1	0	1	0	0	0	-0.332	0.23208	-0.222	0.3157	0.171	0.259252	0.290636				2
tr|Q4W5T6|Q4W5T6_CAEEL	H20J04.9	268	0	0	0	0	2	0	0	0	0	-0.089	0.102213	-0.223	0.306049	-0.188	0.397454	0.134622
sp|P34268|FLII_CAEEL	fli-1	1257	0	0	0	1	1	0	1	0	0	-0.391	0.24386	-0.224	0.308307	0.148	0.276007	0.277634
tr|Q22974|Q22974_CAEEL	F45F2.10	980	0	0	0	0	2	0	0	0	1	-0.045	0.080052	-0.229	0.313895	-0.231	0.408344	0.112876
tr|Q9XUF0|Q9XUF0_CAEEL	F52B11.5	163	0	0	0	2	0	0	1	0	0	-0.015	0.068532	-0.234	0.314361	-0.189	0.39835	0.132973
tr|Q18550|Q18550_CAEEL	C39H7.4	391	0	0	0	0	2	0	0	0	0	-0.052	0.08202	-0.234	0.305512	-0.179	0.393489	0.141692				4
sp|Q9NA26|VPS28_CAEEL	vps-28	210	0	0	0	0	1	1	0	0	0	-0.412	0.245985	-0.237	0.305989	0.134	0.282943	0.271928
sp|Q09251|RN121_CAEEL	rnf-121	409	0	0	0	0	2	0	0	0	0	-0.038	0.077539	-0.238	0.311904	-0.193	0.398764	0.132204				5
sp|Q19420|IMPA1_CAEEL	ttx-7	285	0	0	0	0	2	0	0	0	0	-0.056	0.086542	-0.241	0.331419	-0.196	0.401584	0.126839
tr|Q9N3Q5|Q9N3Q5_CAEEL	Y48G1A.1	955	0	0	0	0	2	0	0	0	0	-0.075	0.094071	-0.241	0.325832	-0.211	0.404891	0.12023
tr|H8ESF7|H8ESF7_CAEEL	Y79H2A.3	1309	0	0	0	0	1	1	1	0	1	-0.384	0.231244	-0.246	0.311611	0.105	0.295864	0.260741
tr|Q19672|Q19672_CAEEL	rde-2	578	0	0	0	0	2	0	0	0	0	-0.114	0.111469	-0.247	0.317612	-0.247	0.408608	0.112292
sp|Q95QQ2|TPC13_CAEEL	C56C10.7	401	0	0	0	0	2	0	0	1	0	-0.072	0.094598	-0.248	0.326958	-0.201	0.401655	0.126702
tr|O01591|O01591_CAEEL	K09H11.7	322	0	0	0	0	2	0	0	0	0	-0.051	0.08377	-0.251	0.328135	-0.218	0.405296	0.119394
sp|Q9XUJ7|DKF1_CAEEL	dkf-1	722	0	0	0	1	1	0	0	1	0	-0.385	0.257014	-0.255	0.331862	0.102	0.292338	0.263868
sp|Q19906|CTU2_CAEEL	tut-2	349	0	0	0	0	1	1	0	0	0	-0.41	0.245858	-0.256	0.318766	0.114	0.292653	0.263591
tr|O16327|O16327_CAEEL	irg-1	212	0	0	0	0	2	0	0	0	0	-0.061	0.087225	-0.27	0.344926	-0.175	0.39664	0.136103
sp|P34427|LIN36_CAEEL	lin-36	962	0	0	0	0	2	0	1	0	1	-0.072	0.094485	-0.27	0.345399	-0.223	0.406311	0.117268
sp|Q19951|PEX13_CAEEL	prx-13	330	0	0	0	0	1	1	0	0	0	-0.441	0.285019	-0.273	0.349362	0.059	0.31271	0.244961
tr|Q17871|Q17871_CAEEL	C09G9.1	416	0	0	0	0	2	0	0	0	0	-0.112	0.114472	-0.274	0.349724	-0.237	0.410971	0.106887
sp|P34544|MET2_CAEEL	met-2	1304	0	0	0	0	1	1	1	1	0	-0.449	0.278059	-0.277	0.346867	0.037	0.322531	0.235066
tr|Q21555|Q21555_CAEEL	M18.3	475	0	0	0	0	0	2	1	1	0	-0.114	0.110857	-0.29	0.346344	-0.256	0.411145	0.106477
sp|O16216|C19L1_CAEEL	F17A9.2	533	0	0	0	1	1	0	1	0	0	-0.418	0.260987	-0.295	0.349362	0.042	0.320235	0.237429
tr|Q8MPS3|Q8MPS3_CAEEL	sek-3	411	0	0	0	0	2	0	0	1	0	-0.15	0.13178	-0.309	0.357592	-0.275	0.413026	0.101899
tr|Q18237|Q18237_CAEEL	smc-5	1076	0	0	0	0	2	0	0	1	0	-0.135	0.126393	-0.317	0.371097	-0.288	0.416993	0.091213
tr|Q18683|Q18683_CAEEL	C47E12.2	306	0	0	0	0	2	0	1	1	0	-0.126	0.121898	-0.335	0.37506	-0.273	0.414128	0.09909				2
sp|O76387|PTH2_CAEEL	C24G6.8	316	0	0	0	0	2	0	0	0	0	-0.157	0.138758	-0.342	0.38535	-0.291	0.41745	0.089861
tr|Q965S0|Q965S0_CAEEL	rpb-9	167	0	0	0	0	0	1	5	6	3	-0.397	0.258399	1.43	0	1.735	0	0.313624
sp|P91829|NHR69_CAEEL	nhr-69	373	0	0	0	0	1	0	4	4	3	-0.394	0.259129	1.25	0	1.581	1e-06	0.325311
tr|Q9XUV0|Q9XUV0_CAEEL	pbs-5	284	0	0	0	1	0	0	3	4	4	-0.24	0.175071	1.217	0	1.6	0	0.32304
tr|Q9XW62|Q9XW62_CAEEL	Y75B8A.25	838	0	0	0	1	0	0	3	4	4	-0.44	0.269023	1.102	0	1.45	0	0.322004
tr|O17245|O17245_CAEEL	mnat-1	310	0	0	0	1	0	0	4	2	3	-0.351	0.24039	1.042	0	1.368	1.1e-05	0.331761
sp|Q23314|RRP7_CAEEL	ZC434.4	270	0	0	0	0	0	1	2	5	2	-0.413	0.264265	1.008	0	1.33	4.1e-05	0.336589
tr|U4PBX2|U4PBX2_CAEEL	rnp-3	188	0	0	0	0	1	0	4	3	2	-0.448	0.273456	0.918	0	1.264	0.000217	0.344516
tr|O62325|O62325_CAEEL	rbm-28	608	0	0	0	0	1	0	2	1	5	-0.378	0.234315	0.795	3e-06	1.185	0.000482	0.349218
sp|Q17963|WDR51_CAEEL	wdr-5.1	376	0	0	0	0	1	0	1	1	5	-0.408	0.245094	0.76	4e-05	1.083	0.001789	0.358378
tr|Q965X1|Q965X1_CAEEL	Y39A3CL.7	481	0	0	0	0	1	0	0	2	4	-0.404	0.2725	0.732	2.5e-05	1.061	0.001911	0.358888
tr|Q9N4L9|Q9N4L9_CAEEL	ZK973.9	233	0	0	0	1	0	0	2	3	2	-0.407	0.251654	0.681	3.2e-05	1.014	0.001004	0.354115
sp|Q09309|RBBP5_CAEEL	rbbp-5	454	0	0	0	0	0	1	2	2	3	-0.405	0.247633	0.674	4.3e-05	1.038	0.001576	0.35741
sp|Q03606|YN02_CAEEL	T23G5.2	719	0	0	0	0	0	1	3	2	2	-0.429	0.257177	0.664	4e-05	1.034	0.001193	0.35535
sp|O44199|RAD50_CAEEL	rad-50	1298	0	0	0	1	0	0	4	2	1	-0.505	0.305707	0.597	8.9e-05	0.973	0.001283	0.355882
tr|Q7JLY9|Q7JLY9_CAEEL	T12G3.2	903	0	0	0	0	1	0	2	2	2	-0.356	0.23593	0.592	0.000367	0.937	0.004902	0.366657
tr|Q95Y35|Q95Y35_CAEEL	Y108G3AL.2	327	0	0	0	0	1	0	3	1	2	-0.394	0.249776	0.578	0.000525	0.913	0.007107	0.369945				1
tr|G5EFV2|G5EFV2_CAEEL	ZK524.4	1016	0	0	0	0	1	0	3	2	1	-0.35	0.230142	0.564	0.000413	0.921	0.005807	0.368144
tr|G5ECC7|G5ECC7_CAEEL	usp-48	1262	0	0	0	0	1	0	2	2	2	-0.419	0.262071	0.458	0.001866	0.794	0.012443	0.375004
sp|P34442|PTP5_CAEEL	F54C8.4	359	0	0	0	1	0	0	3	0	1	-0.344	0.228018	0.42	0.003899	0.788	0.016657	0.377558
tr|P92022|P92022_CAEEL	gut-2	97	0	0	0	0	1	0	3	1	0	-0.286	0.190844	0.415	0.003951	0.784	0.018541	0.378453
sp|P32085|TBP_CAEEL	tbp-1	340	0	0	0	0	1	0	3	0	1	-0.28	0.190844	0.392	0.005644	0.738	0.025693	0.380896
sp|Q10121|YSD2_CAEEL	C23G10.2	171	0	0	0	0	0	1	3	0	0	-0.366	0.233527	0.377	0.007957	0.756	0.024883	0.380681
sp|P55155|VIT1_CAEEL	vit-1	1616	0	0	0	0	1	0	2	1	2	-0.384	0.251903	0.34	0.006883	0.686	0.024539	0.380585					Y
tr|Q95QR5|Q95QR5_CAEEL	C44B7.2	597	0	0	0	0	0	1	3	0	1	-0.406	0.25636	0.321	0.01071	0.681	0.031381	0.382062
tr|B7WN63|B7WN63_CAEEL	dic-1	872	0	0	0	0	1	0	1	1	3	-0.472	0.283793	0.315	0.012255	0.622	0.044001	0.383041
tr|Q18445|Q18445_CAEEL	cyn-12	169	0	0	0	0	0	1	0	2	2	-0.465	0.282631	0.308	0.013369	0.669	0.041359	0.382984
sp|P34428|PQN38_CAEEL	pqn-38	466	0	0	0	1	0	0	3	1	1	-0.403	0.259332	0.294	0.014251	0.649	0.029155	0.381672
tr|V6CK76|V6CK76_CAEEL	rcor-1	533	0	0	0	1	0	0	0	2	1	-0.427	0.264741	0.106	0.077068	0.474	0.104693	0.37211
tr|Q9N3L4|Q9N3L4_CAEEL	Y50D7A.3	485	0	0	0	0	1	0	2	0	0	-0.421	0.2664	0.094	0.08443	0.498	0.097171	0.37438
sp|Q9GR61|RPAB5_CAEEL	rpb-10	67	0	0	0	0	1	0	1	2	1	-0.392	0.257095	0.093	0.082853	0.379	0.133657	0.361663
tr|Q9XVJ0|Q9XVJ0_CAEEL	acbp-5	274	0	0	0	0	0	1	1	2	0	-0.425	0.267069	0.084	0.088457	0.401	0.127619	0.364047
tr|O76668|O76668_CAEEL	nhr-80	486	0	0	0	0	0	1	1	2	1	-0.448	0.277798	0.055	0.107419	0.403	0.133733	0.361632
sp|P30630|LIN9_CAEEL	lin-9	644	0	0	0	0	1	0	0	2	1	-0.426	0.268556	0.032	0.121634	0.372	0.148389	0.355429
sp|Q20123|EI24_CAEEL	epg-4	315	0	0	0	0	1	0	0	0	1	-0.291	0.210356	-0.154	0.26854	0.143	0.270958	0.281665				5
tr|Q7JP67|Q7JP67_CAEEL	F10D7.5	617	0	0	0	1	0	0	1	0	0	-0.306	0.216316	-0.161	0.268987	0.231	0.229363	0.311407
sp|P90794|DCA11_CAEEL	wdr-23	571	0	0	0	1	0	0	1	1	0	-0.363	0.241765	-0.173	0.27268	0.15	0.2717	0.281079
tr|Q9BIA3|Q9BIA3_CAEEL	C25H3.11	947	0	0	0	0	0	1	0	0	0	-0.332	0.223788	-0.175	0.276417	0.196	0.248709	0.298294
tr|Q9XV56|Q9XV56_CAEEL	F26F2.3	283	0	0	0	1	0	0	0	0	1	-0.345	0.222848	-0.175	0.265981	0.177	0.262817	0.287958
tr|O01758|O01758_CAEEL	dhs-2	368	0	0	0	0	1	0	0	1	1	-0.354	0.242108	-0.192	0.289908	0.132	0.279184	0.275045				2
tr|Q18940|Q18940_CAEEL	D1053.3	265	0	0	0	0	0	1	0	0	0	-0.312	0.222579	-0.197	0.293904	0.149	0.267317	0.284511
sp|P45894|AAPK1_CAEEL	aak-1	589	0	0	0	0	1	0	0	0	0	-0.339	0.233396	-0.199	0.299444	0.173	0.256387	0.292755
sp|Q7YTU4|ERO1_CAEEL	ero-1	478	0	0	0	0	1	0	0	1	0	-0.396	0.244584	-0.207	0.288301	0.097	0.297498	0.259272					Y
tr|Q17724|Q17724_CAEEL	C06E4.6	274	0	0	0	1	0	0	0	1	1	-0.381	0.257054	-0.212	0.306823	0.092	0.295278	0.261264
tr|Q18750|Q18750_CAEEL	C50F7.6	418	0	0	0	0	1	0	0	0	0	-0.35	0.233615	-0.22	0.302098	0.12	0.285831	0.269491
tr|Q21084|Q21084_CAEEL	K01C8.7	296	0	0	0	0	0	1	0	0	1	-0.387	0.24322	-0.234	0.309017	0.096	0.297614	0.259167
tr|Q93718|Q93718_CAEEL	F43G9.4	355	0	0	0	0	0	1	0	1	0	-0.4	0.265177	-0.242	0.326339	0.119	0.282943	0.271928
sp|P54073|YUY1_CAEEL	F44G4.1	384	0	0	0	0	1	0	0	0	1	-0.379	0.248391	-0.245	0.327631	0.107	0.28993	0.265971
tr|E0DBL0|E0DBL0_CAEEL	Y51H7C.5	359	0	0	0	0	1	0	0	0	0	-0.394	0.257788	-0.252	0.326846	0.116	0.287388	0.268163
tr|G5ED65|G5ED65_CAEEL	ver-1	1083	0	0	0	0	0	1	0	0	0	-0.419	0.254553	-0.252	0.316338	0.11	0.294888	0.261613				2
tr|Q6AHP8|Q6AHP8_CAEEL	fis-2	151	0	0	0	0	1	0	0	0	0	-0.411	0.261991	-0.254	0.331419	0.11	0.28886	0.266898				1
tr|G5ED68|G5ED68_CAEEL	mtm-6	676	0	0	0	0	1	0	0	1	0	-0.427	0.260665	-0.254	0.319169	0.11	0.292181	0.264007
tr|E5QCF5|E5QCF5_CAEEL	C10H11.8	356	0	0	0	0	1	0	1	0	1	-0.417	0.254305	-0.262	0.325438	0.098	0.29707	0.259658
tr|Q7YX71|Q7YX71_CAEEL	C26C6.9	217	0	0	0	0	0	1	1	0	0	-0.427	0.282886	-0.286	0.356241	0.126	0.281976	0.272735				1	Y
tr|F3Y5R0|F3Y5R0_CAEEL	Y54E5A.7	395	0	0	0	0	1	0	0	0	1	-0.437	0.277424	-0.296	0.356592	0.062	0.310778	0.246845
tr|Q9TZ29|Q9TZ29_CAEEL	fbxa-56	207	0	0	0	0	1	0	0	0	0	-0.472	0.288118	-0.3	0.354123	0.064	0.31182	0.245831
tr|Q966F6|Q966F6_CAEEL	T13G4.4	304	0	0	0	0	1	0	0	1	0	-0.488	0.278507	-0.311	0.350857	-0.001	0.336946	0.219502
tr|Q8MQ25|Q8MQ25_CAEEL	F54D8.6	796	0	0	0	0	0	0	4	5	6	-0.419	0.268048	1.576	0	1.895	0	0.309489
sp|P46551|CDK12_CAEEL	cdk-12	730	0	0	0	0	0	0	8	5	4	-0.437	0.266164	1.575	0	1.979	0	0.310297
tr|P91198|P91198_CAEEL	ppfr-2	378	0	0	0	0	0	0	2	7	7	-0.309	0.204994	1.573	0	1.892	0	0.313504
tr|Q19335|Q19335_CAEEL	repo-1	222	0	0	0	0	0	0	6	4	6	-0.395	0.254964	1.564	0	1.929	0	0.308753
tr|Q9TZE4|Q9TZE4_CAEEL	W04C9.4	150	0	0	0	0	0	0	5	6	4	-0.381	0.251237	1.551	0	1.871	0	0.315547
sp|Q17431|LEO1_CAEEL	leo-1	430	0	0	0	0	0	0	7	5	4	-0.389	0.251779	1.547	0	1.944	0	0.30773
tr|Q9XXI7|Q9XXI7_CAEEL	cyn-16	483	0	0	0	0	0	0	6	0	8	-0.402	0.255293	1.544	0	1.904	0	0.314944
tr|G5EFT9|G5EFT9_CAEEL	C44F1.1	743	0	0	0	0	0	0	6	4	5	-0.457	0.267422	1.512	0	1.844	0	0.310816
tr|Q9BL57|Q9BL57_CAEEL	Y65B4A.1	442	0	0	0	0	0	0	4	6	5	-0.436	0.26482	1.509	0	1.86	0	0.313322
tr|Q9BIC2|Q9BIC2_CAEEL	T08B2.5	925	0	0	0	0	0	0	1	8	7	-0.405	0.259574	1.506	0	1.798	0	0.306871
sp|Q9XTU6|RUXE_CAEEL	snr-6	90	0	0	0	0	0	0	6	4	4	-0.31	0.209076	1.499	0	1.884	0	0.315245
tr|Q93712|Q93712_CAEEL	mfap-1	466	0	0	0	0	0	0	4	7	5	-0.425	0.268789	1.478	0	1.819	0	0.314382
tr|Q17886|Q17886_CAEEL	nasp-1	382	0	0	0	0	0	0	7	4	4	-0.334	0.229877	1.453	0	1.841	0	0.314746
tr|Q21275|Q21275_CAEEL	K07C5.3	493	0	0	0	0	0	0	7	3	4	-0.399	0.2548	1.438	0	1.864	0	0.311314
sp|Q9TVL3|CDK9_CAEEL	cdk-9	478	0	0	0	0	0	0	5	5	5	-0.366	0.237798	1.43	0	1.842	0	0.312395
tr|Q22749|Q22749_CAEEL	T24G10.2	347	0	0	0	0	0	0	4	4	5	-0.421	0.26699	1.375	0	1.716	0	0.316192
tr|Q19864|Q19864_CAEEL	cpf-1	430	0	0	0	0	0	0	4	7	2	-0.447	0.28343	1.364	0	1.695	0	0.316874
tr|Q9XVT2|Q9XVT2_CAEEL	C15C6.3	699	0	0	0	0	0	0	6	3	4	-0.449	0.264542	1.349	0	1.689	0	0.316907
tr|Q20948|Q20948_CAEEL	bet-2	1087	0	0	0	0	0	0	3	7	2	-0.322	0.217447	1.315	0	1.639	0	0.322381
tr|O16657|O16657_CAEEL	C03H5.3	287	0	0	0	0	0	0	5	6	2	-0.382	0.239829	1.292	0	1.65	0	0.316211
tr|Q21738|Q21738_CAEEL	paxt-1	335	0	0	0	0	0	0	2	5	5	-0.34	0.218937	1.264	0	1.621	0	0.318128
sp|O45766|CWC15_CAEEL	T10C6.5	230	0	0	0	0	0	0	2	4	6	-0.457	0.277012	1.259	0	1.59	1e-06	0.324615
sp|Q17684|RPAB2_CAEEL	rpb-6	137	0	0	0	0	0	0	4	2	6	-0.368	0.244116	1.247	0	1.558	0	0.321479
tr|Q9N3E2|Q9N3E2_CAEEL	mab-31	427	0	0	0	0	0	0	2	5	4	-0.304	0.212545	1.218	0	1.533	0	0.321384
tr|Q95Q06|Q95Q06_CAEEL	Y66D12A.8	244	0	0	0	0	0	0	3	5	3	-0.369	0.232255	1.159	0	1.543	0	0.323644
tr|Q23644|Q23644_CAEEL	zhit-3	455	0	0	0	0	0	0	4	3	4	-0.44	0.274483	1.145	0	1.513	1e-06	0.325958
tr|G5EC45|G5EC45_CAEEL	F53F4.14	500	0	0	0	0	0	0	5	3	3	-0.425	0.263867	1.144	0	1.49	0	0.321369
tr|Q22718|Q22718_CAEEL	T24B8.2	411	0	0	0	0	0	0	3	4	4	-0.395	0.25517	1.12	0	1.529	1e-06	0.324241
tr|Q21816|Q21816_CAEEL	R07E4.5	817	0	0	0	0	0	0	3	5	3	-0.382	0.249985	1.116	0	1.49	1e-06	0.324848
sp|Q03615|YN06_CAEEL	T23G5.6	305	0	0	0	0	0	0	3	3	4	-0.392	0.253893	1.116	0	1.483	1e-06	0.324135
tr|Q7JM43|Q7JM43_CAEEL	sma-9	2101	0	0	0	0	0	0	3	5	2	-0.408	0.245009	1.075	0	1.366	4e-06	0.328762
tr|Q18033|Q18033_CAEEL	thoc-2	1437	0	0	0	0	0	0	6	1	4	-0.516	0.305864	1.069	0	1.443	3e-06	0.32813
tr|Q9U2I4|Q9U2I4_CAEEL	Y41C4A.9	577	0	0	0	0	0	0	4	3	3	-0.397	0.24965	1.067	0	1.402	6e-06	0.32973
tr|Q9BL39|Q9BL39_CAEEL	swsn-3	338	0	0	0	0	0	0	4	4	2	-0.436	0.28212	1.063	0	1.425	2e-06	0.326436
tr|H2L0D3|H2L0D3_CAEEL	H28G03.2	298	0	0	0	0	0	0	3	5	2	-0.475	0.285019	1.05	0	1.365	1.3e-05	0.332435
tr|Q23206|Q23206_CAEEL	W06E11.1	483	0	0	0	0	0	0	0	5	3	-0.351	0.228195	1.042	0	1.381	5e-05	0.337425
tr|Q95XB8|Q95XB8_CAEEL	fbxa-19	273	0	0	0	0	0	0	3	4	3	-0.436	0.27227	1.016	0	1.418	2e-06	0.326758
sp|Q09442|SF3B4_CAEEL	sap-49	388	0	0	0	0	0	0	3	1	5	-0.352	0.248097	0.984	0	1.349	5e-06	0.329605
sp|Q20497|MED12_CAEEL	dpy-22	3498	0	0	0	0	0	0	3	3	3	-0.341	0.224279	0.983	0	1.39	3.2e-05	0.335669
tr|Q9U1W8|Q9U1W8_CAEEL	lsm-3	102	0	0	0	0	0	0	3	3	3	-0.369	0.245518	0.976	0	1.321	1e-05	0.331605
sp|O01513|YS4L_CAEEL	C48B6.2	183	0	0	0	0	0	0	4	3	2	-0.421	0.257095	0.965	0	1.313	6.8e-05	0.338782
sp|Q18691|FAM50_CAEEL	C47E8.4	326	0	0	0	0	0	0	3	3	3	-0.348	0.220198	0.953	0	1.306	4.9e-05	0.337344
tr|U4PEX3|U4PEX3_CAEEL	Y77E11A.7	622	0	0	0	0	0	0	2	3	4	-0.386	0.232036	0.952	0	1.361	7.1e-05	0.338955
tr|O61743|O61743_CAEEL	B0205.8	120	0	0	0	0	0	0	4	3	3	-0.533	0.310705	0.952	0	1.282	9e-06	0.331128
sp|P45968|CEC3_CAEEL	cec-3	339	0	0	0	0	0	0	2	3	3	-0.29	0.199417	0.93	0	1.288	0.000234	0.344944
tr|G4SCE4|G4SCE4_CAEEL	nhr-119	708	0	0	0	0	0	0	2	3	3	-0.336	0.22886	0.926	0	1.233	0.0002	0.344069
tr|G4SB35|G4SB35_CAEEL	arid-1	1645	0	0	0	0	0	0	1	6	2	-0.421	0.269878	0.918	0	1.249	2.1e-05	0.334086
sp|P52017|CYP10_CAEEL	cyn-10	161	0	0	0	0	0	0	0	3	4	-0.421	0.2564	0.875	1e-06	1.248	0.00032	0.34673
tr|B5WWM0|B5WWM0_CAEEL	Y40B1A.3	504	0	0	0	0	0	0	1	3	4	-0.375	0.235886	0.863	1e-06	1.209	0.000127	0.341716
tr|Q20709|Q20709_CAEEL	tra-4	543	0	0	0	0	0	0	3	2	3	-0.372	0.235581	0.855	1e-06	1.215	0.000187	0.343716
tr|G5EFM7|G5EFM7_CAEEL	F18C12.3	545	0	0	0	0	0	0	3	0	4	-0.402	0.231508	0.848	2e-06	1.225	0.000432	0.34854
tr|Q19727|Q19727_CAEEL	prpf-4	775	0	0	0	0	0	0	4	2	2	-0.419	0.271116	0.829	1e-06	1.129	0.000183	0.343595
tr|Q8IAB4|Q8IAB4_CAEEL	Y119D3B.12	224	0	0	0	0	0	0	6	1	1	-0.412	0.26699	0.821	2e-06	1.184	0.00018	0.343505
sp|P48996|DPY27_CAEEL	dpy-27	1469	0	0	0	0	0	0	1	1	6	-0.454	0.278283	0.806	1e-06	1.134	0.000115	0.34123
sp|Q17607|MCE1_CAEEL	cel-1	623	0	0	0	0	0	0	0	3	4	-0.411	0.265651	0.796	0	1.162	0.000134	0.341972
sp|Q09252|NSRP1_CAEEL	ccdc-55	392	0	0	0	0	0	0	3	2	2	-0.433	0.259777	0.774	1.2e-05	1.099	0.000943	0.353678
tr|Q9GYK8|Q9GYK8_CAEEL	T05A12.3	655	0	0	0	0	0	0	2	3	2	-0.284	0.198077	0.76	9e-06	1.118	0.000505	0.34951
tr|Q9XWV4|Q9XWV4_CAEEL	Y37D8A.21	243	0	0	0	0	0	0	0	5	1	-0.345	0.240217	0.752	5e-06	1.133	0.000587	0.350477
tr|Q95Y11|Q95Y11_CAEEL	Y41D4B.11	349	0	0	0	0	0	0	0	2	4	-0.335	0.227441	0.75	1.5e-05	1.101	0.000732	0.351934
tr|G5EFV4|G5EFV4_CAEEL	hmg-1.1	95	0	0	0	0	0	0	0	3	3	-0.371	0.237841	0.75	5e-06	1.109	0.00042	0.348364
tr|Q23205|Q23205_CAEEL	tag-267	196	0	0	0	0	0	0	1	3	3	-0.274	0.196688	0.749	1.3e-05	1.095	0.000668	0.351324
tr|Q86G95|Q86G95_CAEEL	drap-1	305	0	0	0	0	0	0	3	3	1	-0.371	0.257218	0.735	6e-06	1.104	0.000287	0.346081
sp|P48322|YPJ1_CAEEL	C36E8.1	654	0	0	0	0	0	0	3	3	1	-0.462	0.278432	0.732	4.2e-05	1.058	0.00209	0.359588
tr|Q9XX35|Q9XX35_CAEEL	Y32B12B.2	812	0	0	0	0	0	0	3	1	3	-0.329	0.221906	0.73	1.8e-05	1.1	0.000708	0.35171
tr|Q22139|Q22139_CAEEL	sel-13	234	0	0	0	0	0	0	1	3	3	-0.346	0.224726	0.726	1.9e-05	1.077	0.000652	0.351162
tr|G5EDS8|G5EDS8_CAEEL	exos-7	312	0	0	0	0	0	0	3	3	1	-0.34	0.227974	0.72	3.8e-05	1.098	0.00079	0.35245
sp|Q9BKQ8|DHX35_CAEEL	Y67D2.6	732	0	0	0	0	0	0	1	3	3	-0.4	0.261469	0.72	2.8e-05	1.081	0.000487	0.349282
sp|Q21924|MOS2_CAEEL	mos-2	462	0	0	0	0	0	0	3	0	3	-0.438	0.271617	0.697	4.2e-05	1.023	0.001242	0.355645
tr|O62235|O62235_CAEEL	rbpl-1	1128	0	0	0	0	0	0	3	2	2	-0.442	0.275959	0.697	1.7e-05	1.055	0.000602	0.350638
tr|Q9XVH9|Q9XVH9_CAEEL	T23G11.4	240	0	0	0	0	0	0	2	4	1	-0.361	0.23186	0.664	3.4e-05	0.992	0.00222	0.360063
sp|Q93591|YUBO_CAEEL	F26A3.7	297	0	0	0	0	0	0	1	3	3	-0.443	0.275544	0.662	3.9e-05	1.031	0.000876	0.35316
sp|Q27474|DNLI1_CAEEL	lig-1	773	0	0	0	0	0	0	1	5	0	-0.486	0.290049	0.656	4.2e-05	0.965	0.001435	0.356708
tr|Q17561|Q17561_CAEEL	aly-1	223	0	0	0	0	0	0	4	1	2	-0.418	0.270845	0.649	5.1e-05	1.002	0.000965	0.353839
sp|P34670|YO14_CAEEL	ZK686.4	407	0	0	0	0	0	0	1	3	3	-0.395	0.25636	0.644	4.6e-05	1.005	0.001957	0.359071
tr|Q9N457|Q9N457_CAEEL	Y34D9A.7	414	0	0	0	0	0	0	1	2	3	-0.36	0.238836	0.612	0.000233	0.921	0.006038	0.368489
tr|Q9XWK5|Q9XWK5_CAEEL	Y48A6C.4	365	0	0	0	0	0	0	0	1	4	-0.322	0.220243	0.608	0.00015	0.949	0.004398	0.365717
tr|O76561|O76561_CAEEL	F13C5.2	374	0	0	0	0	0	0	4	1	1	-0.302	0.198446	0.593	0.00037	0.965	0.00532	0.367372
tr|B9WRU1|B9WRU1_CAEEL	Y41E3.11	1667	0	0	0	0	0	0	0	2	3	-0.386	0.242964	0.574	0.000482	0.871	0.008901	0.371978
tr|O01819|O01819_CAEEL	tofu-4	412	0	0	0	0	0	0	1	3	2	-0.376	0.254676	0.553	0.00039	0.916	0.005139	0.367069
tr|H2KZZ2|H2KZZ2_CAEEL	hlh-30	524	0	0	0	0	0	0	0	1	4	-0.391	0.255827	0.54	0.000469	0.833	0.007204	0.370068
sp|Q23525|YWIE_CAEEL	ZK546.14	472	0	0	0	0	0	0	1	1	4	-0.406	0.243775	0.538	0.000806	0.879	0.010639	0.373593
sp|Q19375|IWS1_CAEEL	iws-1	511	0	0	0	0	0	0	2	3	1	-0.364	0.235973	0.524	0.000503	0.889	0.004398	0.365717
tr|Q2A950|Q2A950_CAEEL	phf-10	447	0	0	0	0	0	0	1	4	0	-0.398	0.250612	0.515	0.000804	0.859	0.009511	0.372578
sp|P41880|YPT2_CAEEL	F37A4.2	189	0	0	0	0	0	0	4	0	0	-0.419	0.26319	0.514	0.000988	0.831	0.010076	0.373101
tr|O45950|O45950_CAEEL	lin-38	700	0	0	0	0	0	0	1	2	3	-0.423	0.260544	0.501	0.000786	0.852	0.007355	0.370254
tr|H2KZ16|H2KZ16_CAEEL	ZK484.4	873	0	0	0	0	0	0	2	2	2	-0.407	0.25917	0.489	0.001392	0.832	0.012491	0.375038
tr|Q20429|Q20429_CAEEL	brf-1	759	0	0	0	0	0	0	4	1	1	-0.47	0.289769	0.485	0.00096	0.828	0.00554	0.367729
tr|O62214|O62214_CAEEL	F33A8.4	467	0	0	0	0	0	0	0	2	3	-0.411	0.255786	0.472	0.001349	0.837	0.008968	0.372045
tr|Q22417|Q22417_CAEEL	T12A2.7	238	0	0	0	0	0	0	2	2	0	-0.263	0.182658	0.453	0.002243	0.774	0.019769	0.37897
tr|O44500|O44500_CAEEL	R02D3.4	782	0	0	0	0	0	0	3	1	2	-0.435	0.278097	0.445	0.002082	0.808	0.010116	0.373136
tr|Q9N4L5|Q9N4L5_CAEEL	ZK973.1	745	0	0	0	0	0	0	0	1	3	-0.293	0.197383	0.438	0.002329	0.776	0.016691	0.377576
tr|Q22705|Q22705_CAEEL	T23G7.3	339	0	0	0	0	0	0	1	1	3	-0.34	0.229568	0.43	0.002931	0.771	0.014908	0.376604
tr|Q20760|Q20760_CAEEL	F54C9.9	740	0	0	0	0	0	0	0	1	4	-0.428	0.273875	0.426	0.002716	0.847	0.008825	0.3719
sp|Q22708|SYM2_CAEEL	sym-2	618	0	0	0	0	0	0	3	0	1	-0.282	0.196966	0.396	0.004882	0.79	0.018494	0.378432
tr|Q94269|Q94269_CAEEL	K10C2.1	2314	0	0	0	0	0	0	0	0	3	-0.443	0.267382	0.392	0.006764	0.739	0.025183	0.380762					Y
tr|Q9XW73|Q9XW73_CAEEL	Y75B8A.8	715	0	0	0	0	0	0	0	2	2	-0.317	0.215998	0.384	0.005358	0.739	0.022366	0.379921
sp|P34429|RFC5_CAEEL	F44B9.8	368	0	0	0	0	0	0	0	2	2	-0.364	0.23449	0.384	0.007022	0.726	0.025497	0.380845
tr|Q8WQB4|Q8WQB4_CAEEL	Y105E8A.8	449	0	0	0	0	0	0	1	2	2	-0.355	0.219072	0.378	0.008073	0.734	0.033466	0.38236
sp|Q17381|PHA4_CAEEL	pha-4	506	0	0	0	0	0	0	0	3	0	-0.339	0.221996	0.368	0.005685	0.711	0.028578	0.381558
sp|Q10655|ELT2_CAEEL	elt-2	433	0	0	0	0	0	0	3	1	0	-0.338	0.234315	0.361	0.005927	0.745	0.022454	0.37995
sp|Q09477|YP99_CAEEL	C28H8.9/C28H8.10	372	0	0	0	0	0	0	1	2	2	-0.409	0.266872	0.361	0.00831	0.7	0.031053	0.38201
tr|G5EFT7|G5EFT7_CAEEL	hhat-1	519	0	0	0	0	0	0	3	0	0	-0.353	0.230054	0.356	0.008553	0.661	0.040937	0.382968				11
tr|U4PEN8|U4PEN8_CAEEL	M01H9.4	194	0	0	0	0	0	0	0	0	3	-0.442	0.269528	0.349	0.007571	0.704	0.028765	0.381595
sp|Q09413|ELOA1_CAEEL	R03D7.4	434	0	0	0	0	0	0	0	3	0	-0.378	0.253438	0.341	0.007102	0.738	0.018344	0.378365
tr|Q9N4L7|Q9N4L7_CAEEL	cec-10	865	0	0	0	0	0	0	1	0	3	-0.379	0.248979	0.339	0.009437	0.678	0.034485	0.382483
sp|Q9TXV7|TYDP1_CAEEL	F52C12.1	451	0	0	0	0	0	0	3	0	0	-0.355	0.220333	0.335	0.011239	0.703	0.03222	0.38219
tr|O17909|O17909_CAEEL	chd-1	1461	0	0	0	0	0	0	0	3	1	-0.358	0.237061	0.335	0.008974	0.704	0.028485	0.381539
tr|Q9N3H9|Q9N3H9_CAEEL	Y52E8A.3	149	0	0	0	0	0	0	1	3	1	-0.386	0.254635	0.327	0.010406	0.694	0.025497	0.380845
sp|Q94407|NHR48_CAEEL	nhr-48	817	0	0	0	0	0	0	2	2	0	-0.425	0.26569	0.319	0.010701	0.652	0.032279	0.382198
tr|Q9XWZ9|Q9XWZ9_CAEEL	bed-2	761	0	0	0	0	0	0	0	1	3	-0.435	0.266124	0.307	0.013657	0.685	0.042071	0.383006
tr|G5EBY6|G5EBY6_CAEEL	phf-5	110	0	0	0	0	0	0	3	0	0	-0.386	0.247085	0.306	0.010913	0.675	0.032322	0.382205
tr|Q0G828|Q0G828_CAEEL	F40F8.11	472	0	0	0	0	0	0	2	2	1	-0.505	0.283937	0.297	0.015769	0.648	0.045558	0.383043
sp|P30640|BUD13_CAEEL	R08D7.1	458	0	0	0	0	0	0	0	3	0	-0.422	0.271385	0.292	0.012827	0.661	0.029047	0.381651
sp|O02482|UNC37_CAEEL	unc-37	612	0	0	0	0	0	0	0	2	2	-0.462	0.281645	0.292	0.016413	0.628	0.04592	0.38304
tr|Q22540|Q22540_CAEEL	T18D3.1	523	0	0	0	0	0	0	3	1	1	-0.427	0.272462	0.29	0.014544	0.652	0.029686	0.381772
tr|Q9GYQ6|Q9GYQ6_CAEEL	C49H3.3	109	0	0	0	0	0	0	3	1	1	-0.441	0.277237	0.267	0.020211	0.611	0.047742	0.38301
tr|Q18035|Q18035_CAEEL	C16A3.6	323	0	0	0	0	0	0	0	3	0	-0.44	0.266558	0.265	0.020771	0.637	0.047507	0.383015
tr|O02092|O02092_CAEEL	rpb-4	144	0	0	0	0	0	0	2	0	0	-0.304	0.211725	0.173	0.045008	0.513	0.076668	0.37946
sp|P34600|YO61_CAEEL	ZK1098.1	724	0	0	0	0	0	0	1	2	1	-0.39	0.251487	0.163	0.052057	0.471	0.105795	0.371761
tr|Q95Y51|Q95Y51_CAEEL	smr-1	239	0	0	0	0	0	0	0	1	2	-0.346	0.233001	0.157	0.05352	0.504	0.09565	0.374814
sp|Q19849|EGL44_CAEEL	egl-44	486	0	0	0	0	0	0	0	1	2	-0.329	0.222624	0.153	0.057345	0.503	0.085149	0.37757
sp|Q86DA5|SARM1_CAEEL	tir-1	1000	0	0	0	0	0	0	0	2	0	-0.35	0.225707	0.151	0.059053	0.456	0.115407	0.368546
tr|Q23645|Q23645_CAEEL	rpc-25	239	0	0	0	0	0	0	0	2	0	-0.34	0.235363	0.129	0.062759	0.481	0.087606	0.376965
sp|Q11107|LIN13_CAEEL	lin-13	2248	0	0	0	0	0	0	1	2	1	-0.35	0.232255	0.129	0.065802	0.495	0.091083	0.376066
sp|P90866|CDK8_CAEEL	cdk-8	588	0	0	0	0	0	0	0	2	0	-0.398	0.249483	0.119	0.074198	0.465	0.116853	0.368036
sp|Q9XXJ0|DHYS_CAEEL	Y17G7B.4	371	0	0	0	0	0	0	0	2	0	-0.339	0.220333	0.115	0.074239	0.472	0.116995	0.367986
tr|Q9XXK5|Q9XXK5_CAEEL	scd-1	947	0	0	0	0	0	0	1	0	2	-0.439	0.268984	0.085	0.091439	0.445	0.127916	0.363933
tr|G5EGI1|G5EGI1_CAEEL	set-16	2475	0	0	0	0	0	0	0	2	0	-0.474	0.289069	0.083	0.088321	0.419	0.126066	0.364644
tr|Q8ITY5|Q8ITY5_CAEEL	C50D2.8	319	0	0	0	0	0	0	1	1	2	-0.43	0.268243	0.081	0.093258	0.419	0.131805	0.362405
sp|O16991|TF2B_CAEEL	ttb-1	306	0	0	0	0	0	0	2	0	1	-0.427	0.268204	0.074	0.095242	0.411	0.12933	0.363382
tr|G5EE62|G5EE62_CAEEL	F12F6.1	853	0	0	0	0	0	0	1	2	1	-0.449	0.277611	0.073	0.095623	0.436	0.127248	0.36419
sp|Q09228|EGL27_CAEEL	egl-27	1129	0	0	0	0	0	0	0	2	0	-0.392	0.25595	0.059	0.10363	0.396	0.13019	0.363045
tr|Q9XWF2|Q9XWF2_CAEEL	dox-1	404	0	0	0	0	0	0	2	1	1	-0.43	0.282667	0.059	0.101395	0.392	0.121468	0.366369
tr|Q20124|Q20124_CAEEL	F37C12.1	323	0	0	0	0	0	0	0	1	2	-0.431	0.264542	0.051	0.109936	0.384	0.140917	0.358663
sp|Q9XVH6|RPB11_CAEEL	rpb-11	122	0	0	0	0	0	0	1	2	1	-0.454	0.287481	0.048	0.109988	0.396	0.12614	0.364615
tr|G4RXG5|G4RXG5_CAEEL	fbxa-158	393	0	0	0	0	0	0	0	2	1	-0.412	0.256073	0.042	0.114909	0.428	0.120963	0.366554
tr|Q9U370|Q9U370_CAEEL	pis-1	1076	0	0	0	0	0	0	0	2	1	-0.47	0.288295	0.02	0.130247	0.389	0.140256	0.358942
tr|G5EEL3|G5EEL3_CAEEL	nhr-70	389	0	0	0	0	0	0	0	0	1	-0.31	0.218756	-0.136	0.247545	0.184	0.25173	0.296139
tr|V6CLR5|V6CLR5_CAEEL	seu-1	507	0	0	0	0	0	0	1	0	0	-0.332	0.227219	-0.187	0.284138	0.21	0.239762	0.304503
sp|Q9NEU3|QTRD1_CAEEL	tgt-2	373	0	0	0	0	0	0	0	1	1	-0.326	0.218215	-0.198	0.293721	0.151	0.269926	0.282477
tr|G5EET5|G5EET5_CAEEL	hpl-1	184	0	0	0	0	0	0	1	0	0	-0.361	0.24877	-0.213	0.311082	0.133	0.276538	0.277204
tr|Q22805|Q22805_CAEEL	T26A8.4	574	0	0	0	0	0	0	0	1	1	-0.373	0.229656	-0.216	0.296895	0.141	0.279913	0.274444
sp|Q09287|YQK3_CAEEL	C56G2.3	318	0	0	0	0	0	0	1	0	1	-0.388	0.249147	-0.219	0.306347	0.154	0.269264	0.282995
sp|P34286|PSB1_CAEEL	pbs-6	258	0	0	0	0	0	0	1	1	0	-0.374	0.243135	-0.223	0.308958	0.157	0.266943	0.2848
sp|Q95Q98|JHD1_CAEEL	jhdm-1	1076	0	0	0	0	0	0	1	1	1	-0.391	0.245985	-0.232	0.306882	0.118	0.2889	0.266863
tr|Q19854|Q19854_CAEEL	F28C1.1	672	0	0	0	0	0	0	1	0	1	-0.368	0.236887	-0.238	0.318766	0.145	0.27478	0.278623
tr|B6VQ49|B6VQ49_CAEEL	dep-1	415	0	0	0	0	0	0	0	0	1	-0.439	0.278916	-0.239	0.322033	0.102	0.293635	0.262725
tr|Q17589|Q17589_CAEEL	nhr-17	396	0	0	0	0	0	0	1	1	1	-0.445	0.276524	-0.241	0.319743	0.098	0.295591	0.260985
tr|Q22318|Q22318_CAEEL	T07F10.3	371	0	0	0	0	0	0	0	1	0	-0.417	0.257992	-0.268	0.327351	0.091	0.300435	0.256599
tr|Q21024|Q21024_CAEEL	rnh-1.0	155	0	0	0	0	0	0	1	1	1	-0.435	0.288577	-0.274	0.35392	0.08	0.300281	0.25674
tr|Q9N3L2|Q9N3L2_CAEEL	xpd-1	606	0	0	0	0	0	0	0	1	0	-0.459	0.270381	-0.294	0.341265	0.057	0.315253	0.242451
tr|P90867|P90867_CAEEL	F39H11.1	224	0	0	0	0	0	0	0	1	1	-0.465	0.274787	-0.297	0.347389	0.023	0.32839	0.228896
tr|Q9XWW0|Q9XWW0_CAEEL	cec-7	499	0	0	0	0	0	0	1	0	1	-0.522	0.30971	-0.359	0.387557	0.015	0.330957	0.226127
tr|Q09519|Q09519_CAEEL	utx-1	1168	0	0	0	0	0	0	0	1	0	-0.544	0.311543	-0.376	0.392691	-0.039	0.351461	0.202415
tr|O44512|O44512_CAEEL	isp-1	276	0	1	0	3	6	2	0	0	3	0.963	0	0.307	0.011657	-0.7	0.376274	0.000786
tr|Q19253|Q19253_CAEEL	toca-1	592	0	1	0	2	3	6	1	1	3	0.974	0	0.267	0.020558	-0.713	0.378174	0.000942
tr|Q0G840|Q0G840_CAEEL	M106.3	373	0	0	1	2	4	4	3	4	1	0.963	0	0.865	0	-0.104	0.395076	0.138904
tr|Q93534|Q93534_CAEEL	tbc-1	641	1	0	0	3	4	3	2	0	0	0.93	0	0.078	0.095337	-0.868	0.37264	0.000548
tr|Q9NEQ8|Q9NEQ8_CAEEL	Y59A8B.8	299	0	1	0	3	6	1	1	0	0	0.929	0	-0.207	0.290648	-1.167	0.350756	3.3e-05
tr|Q93568|Q93568_CAEEL	F25H2.4	196	1	0	0	0	7	3	1	0	1	0.982	0	-0.235	0.32266	-1.293	0.336281	2e-06
tr|P91269|P91269_CAEEL	F21F3.6	234	0	1	0	2	6	2	0	0	0	0.934	0	-0.24	0.314653	-1.157	0.349551	2.7e-05				4
tr|Q9XXA2|Q9XXA2_CAEEL	ebp-2	299	0	0	1	1	7	2	0	0	0	0.886	0	-0.275	0.345609	-1.214	0.347311	1.8e-05
sp|Q21346|CUL6_CAEEL	cul-6	729	1	0	0	1	7	1	4	2	1	0.876	1e-06	0.791	2.2e-05	-0.107	0.393839	0.141083
sp|Q21444|COG2_CAEEL	cogc-2	681	0	1	0	3	3	3	2	2	0	0.828	1e-06	0.394	0.0049	-0.452	0.416061	0.017459
sp|O01971|EMR1_CAEEL	emr-1	166	0	1	0	3	3	3	0	0	3	0.906	1e-06	0.389	0.005258	-0.464	0.416161	0.01759				1
tr|Q9N4P3|Q9N4P3_CAEEL	ZK121.2	558	0	1	0	2	3	4	1	2	2	0.82	1e-06	0.319	0.01202	-0.475	0.412681	0.013656
sp|Q19192|E2AK3_CAEEL	pek-1	1077	1	0	0	2	4	3	0	0	0	0.921	1e-06	-0.194	0.279504	-1.062	0.365501	0.00025				2	Y
tr|Q20500|Q20500_CAEEL	ipla-2	1071	1	0	0	3	3	3	1	0	0	0.844	0	-0.253	0.32283	-1.066	0.364416	0.00022
tr|Q22624|Q22624_CAEEL	T21B10.3	1170	0	1	0	3	3	3	0	0	0	0.893	1e-06	-0.262	0.337065	-1.083	0.361212	0.000148
tr|Q65ZK1|Q65ZK1_CAEEL	F42A10.9	156	0	1	0	3	3	3	0	1	1	0.832	1e-06	-0.293	0.356792	-1.085	0.353555	5.1e-05
sp|Q09527|KAD6_CAEEL	E02H1.6	182	0	1	0	3	3	2	2	0	0	0.667	2.6e-05	0.098	0.081812	-0.627	0.399975	0.00555
tr|Q86GV3|Q86GV3_CAEEL	gcy-28	1276	0	1	0	1	3	4	0	0	0	0.733	1.3e-05	-0.152	0.255347	-0.889	0.377695	0.0009				1	Y
tr|Q93544|Q93544_CAEEL	F20G2.1	249	0	1	0	2	3	3	0	0	0	0.8	3e-06	-0.184	0.277048	-0.918	0.376764	0.000824
tr|G5EBK8|G5EBK8_CAEEL	ras-1	212	1	0	0	1	7	0	1	0	1	0.839	1e-06	-0.208	0.298414	-1.038	0.364225	0.000215
tr|E6N0W0|E6N0W0_CAEEL	itsn-1	825	0	0	1	2	1	5	0	1	0	0.72	1.2e-05	-0.217	0.307061	-0.945	0.372937	0.000564
tr|G5ECA7|G5ECA7_CAEEL	T02D1.8	125	0	1	0	2	3	3	0	0	0	0.599	5e-05	-0.333	0.378488	-0.987	0.374042	0.000631
tr|Q95ZL3|Q95ZL3_CAEEL	M01H9.3	152	0	0	1	0	7	0	0	4	1	0.859	1e-06	0.543	0.000475	-0.276	0.424908	0.05506
tr|Q20287|Q20287_CAEEL	F41G3.6	296	0	1	0	1	3	3	3	2	1	0.54	0.000207	0.493	0.00089	-0.033	0.356326	0.19633
sp|Q9TZI1|CERK_CAEEL	T10B11.2	549	1	0	0	0	6	1	0	1	3	0.633	2.6e-05	0.324	0.009343	-0.365	0.421594	0.027488
tr|Q95QD1|Q95QD1_CAEEL	tmem-135	445	0	0	1	1	4	2	0	2	1	0.535	0.000224	0.078	0.093164	-0.503	0.413841	0.014839				4
tr|E1TU65|E1TU65_CAEEL	hpo-12	628	1	0	0	2	3	2	2	0	0	0.538	0.000154	0.018	0.131153	-0.537	0.410106	0.011381				10
tr|Q95Y82|Q95Y82_CAEEL	Y119C1B.5	742	0	1	0	2	4	1	0	0	0	0.601	0.000124	-0.206	0.288673	-0.792	0.394129	0.003595				10
tr|Q21288|Q21288_CAEEL	K07E3.1	1061	1	0	0	1	5	1	0	0	0	0.564	0.000126	-0.216	0.306585	-0.798	0.388992	0.002404
tr|O44620|O44620_CAEEL	swt-7	224	0	1	0	0	5	2	0	0	1	0.723	2.2e-05	-0.223	0.309844	-0.931	0.37645	0.000799				6
sp|P30629|YOU2_CAEEL	ZK637.2	143	0	1	0	3	3	1	0	0	0	0.538	0.000217	-0.255	0.323058	-0.808	0.389532	0.002511
tr|Q18024|Q18024_CAEEL	C15H9.5	581	0	1	0	3	3	1	0	0	0	0.51	0.000358	-0.256	0.324873	-0.834	0.393394	0.003399				7	Y
sp|Q18600|ERP1B_CAEEL	C44B7.11	895	0	0	1	1	4	2	0	0	0	0.554	0.000148	-0.266	0.335541	-0.837	0.383236	0.001486				9
tr|Q9U1Z6|Q9U1Z6_CAEEL	Y60A3A.7	375	1	0	0	0	5	2	0	1	0	0.709	1.5e-05	-0.28	0.348689	-0.988	0.368904	0.000368				1
tr|Q3S1M2|Q3S1M2_CAEEL	mrp-1	1534	0	0	1	0	5	2	0	0	1	0.656	2.6e-05	-0.309	0.36776	-1.009	0.365792	0.000259				12
tr|Q965Q9|Q965Q9_CAEEL	Y50D4C.3	605	0	0	1	0	6	1	1	0	0	0.659	1.3e-05	-0.322	0.369741	-0.999	0.370738	0.000449
tr|G5EBS5|G5EBS5_CAEEL	aex-6	215	0	0	1	3	3	0	0	3	2	0.565	5.6e-05	0.572	0.00019	-0.006	0.340441	0.215526
tr|Q9N2Z6|Q9N2Z6_CAEEL	ptr-21	909	0	0	1	2	1	3	0	4	1	0.391	0.002187	0.529	0.000655	0.145	0.246063	0.300157				12
sp|Q95QC4|DCLK_CAEEL	zyg-8	802	0	1	0	0	4	2	0	3	1	0.535	0.000177	0.338	0.007875	-0.233	0.420993	0.077964
sp|Q18892|EPG5_CAEEL	epg-5	1599	0	0	1	0	5	1	0	1	2	0.514	0.000253	0.045	0.112067	-0.474	0.418971	0.021871
tr|Q22070|Q22070_CAEEL	plc-3	1350	0	1	0	0	4	2	0	2	1	0.532	0.000244	0.039	0.117414	-0.503	0.417934	0.020139
sp|H2KZB2|ANKL2_CAEEL	lem-4	603	0	1	0	3	3	0	0	0	0	0.584	0.000105	-0.166	0.259486	-0.783	0.393303	0.003375					Y
tr|P91270|P91270_CAEEL	F25B4.7	306	1	0	0	0	6	0	0	0	1	0.694	4e-06	-0.192	0.286689	-0.883	0.38212	0.001348				3
tr|Q22529|Q22529_CAEEL	T16G12.6	930	0	0	1	3	2	1	0	0	1	0.423	0.001299	-0.198	0.285197	-0.644	0.409286	0.010743
sp|Q23023|UNC51_CAEEL	unc-51	856	0	1	0	3	1	2	0	0	0	0.437	0.001076	-0.208	0.298535	-0.6	0.412747	0.01372
tr|G5ED17|G5ED17_CAEEL	hpo-11	649	0	1	0	1	3	2	0	0	0	0.419	0.001273	-0.211	0.306644	-0.622	0.408176	0.009938
sp|P34379|ATG13_CAEEL	atg-13	443	0	1	0	2	3	1	0	0	0	0.384	0.002301	-0.213	0.291695	-0.647	0.412907	0.013877
tr|G5EEI8|G5EEI8_CAEEL	chp-1	321	0	1	0	0	4	2	1	1	0	0.582	0.000123	-0.273	0.321176	-0.794	0.396088	0.004169
sp|Q8WQA4|EXC4_CAEEL	exc-4	290	0	0	1	1	4	0	0	2	3	0.425	0.001821	0.646	0.000365	0.139	0.252876	0.295313
tr|Q19034|Q19034_CAEEL	E02C12.10	665	0	0	1	3	1	1	0	2	0	0.184	0.01783	0.118	0.073311	-0.104	0.379998	0.163547
tr|Q9XUY0|Q9XUY0_CAEEL	F56G4.6	843	0	1	0	0	4	1	2	0	0	0.382	0.002007	0.112	0.075256	-0.302	0.422882	0.069766
sp|Q95NM6|NUCG_CAEEL	cps-6	308	0	0	1	2	2	1	2	0	1	0.166	0.020998	0.087	0.092977	-0.157	0.395775	0.13766
tr|Q9XU81|Q9XU81_CAEEL	trpp-6	185	0	0	1	1	3	1	1	0	0	0.227	0.011376	-0.185	0.28793	-0.408	0.425124	0.049435
sp|Q20303|ELO6_CAEEL	elo-6	274	0	1	0	0	4	1	0	0	0	0.398	0.001516	-0.193	0.291141	-0.607	0.409831	0.011163				7
tr|E5QCI4|E5QCI4_CAEEL	K09E4.2	582	0	0	1	1	4	0	0	1	1	0.489	0.000481	-0.198	0.286627	-0.583	0.41367	0.014658				7
sp|P54813|YME1_CAEEL	ymel-1	723	0	1	0	1	3	1	0	0	0	0.148	0.023355	-0.244	0.310552	-0.45	0.425004	0.0445				1
tr|G5ECM1|G5ECM1_CAEEL	rrf-1	1601	1	0	0	1	3	1	0	1	0	0.139	0.022009	-0.276	0.349155	-0.454	0.423749	0.034865
sp|P34283|YKK6_CAEEL	C02F5.6	450	0	1	0	2	3	0	0	0	0	0.303	0.004655	-0.319	0.365806	-0.692	0.405559	0.008268
tr|G5EEV2|G5EEV2_CAEEL	trr-1	4064	0	0	1	2	1	1	9	4	4	-0.15	0.140542	1.546	0	1.615	0	0.308944
sp|Q17828|SUV3_CAEEL	C08F8.2	721	0	1	0	1	2	1	5	2	0	-0.079	0.094447	0.831	2e-06	0.864	0.003437	0.363622
tr|Q19519|Q19519_CAEEL	vps-36	383	0	0	1	0	3	1	1	2	3	0.229	0.011777	0.581	0.000372	0.352	0.108391	0.370922
sp|P30645|PDE2_CAEEL	pde-2	831	1	0	0	0	4	0	0	0	0	0.49	0.000827	-0.168	0.265661	-0.599	0.414391	0.015442
sp|P24348|LET23_CAEEL	let-23	1323	1	0	0	0	2	2	0	0	0	0.264	0.009173	-0.195	0.285757	-0.409	0.424995	0.053634				2	Y
tr|Q21304|Q21304_CAEEL	K07G5.5	348	0	1	0	1	1	2	0	0	0	-0.098	0.103512	-0.236	0.319226	-0.21	0.403466	0.123125				2
tr|Q17514|Q17514_CAEEL	B0491.7	274	0	0	1	3	0	1	0	0	0	0.18	0.016033	-0.238	0.327126	-0.435	0.424999	0.044428
tr|Q9N588|Q9N588_CAEEL	tyms-1	312	0	0	1	1	2	1	0	0	0	-0.04	0.078518	-0.272	0.342225	-0.236	0.408782	0.111904
sp|P50464|UNC97_CAEEL	unc-97	348	0	0	1	0	3	1	0	0	0	0.144	0.023712	-0.283	0.348118	-0.497	0.423867	0.035436
tr|C7FZU5|C7FZU5_CAEEL	C41G7.9	212	0	0	1	1	0	3	0	1	1	0.171	0.018468	-0.289	0.343923	-0.478	0.423661	0.034463				5
tr|L8E6Y3|L8E6Y3_CAEEL	C34D10.2	706	0	1	0	1	2	1	0	1	1	-0.098	0.103275	-0.334	0.362958	-0.301	0.414658	0.097701
tr|Q21747|Q21747_CAEEL	btbd-10	588	0	0	1	1	0	2	1	2	4	-0.023	0.072077	0.734	5e-06	0.783	0.004494	0.365902
tr|Q9XWK3|Q9XWK3_CAEEL	npp-4	538	0	0	1	0	3	0	3	1	2	0.229	0.012485	0.574	0.000379	0.35	0.126952	0.364304
tr|Q22109|Q22109_CAEEL	mct-5	591	0	0	1	2	0	1	3	0	2	-0.106	0.111756	0.472	0.001079	0.539	0.042089	0.383006				12
tr|Q95QS4|Q95QS4_CAEEL	C34E10.10	232	1	0	0	0	2	1	2	0	0	-0.013	0.067818	0.153	0.054687	0.177	0.244481	0.30126
sp|P90859|HRDL1_CAEEL	hrdl-1	564	0	1	0	1	0	2	2	1	0	-0.163	0.148019	-0.031	0.171029	0.045	0.313966	0.243726				8
tr|H2KZD2|H2KZD2_CAEEL	F53C3.13	340	0	1	0	1	1	1	0	0	0	-0.311	0.218034	-0.158	0.261291	0.186	0.250072	0.297325				6
tr|P91494|P91494_CAEEL	T23H2.3	1001	0	1	0	1	2	0	0	1	0	-0.003	0.06417	-0.167	0.272044	-0.168	0.394875	0.139261
tr|K8ESG8|K8ESG8_CAEEL	F13E9.11	384	0	1	0	1	2	0	0	0	0	-0.006	0.0651	-0.189	0.281136	-0.153	0.38825	0.150538				8
tr|G5EFT0|G5EFT0_CAEEL	T12D8.9	1183	0	1	0	0	2	1	0	0	1	-0.035	0.077136	-0.207	0.305095	-0.172	0.395992	0.13727				1	Y
sp|Q19821|ROM1_CAEEL	rom-1	356	0	1	0	1	2	0	0	0	0	-0.052	0.083242	-0.211	0.295555	-0.176	0.395616	0.137944				7
tr|Q9N4L6|Q9N4L6_CAEEL	ZK973.11	447	0	1	0	0	3	0	1	0	0	0.194	0.016403	-0.234	0.300229	-0.468	0.424806	0.041871					Y
sp|Q20432|CNEP1_CAEEL	cnep-1	246	1	0	0	0	2	1	0	0	0	-0.074	0.093771	-0.245	0.323796	-0.223	0.407661	0.114374				1
tr|H2L0S5|H2L0S5_CAEEL	Y71H2AM.15	836	1	0	0	2	1	0	1	0	0	-0.102	0.113234	-0.264	0.344081	-0.227	0.409342	0.110647
tr|O01905|O01905_CAEEL	F59E12.1	811	0	0	1	0	2	1	0	1	0	-0.147	0.13424	-0.298	0.363541	-0.254	0.413295	0.101224
sp|O17405|PLDL_CAEEL	F09G2.8	554	1	0	0	0	3	0	0	0	0	0.122	0.027238	-0.322	0.366045	-0.501	0.423951	0.035862				1
tr|Q95XM8|Q95XM8_CAEEL	Y71G12B.25	407	0	0	1	0	3	0	0	0	0	0.108	0.027836	-0.37	0.401155	-0.551	0.418272	0.02068				9
tr|Q9TZI2|Q9TZI2_CAEEL	ztf-4	367	0	1	0	0	2	0	4	2	4	0.029	0.052431	1.132	0	1.153	3.2e-05	0.335632
sp|Q09353|SENP_CAEEL	ulp-1	697	1	0	0	0	2	0	4	3	1	-0.046	0.081638	0.848	1e-06	0.881	0.001171	0.355218
sp|Q20054|MAB21_CAEEL	mab-21	364	0	1	0	1	0	1	2	3	2	-0.356	0.242664	0.756	6e-06	1.101	0.000631	0.35095
sp|O62252|U195_CAEEL	F45G2.10	160	1	0	0	2	0	0	0	2	0	0.001	0.062659	0.138	0.06392	0.13	0.271082	0.281568
tr|Q19239|Q19239_CAEEL	oac-14	710	1	0	0	1	1	0	1	1	0	-0.392	0.253975	-0.215	0.302158	0.107	0.291787	0.264352				11	Y
sp|Q23237|PSB3_CAEEL	pbs-3	204	0	1	0	1	0	1	0	1	1	-0.405	0.257666	-0.235	0.318132	0.136	0.279102	0.275112
tr|H2KMI9|H2KMI9_CAEEL	ttr-24	83	0	1	0	0	1	1	0	0	0	-0.372	0.250487	-0.24	0.323229	0.13	0.28048	0.273976
sp|Q21454|RM35_CAEEL	mrpl-35	158	1	0	0	0	2	0	0	0	0	-0.115	0.11726	-0.242	0.330255	-0.254	0.413075	0.101776
tr|G5ECJ6|G5ECJ6_CAEEL	csk-1	539	0	0	1	0	1	1	0	0	0	-0.398	0.265532	-0.244	0.33081	0.092	0.296682	0.260008
tr|Q9XXI5|Q9XXI5_CAEEL	Y17G7B.10	492	1	0	0	0	2	0	0	0	0	-0.079	0.095656	-0.246	0.307595	-0.226	0.403246	0.123565
tr|H1AGA1|H1AGA1_CAEEL	svh-2	1030	0	1	0	0	2	0	0	0	0	-0.05	0.082682	-0.247	0.323796	-0.213	0.402888	0.124278				1	Y
tr|Q9XWF1|Q9XWF1_CAEEL	Y52B11A.3	552	1	0	0	0	2	0	0	0	0	-0.108	0.107415	-0.247	0.310434	-0.218	0.40311	0.123837
sp|Q09496|PPH6_CAEEL	pph-6	331	0	0	1	0	2	0	0	0	0	-0.054	0.084546	-0.249	0.320432	-0.227	0.406962	0.115882
tr|B7WN86|B7WN86_CAEEL	C34C6.2	734	0	1	0	1	1	0	0	0	0	-0.427	0.26315	-0.259	0.328471	0.082	0.303996	0.253302
tr|G5EFB2|G5EFB2_CAEEL	sulp-8	611	0	0	1	1	0	1	0	0	1	-0.481	0.29309	-0.268	0.33576	0.049	0.317009	0.240697				10
tr|Q966A8|Q966A8_CAEEL	Y58A7A.1	130	0	0	1	0	2	0	0	0	0	-0.098	0.108422	-0.276	0.351729	-0.246	0.412903	0.102207				2
sp|Q9N4K0|MIC10_CAEEL	F54A3.5	105	0	1	0	1	1	0	0	0	0	-0.435	0.26699	-0.318	0.363298	0.073	0.306689	0.250767
tr|Q9N5D3|Q9N5D3_CAEEL	sos-1	1493	1	0	0	0	1	1	1	0	0	-0.49	0.285629	-0.357	0.379245	0.02	0.328913	0.228336
tr|Q19496|Q19496_CAEEL	nhr-45	525	0	0	1	0	0	1	5	7	4	-0.339	0.218666	1.46	0	1.858	0	0.312951
sp|Q09345|PCF11_CAEEL	pcf-11	823	0	0	1	0	1	0	2	7	4	-0.396	0.269606	1.341	0	1.701	0	0.315988
tr|A0A061AE05|A0A061AE05_CAEEL	pps-1	654	0	0	1	0	1	0	3	3	4	-0.373	0.243604	1.04	0	1.404	7e-06	0.330518
tr|O01598|O01598_CAEEL	T05E8.3	856	0	1	0	0	0	1	3	4	1	-0.419	0.259048	0.895	1e-06	1.244	0.000194	0.343897
sp|G5EG51|NRDE2_CAEEL	nrde-2	1270	0	1	0	0	1	0	3	1	4	-0.4	0.242493	0.869	1e-06	1.188	0.000236	0.34499
sp|Q22670|RBGPR_CAEEL	rbg-2	1307	0	1	0	0	0	1	1	4	2	-0.368	0.235538	0.701	2.4e-05	1.079	0.000828	0.352774
tr|G5EER9|G5EER9_CAEEL	kcnl-1	680	1	0	0	0	0	1	0	0	0	-0.319	0.197522	-0.174	0.265725	0.151	0.273961	0.27928				5
tr|G5EF28|G5EF28_CAEEL	fbxa-136	1376	1	0	0	0	0	1	0	0	0	-0.4	0.256114	-0.208	0.292064	0.13	0.280237	0.274177
tr|O62102|O62102_CAEEL	pbs-2	277	0	1	0	0	0	1	1	0	0	-0.36	0.230583	-0.211	0.294883	0.148	0.274821	0.27859
sp|P41882|YPT4_CAEEL	F37A4.4	1163	0	0	1	0	1	0	0	1	0	-0.408	0.26175	-0.217	0.302459	0.125	0.284991	0.270204				1	Y
tr|Q9NAF9|Q9NAF9_CAEEL	pinn-4	126	0	1	0	0	1	0	0	0	1	-0.402	0.256809	-0.233	0.313953	0.087	0.299742	0.257234
tr|Q9TXS0|Q9TXS0_CAEEL	fcho-1	968	0	0	1	0	1	0	0	0	0	-0.433	0.27873	-0.269	0.343288	0.075	0.305364	0.252019
tr|O45312|O45312_CAEEL	C54E10.1	872	0	1	0	0	0	1	1	1	1	-0.477	0.30754	-0.287	0.363589	0.06	0.310293	0.247314
tr|G5EF07|G5EF07_CAEEL	btf-1	1649	0	0	1	0	1	0	1	1	1	-0.501	0.306238	-0.32	0.376782	0.059	0.312673	0.244997
tr|Q94259|Q94259_CAEEL	K04A8.1	376	0	1	0	1	0	0	0	0	0	-0.459	0.275997	-0.322	0.364701	0.041	0.321421	0.236212				1
sp|Q93594|NCBP2_CAEEL	ncbp-2	158	0	1	0	0	0	0	3	4	5	-0.475	0.29206	1.173	0	1.534	0	0.319911
tr|O18167|O18167_CAEEL	W04A4.5	1071	0	0	1	0	0	0	6	4	2	-0.449	0.296208	1.164	0	1.539	0	0.318166
tr|A8WHS4|A8WHS4_CAEEL	saeg-1	676	0	1	0	0	0	0	4	4	2	-0.392	0.244414	1.156	0	1.492	1e-06	0.323751
sp|P91529|RPC6_CAEEL	W09C3.4	296	0	0	1	0	0	0	4	3	2	-0.345	0.230803	0.993	0	1.382	8e-06	0.330769
tr|Q93830|Q93830_CAEEL	exos-3	226	0	0	1	0	0	0	2	4	3	-0.361	0.22753	0.988	0	1.343	0.000114	0.341166
sp|P34313|BUD31_CAEEL	C07A9.2	147	0	0	1	0	0	0	2	4	2	-0.338	0.220738	0.923	0	1.27	6.4e-05	0.338501
tr|Q9N4C3|Q9N4C3_CAEEL	xpc-1	1119	0	1	0	0	0	0	4	2	1	-0.42	0.272385	0.741	6e-06	1.082	0.000407	0.348159
sp|A8WHT1|TRM5_CAEEL	C53A5.17	474	1	0	0	0	0	0	3	0	3	-0.409	0.2684	0.691	4.6e-05	1.07	0.000994	0.354047
sp|P30651|YOW5_CAEEL	ZK643.5	487	0	1	0	0	0	0	0	4	0	-0.425	0.263986	0.588	0.000378	0.918	0.005737	0.368037
tr|O61707|O61707_CAEEL	taf-4	523	0	1	0	0	0	0	3	0	2	-0.43	0.25917	0.557	0.00047	0.898	0.005453	0.367588
tr|Q95X12|Q95X12_CAEEL	C13B7.6	193	1	0	0	0	0	0	0	3	2	-0.35	0.221996	0.55	0.000442	0.876	0.005979	0.368403
sp|O17581|SCC4_CAEEL	mau-2	593	1	0	0	0	0	0	3	2	0	-0.412	0.26175	0.546	0.000522	0.891	0.007069	0.369897
tr|P91305|P91305_CAEEL	F46F11.6	361	0	1	0	0	0	0	0	2	3	-0.397	0.256155	0.526	0.000563	0.896	0.005101	0.367004
tr|O44734|O44734_CAEEL	F57B10.8	268	0	0	1	0	0	0	3	1	1	-0.292	0.179073	0.45	0.005609	0.84	0.026775	0.381162
sp|Q10946|C19L2_CAEEL	B0361.2/B0361.1	460	0	1	0	0	0	0	0	0	3	-0.405	0.262631	0.372	0.005164	0.757	0.017287	0.377872
tr|Q17978|Q17978_CAEEL	mut-14	528	0	0	1	0	0	0	2	2	0	-0.418	0.269295	0.328	0.009027	0.688	0.024129	0.380468
tr|Q20922|Q20922_CAEEL	col-159	313	0	0	1	0	0	0	0	2	0	-0.386	0.245136	0.161	0.055971	0.489	0.111782	0.369793				1
tr|G5EDV8|G5EDV8_CAEEL	R05H10.3	504	1	0	0	0	0	0	0	1	2	-0.336	0.229347	0.115	0.071638	0.492	0.093769	0.375339
tr|Q86NE1|Q86NE1_CAEEL	asp-2	635	1	0	0	0	0	0	1	2	0	-0.371	0.244116	0.077	0.09548	0.452	0.114704	0.368791				1
tr|O44174|O44174_CAEEL	col-104	281	0	0	1	0	0	0	0	0	2	-0.397	0.262751	0.075	0.092977	0.436	0.115547	0.368496				1	Y
tr|Q9U2M1|Q9U2M1_CAEEL	dpy-28	1499	0	1	0	0	0	0	1	0	2	-0.402	0.259372	0.058	0.104131	0.412	0.133695	0.361648
tr|Q9N492|Q9N492_CAEEL	pinn-1	161	0	1	0	0	0	0	2	0	1	-0.445	0.280248	0.021	0.128445	0.359	0.146051	0.356457
tr|Q9XVN8|Q9XVN8_CAEEL	F36A2.2	527	1	0	0	0	0	0	1	1	1	-0.315	0.205591	-0.142	0.244281	0.189	0.257568	0.291885
sp|Q95XZ6|LAAT1_CAEEL	laat-1	311	0	0	1	0	0	0	0	0	0	-0.311	0.224771	-0.155	0.268284	0.205	0.239547	0.304649				7
tr|G5ECZ9|G5ECZ9_CAEEL	bpl-1	632	1	0	0	0	0	0	0	0	0	-0.337	0.217989	-0.189	0.282702	0.162	0.267109	0.284672
tr|Q9TZ58|Q9TZ58_CAEEL	K01A2.5	265	0	0	1	0	0	0	0	0	0	-0.346	0.227841	-0.199	0.286068	0.159	0.269926	0.282477
tr|Q18450|Q18450_CAEEL	col-113	348	0	0	1	0	0	0	0	0	0	-0.368	0.244286	-0.213	0.306109	0.176	0.257062	0.292258				1
tr|Q2MGF5|Q2MGF5_CAEEL	ZC328.3	385	0	0	1	0	0	0	1	1	1	-0.395	0.249441	-0.234	0.316512	0.122	0.285551	0.269729				1
tr|Q22559|Q22559_CAEEL	T19B10.5	596	0	1	0	0	0	0	1	1	0	-0.37	0.233527	-0.239	0.310611	0.143	0.278534	0.275578				1	Y
tr|V6CLH2|V6CLH2_CAEEL	fkh-7	276	1	0	0	0	0	0	1	0	0	-0.441	0.277686	-0.242	0.320546	0.092	0.297847	0.258957
tr|Q93726|Q93726_CAEEL	hpo-35	738	0	0	1	0	0	0	0	1	1	-0.412	0.26644	-0.249	0.334174	0.088	0.298815	0.258079
tr|Q8MPU1|Q8MPU1_CAEEL	yars-1	327	0	0	1	0	0	0	1	1	0	-0.411	0.249063	-0.25	0.320145	0.086	0.303501	0.253765
tr|Q20830|Q20830_CAEEL	F55D12.1	141	0	1	0	0	0	0	0	0	0	-0.409	0.260947	-0.27	0.334119	0.089	0.30155	0.255574				1
tr|A4F305|A4F305_CAEEL	cTel55X.1	222	1	0	0	0	0	0	0	0	0	-0.457	0.282047	-0.281	0.347441	0.081	0.303157	0.254085				6	Y
sp|P43510|CPR6_CAEEL	cpr-6	379	0	0	1	0	0	0	0	0	0	-0.412	0.263867	-0.284	0.352802	0.113	0.287946	0.267685					Y
sp|P17657|DPY13_CAEEL	dpy-13	302	1	0	0	0	0	0	0	0	0	-0.441	0.273647	-0.297	0.35594	0.044	0.318645	0.239047				1
tr|Q965X7|Q965X7_CAEEL	nape-1	356	1	0	0	0	0	0	0	1	0	-0.474	0.283539	-0.323	0.366475	0.03	0.324913	0.232583
tr|G5EC56|G5EC56_CAEEL	ipla-3	1021	0	2	0	3	7	3	4	4	4	0.904	0	0.981	0	0.104	0.229103	0.311575
tr|G5EDT8|G5EDT8_CAEEL	smg-3	1142	0	2	0	2	7	4	1	0	0	0.892	0	-0.564	0.459665	-1.462	0.328491	0
tr|G5EFD7|G5EFD7_CAEEL	F46C5.9	451	1	1	0	4	4	3	2	2	0	0.939	0	0.382	0.007525	-0.712	0.375832	0.000753				1
sp|P90829|DPOD1_CAEEL	F10C2.4	1081	1	1	0	1	7	2	1	2	5	0.99	0	0.901	0	-0.069	0.37785	0.166776
tr|O16898|O16898_CAEEL	C31B8.4	380	0	0	2	6	2	2	0	5	4	0.614	8e-06	0.757	0	0.132	0.216734	0.31937
sp|Q21268|YMSO_CAEEL	K07C11.7	290	0	0	2	3	4	3	3	3	3	0.586	1.3e-05	0.633	7e-06	0.017	0.323885	0.23366					Y
sp|Q17598|TM104_CAEEL	C03A3.2	492	1	0	1	3	3	4	3	0	2	0.938	0	0.555	0.000358	-0.388	0.419739	0.023302				11
tr|A0A061ACY0|A0A061ACY0_CAEEL	ath-1	304	2	0	0	0	5	5	2	1	4	0.659	3e-06	0.386	0.002502	-0.335	0.421117	0.026288					Y
tr|H2KYW6|H2KYW6_CAEEL	esyt-2	222	0	1	1	3	4	3	0	2	2	0.971	0	0.37	0.00663	-0.589	0.392601	0.003197
sp|O01814|FABP5_CAEEL	lbp-5	136	0	2	0	4	3	3	1	0	3	0.634	3.2e-05	0.015	0.132688	-0.59	0.395336	0.00394
tr|Q18361|Q18361_CAEEL	ugt-21	534	0	2	0	2	8	0	2	0	0	0.741	1e-06	-0.193	0.306882	-0.958	0.356317	7.7e-05				1	Y
tr|Q8WQB6|Q8WQB6_CAEEL	Y105E8A.3	746	0	1	1	3	4	3	0	0	0	0.971	0	-0.203	0.300833	-1.183	0.346113	1.5e-05				16
tr|A3KFD2|A3KFD2_CAEEL	nipa-1	378	1	0	1	2	3	4	3	2	3	0.844	1e-06	0.861	1e-06	0.026	0.319333	0.238349				8
sp|P52016|CYP8_CAEEL	cyn-8	466	1	1	0	3	3	3	2	3	3	0.805	3e-06	0.791	3e-06	-0.006	0.340408	0.215564
tr|H2KYP8|H2KYP8_CAEEL	pnk-1	392	2	0	0	3	3	3	2	3	1	0.547	6.9e-05	0.274	0.017302	-0.27	0.424196	0.061971
tr|U4PRW7|U4PRW7_CAEEL	glna-1	856	1	1	0	2	5	2	0	0	0	0.778	4e-06	-0.221	0.305811	-1.048	0.361489	0.000153
tr|Q95Q34|Q95Q34_CAEEL	riok-2	529	1	1	0	1	7	1	0	0	0	0.778	8e-06	-0.277	0.338742	-1.063	0.363526	0.000198
sp|Q17606|RLP24_CAEEL	rpl-24.2	162	1	0	1	2	3	3	2	4	4	0.736	6e-06	1.135	0	0.412	0.033121	0.382315
tr|Q93338|Q93338_CAEEL	rpb-3	282	0	0	2	3	3	2	3	4	5	0.458	0.000397	1.011	0	0.587	0.006144	0.368645
tr|Q95Y64|Q95Y64_CAEEL	fbxa-63	305	0	1	1	3	3	2	3	3	3	0.718	8e-06	0.954	0	0.299	0.100516	0.373395
sp|O44156|PSA1_CAEEL	pas-6	260	0	0	2	2	5	1	3	3	6	0.364	0.001154	0.928	0	0.585	0.002121	0.359701
sp|Q21929|DCXR_CAEEL	dhs-21	251	0	0	2	2	4	2	1	4	4	0.373	0.001342	0.681	2e-06	0.282	0.100744	0.373327
tr|O17590|O17590_CAEEL	ocrl-1	768	0	1	1	0	6	2	0	1	2	0.71	1e-05	0.002	0.14284	-0.813	0.377371	0.000873
sp|Q5WRN3|N6MT2_CAEEL	M142.8	218	0	2	0	2	2	3	2	2	3	0.271	0.005285	0.458	0.000861	0.19	0.205171	0.326287
sp|Q8WQL7|MBK1_CAEEL	mbk-1	882	0	2	0	0	4	3	2	3	0	0.344	0.001173	0.212	0.021882	-0.176	0.414906	0.097041
tr|O16689|O16689_CAEEL	sdz-24	236	0	0	2	2	2	3	1	2	1	0.271	0.005825	-0.154	0.274329	-0.43	0.422894	0.031414
sp|Q17938|DAF36_CAEEL	daf-36	428	1	1	0	2	4	1	0	1	0	0.567	0.000206	-0.204	0.298899	-0.769	0.393666	0.00347				1
tr|H2KYQ0|H2KYQ0_CAEEL	ugt-26	529	1	1	0	1	3	3	0	0	1	0.535	0.000181	-0.28	0.335323	-0.834	0.392593	0.003195				2	Y
sp|Q8I4M5|GLS1_CAEEL	gls-1	1052	0	1	1	1	4	2	1	1	1	0.54	0.000175	-0.287	0.343022	-0.85	0.389049	0.002415					Y
tr|G5EFV5|G5EFV5_CAEEL	cdk-7	330	1	1	0	2	2	2	6	3	1	0.372	0.001818	1.051	0	0.673	0.002475	0.360928
sp|Q09990|LIN23_CAEEL	lin-23	665	1	0	1	0	5	1	2	3	0	0.511	0.000253	0.545	0.000529	-0.022	0.349021	0.205396
tr|O01965|O01965_CAEEL	ari-1	494	2	0	0	0	6	0	5	0	0	0.396	0.000709	0.43	0.001722	0.003	0.33472	0.221992
sp|P52715|YUA6_CAEEL	F13D12.6	454	1	1	0	2	2	2	1	1	1	0.405	0.001523	-0.221	0.301436	-0.65	0.410433	0.011646				1	Y
sp|P34384|YLPD_CAEEL	F02A9.4	394	1	0	1	0	6	0	1	0	0	0.7	1.9e-05	-0.231	0.315874	-0.909	0.373518	0.000599
tr|O62213|O62213_CAEEL	cey-1	208	0	1	1	2	2	2	0	0	0	0.377	0.002371	-0.241	0.320604	-0.658	0.409501	0.010907
tr|Q1W0R6|Q1W0R6_CAEEL	F10G7.10	1884	1	0	1	0	3	3	1	0	1	0.553	0.000203	-0.247	0.319514	-0.822	0.391027	0.002827
tr|G5EFK2|G5EFK2_CAEEL	rict-1	1578	0	2	0	0	4	2	1	0	0	0.224	0.009252	-0.588	0.459098	-0.818	0.393212	0.003352
tr|G5EFJ7|G5EFJ7_CAEEL	wdfy-3	3354	1	1	0	1	3	1	2	3	3	0.197	0.015091	0.896	0	0.687	0.006858	0.369625
sp|O44953|SPCS1_CAEEL	C34B2.10	105	1	0	1	0	2	3	2	2	3	0.431	0.001183	0.687	3.5e-05	0.305	0.118274	0.36753				2
tr|G5EG38|G5EG38_CAEEL	emb-27	655	0	0	2	1	3	1	3	3	1	-0.092	0.107777	0.439	0.001553	0.535	0.03736	0.38276
tr|Q19989|Q19989_CAEEL	F33G12.5	928	0	0	2	0	2	3	1	3	3	0.025	0.053033	0.39	0.002482	0.311	0.130152	0.363059
tr|D1YSH6|D1YSH6_CAEEL	C17B7.8	432	0	1	1	1	2	2	0	1	0	0.26	0.009603	-0.141	0.244085	-0.368	0.423512	0.066394
tr|Q9N5M3|Q9N5M3_CAEEL	H20J04.6	168	1	1	0	1	3	1	1	1	1	0.237	0.010692	-0.176	0.268667	-0.411	0.425103	0.05086				2
tr|Q9U275|Q9U275_CAEEL	haf-7	807	0	1	1	1	3	1	0	0	0	0.164	0.02043	-0.219	0.29726	-0.451	0.424998	0.044411				7	Y
tr|O45451|O45451_CAEEL	gst-38	209	0	0	2	1	3	1	0	0	0	-0.072	0.094636	-0.466	0.435974	-0.394	0.424758	0.056959
tr|Q17543|Q17543_CAEEL	C01B10.3	402	0	0	2	0	5	0	0	0	0	0.244	0.006753	-0.485	0.450215	-0.746	0.391859	0.003018
sp|Q23536|LGG2_CAEEL	lgg-2	130	0	0	2	0	4	1	0	0	0	0.089	0.031426	-0.512	0.455672	-0.58	0.414879	0.016
sp|Q09253|GLOD4_CAEEL	glod-4	281	0	0	2	0	3	2	0	0	0	0.061	0.04006	-0.55	0.458058	-0.64	0.410121	0.011393
sp|Q9GN62|PAR4_CAEEL	par-4	617	2	0	0	3	2	0	0	1	0	0.058	0.040883	-0.583	0.461855	-0.643	0.410471	0.011677
tr|H2KYS8|H2KYS8_CAEEL	cpna-1	1107	1	1	0	0	3	1	4	0	3	0.183	0.018211	0.885	2e-06	0.672	0.010616	0.373573				1
tr|Q17757|Q17757_CAEEL	swt-3	355	1	1	0	0	3	1	2	3	0	0.24	0.009957	0.604	0.000269	0.352	0.117527	0.367797				7
tr|Q95PV7|Q95PV7_CAEEL	tftc-3	1037	2	0	0	1	3	0	2	3	2	-0.11	0.118475	0.433	0.001185	0.532	0.035356	0.382578
tr|G5EC66|G5EC66_CAEEL	42156	101	1	0	1	3	1	0	2	1	1	0.151	0.021012	0.061	0.10179	-0.141	0.393736	0.141262
tr|U4PAX5|U4PAX5_CAEEL	kvs-5	519	0	1	1	0	3	1	2	0	0	0.158	0.020405	0.038	0.117414	-0.144	0.392971	0.14259				4	Y
tr|Q19973|Q19973_CAEEL	cec-5	374	2	0	0	0	3	1	2	1	2	-0.145	0.141348	0.017	0.130587	0.101	0.280642	0.273842
sp|Q94071|LIPB_CAEEL	T21H8.1	920	0	0	2	0	4	0	0	2	2	0.021	0.053454	-0.005	0.149208	-0.072	0.372401	0.174715
tr|H2KML6|H2KML6_CAEEL	Y48G10A.4	548	1	1	0	0	3	1	1	1	0	0.199	0.014677	-0.224	0.296956	-0.439	0.425121	0.048019
tr|Q9U230|Q9U230_CAEEL	Y56A3A.31	413	1	1	0	2	2	0	1	1	1	0.16	0.019222	-0.251	0.327855	-0.444	0.424799	0.041803
tr|Q965J1|Q965J1_CAEEL	T24A6.20	309	1	1	0	0	3	1	1	0	0	0.132	0.025246	-0.263	0.328191	-0.448	0.424659	0.040466
sp|Q22000|PDE4_CAEEL	pde-4	674	1	0	1	2	1	1	1	1	1	-0.132	0.120372	-0.319	0.358686	-0.274	0.413332	0.101132
tr|Q95QB7|Q95QB7_CAEEL	R144.11	307	0	2	0	2	2	0	0	0	0	-0.075	0.100028	-0.506	0.447931	-0.418	0.425124	0.049319				3
tr|G5EET2|G5EET2_CAEEL	dut-1	491	0	2	0	0	3	1	1	1	1	-0.181	0.164255	-0.618	0.463491	-0.496	0.423697	0.034626
sp|Q03570|MED14_CAEEL	rgr-1	1516	1	1	0	1	2	0	3	6	5	-0.09	0.102645	1.398	0	1.465	0	0.316202
tr|Q18547|Q18547_CAEEL	rfc-3	354	2	0	0	0	3	0	1	5	5	-0.051	0.084936	0.909	0	0.991	8.3e-05	0.339661
tr|Q966A5|Q966A5_CAEEL	Y58A7A.4	904	1	1	0	0	1	2	2	2	1	-0.069	0.09198	0.293	0.014084	0.367	0.12071	0.366647
sp|Q22888|IF4E4_CAEEL	ife-4	212	0	0	2	0	2	1	2	3	1	-0.409	0.286557	0.219	0.021376	0.581	0.031726	0.382116
sp|P49958|DPH1_CAEEL	dph-1	396	0	1	1	0	1	2	2	0	0	-0.118	0.111919	0.031	0.123773	0.078	0.300704	0.256352
tr|Q22554|Q22554_CAEEL	T19A5.1	1280	1	1	0	1	2	0	0	0	1	-0.117	0.115384	-0.248	0.323399	-0.225	0.405648	0.118661					Y
tr|O01614|O01614_CAEEL	ugt-12	534	1	1	0	2	0	1	0	0	0	-0.102	0.109433	-0.257	0.330532	-0.225	0.40653	0.116805				2	Y
tr|O62366|O62366_CAEEL	T06G6.4	323	1	1	0	1	1	1	0	0	0	-0.4	0.265651	-0.272	0.353006	0.119	0.283667	0.27132
tr|O62519|O62519_CAEEL	ZK795.1	297	1	1	0	0	3	0	0	1	0	0.133	0.023727	-0.274	0.347701	-0.505	0.422567	0.03031
tr|Q18251|Q18251_CAEEL	C27C12.4	450	0	1	1	0	2	1	1	1	0	-0.074	0.094259	-0.281	0.348637	-0.22	0.405648	0.118661				12
tr|G5EF68|G5EF68_CAEEL	taf-5	648	0	2	0	0	0	3	0	0	1	-0.153	0.144808	-0.522	0.449804	-0.443	0.424869	0.042578
sp|Q9NHZ6|OAZ_CAEEL	ZK484.1	159	0	0	2	0	2	1	1	0	0	-0.346	0.260503	-0.525	0.457838	-0.147	0.38962	0.148273
tr|Q9XWJ5|Q9XWJ5_CAEEL	Y51H1A.3	215	0	0	2	0	2	1	0	1	0	-0.373	0.281864	-0.541	0.460746	-0.159	0.392575	0.143274
sp|Q09660|CC44_CAEEL	cyp-44A1	489	0	0	2	0	0	3	1	1	1	-0.111	0.113976	-0.557	0.451294	-0.44	0.424966	0.054147
sp|P34607|MUT7_CAEEL	mut-7	910	0	2	0	0	3	0	1	0	0	-0.159	0.144853	-0.568	0.454321	-0.462	0.425071	0.04595
sp|P53015|YPO4_CAEEL	F31E3.4	1131	2	0	0	0	3	0	0	0	0	-0.13	0.13314	-0.576	0.461141	-0.47	0.424266	0.037635
sp|O17403|CPSF2_CAEEL	cpsf-2	843	2	0	0	0	2	0	1	5	5	-0.398	0.273341	0.791	0	1.16	8e-06	0.330766
sp|Q19826|RPAB3_CAEEL	rpb-8	148	0	1	1	0	2	0	1	2	3	-0.087	0.10237	0.51	0.000473	0.577	0.028273	0.381495
tr|Q9U304|Q9U304_CAEEL	Y106G6D.7	948	0	2	0	0	2	0	2	0	1	-0.348	0.245646	-0.187	0.295677	0.14	0.270917	0.281698
tr|Q95XC6|Q95XC6_CAEEL	tyr-6	751	0	1	1	0	1	1	0	1	0	-0.341	0.223564	-0.208	0.287806	0.125	0.285151	0.270068					Y
tr|Q21222|Q21222_CAEEL	cdc-48.3	724	1	1	0	0	2	0	0	0	0	-0.07	0.093808	-0.239	0.326171	-0.199	0.403381	0.123294
tr|O17599|O17599_CAEEL	rap-2	181	0	1	1	0	0	2	0	1	0	-0.072	0.092836	-0.268	0.345031	-0.24	0.409611	0.110037
sp|Q27516|C13A8_CAEEL	cyp-13A8	509	0	0	2	0	1	1	0	0	0	-0.698	0.361548	-0.557	0.45838	0.102	0.293046	0.263245
tr|Q9BL86|Q9BL86_CAEEL	mrpl-38	413	0	2	0	0	1	1	1	0	0	-0.737	0.368749	-0.565	0.460931	0.061	0.311262	0.246374
sp|Q09476|PXL1_CAEEL	pxl-1	413	0	0	2	0	2	0	0	0	1	-0.414	0.283684	-0.574	0.458391	-0.219	0.403601	0.122854
tr|Q965W8|Q965W8_CAEEL	Y39H10A.6	672	1	0	1	0	1	0	3	6	2	-0.361	0.226997	1.191	0	1.531	0	0.323695
tr|W6RYB3|W6RYB3_CAEEL	unc-82	1595	2	0	0	0	0	1	4	1	1	-0.667	0.352837	0.255	0.016872	0.926	0.007517	0.37045
tr|Q93878|Q93878_CAEEL	erv-46	380	0	2	0	0	1	0	3	0	2	-0.702	0.362199	0.217	0.022578	0.849	0.005681	0.36795				2
tr|O45707|O45707_CAEEL	R05D7.4	299	1	0	1	0	1	0	0	0	0	-0.335	0.224279	-0.187	0.28613	0.16	0.266901	0.284832
sp|P41942|YKB4_CAEEL	B0272.4	255	1	1	0	0	1	0	0	0	0	-0.362	0.231772	-0.196	0.286627	0.138	0.27768	0.276276
tr|G5EGJ5|G5EGJ5_CAEEL	ida-1	767	0	1	1	0	1	0	0	0	0	-0.37	0.234053	-0.199	0.285322	0.175	0.265654	0.285793				1	Y
tr|G5EFJ4|G5EFJ4_CAEEL	capg-1	1153	1	1	0	0	1	0	0	0	0	-0.378	0.255458	-0.201	0.300954	0.167	0.25984	0.290197
sp|P30627|GLBH_CAEEL	glb-1	159	1	1	0	1	0	0	1	0	0	-0.357	0.229214	-0.217	0.300531	0.136	0.281208	0.273373
tr|Q95PZ5|Q95PZ5_CAEEL	Y66D12A.24	261	1	0	1	0	1	0	0	0	0	-0.393	0.26311	-0.218	0.307536	0.129	0.280804	0.273709				4
tr|Q95XE8|Q95XE8_CAEEL	Y73B3A.3	655	0	1	1	0	0	1	0	0	0	-0.461	0.291438	-0.307	0.36125	0.075	0.305554	0.25184
tr|Q9NL87|Q9NL87_CAEEL	ketn-1	4219	0	0	2	0	0	1	0	0	0	-0.684	0.357762	-0.514	0.450535	0.166	0.263778	0.287228
tr|O16254|O16254_CAEEL	F44E7.9	121	2	0	0	1	0	0	0	0	0	-0.663	0.356269	-0.547	0.458806	0.16	0.26582	0.285665				1
sp|Q10130|DHS5_CAEEL	dhs-5	378	0	2	0	1	0	0	0	0	0	-0.751	0.368529	-0.594	0.461662	0.086	0.30266	0.254546				2
tr|G5EFD8|G5EFD8_CAEEL	dhhc-6	431	2	0	0	0	1	0	0	1	0	-0.734	0.363327	-0.596	0.462263	0.059	0.313671	0.244017				4
tr|G5EBE8|G5EBE8_CAEEL	F22G12.5	2336	0	0	2	0	0	1	0	1	1	-0.74	0.363728	-0.601	0.461513	0.065	0.310144	0.247459
tr|G5EFZ3|G5EFZ3_CAEEL	ash-2	570	1	0	1	0	0	0	2	6	3	-0.427	0.278059	1.137	0	1.513	2e-06	0.327348
tr|U4PBT1|U4PBT1_CAEEL	tftc-1	1371	1	0	1	0	0	0	1	5	2	-0.397	0.250862	0.885	1e-06	1.203	0.000238	0.345027
tr|Q8I0Z2|Q8I0Z2_CAEEL	Y48E1C.4	193	1	1	0	0	0	0	5	2	1	-0.391	0.255827	0.845	1e-06	1.216	0.00012	0.341427
tr|O62183|O62183_CAEEL	aly-2	227	0	0	2	0	0	0	3	3	4	-0.78	0.365837	0.749	2e-06	1.43	2e-06	0.327309
tr|Q19643|Q19643_CAEEL	F20D12.2	1116	0	0	2	0	0	0	0	3	4	-0.718	0.364493	0.516	8.2e-05	1.201	9.9e-05	0.340518
tr|Q18822|Q18822_CAEEL	alh-10	506	1	0	1	0	0	0	1	3	0	-0.405	0.257544	0.324	0.012324	0.685	0.034439	0.382478
sp|O62515|PAHX_CAEEL	ZK550.6	312	1	1	0	0	0	0	0	0	2	-0.395	0.243476	0.153	0.057718	0.462	0.120674	0.36666
tr|Q21523|Q21523_CAEEL	lact-4	429	1	1	0	0	0	0	2	1	0	-0.372	0.235145	0.086	0.088775	0.442	0.12183	0.366235				1	Y
tr|Q21883|Q21883_CAEEL	ptr-14	877	0	0	2	0	0	0	3	0	0	-0.692	0.365335	0.015	0.13229	0.691	0.025938	0.380958				11
sp|Q21353|EAA3_CAEEL	glt-3	532	1	1	0	0	0	0	1	0	0	-0.352	0.228417	-0.186	0.282389	0.174	0.264404	0.286751				7
tr|Q9TXI4|Q9TXI4_CAEEL	F23C8.5	255	0	0	2	0	0	0	2	0	0	-0.692	0.361329	-0.196	0.307061	0.435	0.121649	0.366302
tr|Q95YE1|Q95YE1_CAEEL	C30F12.2	445	2	0	0	0	0	0	2	1	1	-0.688	0.363083	-0.207	0.320432	0.466	0.101756	0.37302
tr|Q9N5X5|Q9N5X5_CAEEL	C39B5.6	506	1	1	0	0	0	0	0	1	0	-0.403	0.262831	-0.211	0.299806	0.128	0.280318	0.27411
sp|Q22492|HEXA_CAEEL	hex-1	555	1	1	0	0	0	0	0	0	0	-0.346	0.224324	-0.213	0.299625	0.154	0.272976	0.280067					Y
tr|Q9XW37|Q9XW37_CAEEL	Y69E1A.5	172	0	1	1	0	0	0	0	0	0	-0.395	0.243519	-0.229	0.303958	0.119	0.288701	0.267035
sp|Q09510|MLRH_CAEEL	mlc-4	172	0	1	1	0	0	0	0	0	0	-0.403	0.259938	-0.234	0.318535	0.13	0.279508	0.274778
tr|Q20007|Q20007_CAEEL	F35A5.1	2311	1	0	1	0	0	0	0	0	1	-0.402	0.26331	-0.259	0.337011	0.078	0.303157	0.254085
tr|Q22750|Q22750_CAEEL	T24H10.4	337	0	1	1	0	0	0	1	0	1	-0.45	0.266085	-0.292	0.344451	0.053	0.316827	0.24088					Y
tr|Q9U1X9|Q9U1X9_CAEEL	rla-2	110	0	2	0	0	0	0	0	0	2	-0.795	0.367873	-0.298	0.379511	0.349	0.159158	0.350515
tr|G5EGH7|G5EGH7_CAEEL	lon-8	162	1	0	1	0	0	0	0	0	0	-0.433	0.285772	-0.318	0.379733	0.07	0.306424	0.251017					Y
tr|U4PRD7|U4PRD7_CAEEL	immp-2	118	0	2	0	0	0	0	0	0	0	-0.683	0.358679	-0.491	0.442832	0.2	0.253766	0.294669
tr|Q19204|Q19204_CAEEL	adt-2	1020	0	0	2	0	0	0	1	0	1	-0.648	0.351093	-0.506	0.450951	0.147	0.271659	0.281112					Y
tr|Q9U329|Q9U329_CAEEL	W09C5.8	175	0	0	2	0	0	0	0	0	1	-0.636	0.348147	-0.508	0.451082	0.153	0.271164	0.281503
tr|Q966I8|Q966I8_CAEEL	pbs-1	239	0	0	2	0	0	0	0	1	0	-0.737	0.367482	-0.559	0.461225	0.104	0.292574	0.263661
tr|H2KYC9|H2KYC9_CAEEL	C01B10.6	506	0	2	0	0	0	0	0	1	0	-0.761	0.367765	-0.563	0.459352	0.075	0.30597	0.251447					Y
sp|Q9U2C4|GALT9_CAEEL	gly-9	579	0	2	0	0	0	0	0	0	0	-0.742	0.368622	-0.579	0.46258	0.06	0.31089	0.246736				1
sp|Q968A5|FUCT1_CAEEL	C50F4.14	363	0	2	0	0	0	0	0	0	0	-0.746	0.36965	-0.583	0.463183	0.045	0.31741	0.240294				8
sp|Q95XP9|ZWILC_CAEEL	zwl-1	630	3	0	0	5	5	6	9	3	4	0.8	0	0.955	0	0.148	0.167324	0.346595
tr|Q09646|Q09646_CAEEL	ham-3	446	0	0	3	3	8	4	6	5	5	0.788	0	0.98	0	0.201	0.110885	0.370095
tr|Q2V4T0|Q2V4T0_CAEEL	T19D12.4	1015	3	0	0	6	4	5	0	0	0	0.816	0	-0.735	0.457178	-1.557	0.321432	0				1
tr|G5EFJ3|G5EFJ3_CAEEL	C08E8.4	209	2	0	1	6	5	3	0	1	3	0.962	0	0.033	0.114644	-0.935	0.342711	8e-06
tr|Q95PW8|Q95PW8_CAEEL	ZK546.2	261	2	1	0	1	8	4	1	2	2	0.848	0	-0.017	0.158569	-0.883	0.352963	4.7e-05
sp|Q18286|EXOC6_CAEEL	sec-15	817	2	1	0	1	10	1	0	1	4	0.821	0	0.224	0.021914	-0.578	0.387807	0.002184
sp|G5EBI4|CEEH1_CAEEL	ceeh-1	404	1	2	0	3	8	1	0	2	0	0.782	0	-0.258	0.351729	-1.063	0.350733	3.3e-05				1
tr|Q18408|Q18408_CAEEL	imp-3	516	2	1	0	4	4	4	1	0	1	0.763	0	-0.546	0.457893	-1.337	0.335191	1e-06				7
sp|Q11183|TXND9_CAEEL	tag-170	208	0	0	3	2	6	3	0	1	2	0.466	0.000113	-0.423	0.445177	-0.953	0.353454	5e-05
tr|Q21182|Q21182_CAEEL	K03B8.6	331	1	0	2	2	6	2	2	4	4	0.594	5e-06	0.738	0	0.172	0.184415	0.337861					Y
tr|Q94307|Q94307_CAEEL	T22F3.11	453	1	1	1	3	3	3	3	2	1	0.822	1e-06	0.572	0.000301	-0.255	0.423597	0.065898				12
sp|P50444|YNU6_CAEEL	R74.6	381	1	2	0	1	5	3	4	1	2	0.516	0.000119	0.425	0.001485	-0.134	0.403952	0.122145
tr|Q9BL11|Q9BL11_CAEEL	herc-1	1019	2	1	0	0	9	0	0	1	0	0.652	4e-06	-0.575	0.453635	-1.306	0.344081	1e-05
sp|Q9U3B6|NOL9_CAEEL	nol-9	549	2	1	0	2	5	1	3	7	7	0.407	0.000614	1.36	0	0.977	6e-06	0.329791
tr|Q18257|Q18257_CAEEL	C27F2.4	283	2	1	0	3	3	2	5	4	6	0.397	0.0007	1.223	0	0.821	5.5e-05	0.33782
tr|Q9XVY4|Q9XVY4_CAEEL	gcn-2	1696	1	0	2	0	4	4	7	4	3	0.398	0.000612	1.016	0	0.539	0.003466	0.363693
tr|Q9U2R3|Q9U2R3_CAEEL	Y15E3A.4	469	1	1	1	3	2	3	2	3	4	0.576	8e-05	0.889	0	0.218	0.163636	0.348386				12
tr|Q9N536|Q9N536_CAEEL	paqr-2	581	0	2	1	1	5	2	1	2	1	0.41	0.000683	-0.173	0.29805	-0.561	0.408364	0.01007				7
tr|O17939|O17939_CAEEL	aipl-1	600	0	3	0	2	4	2	1	0	0	0.151	0.015211	-0.772	0.457757	-0.917	0.373004	0.000568
tr|H2KYB8|H2KYB8_CAEEL	grld-1	520	1	1	1	1	3	3	8	1	4	0.508	0.000257	1.322	0	0.777	0.000267	0.345668
tr|P91013|P91013_CAEEL	dhs-1	323	1	1	1	1	3	3	4	1	2	0.513	0.000316	0.7	2.8e-05	0.133	0.244738	0.301082
tr|H9G308|H9G308_CAEEL	nhr-246	352	0	1	2	3	1	3	3	3	3	0.241	0.00582	0.664	4e-06	0.415	0.03867	0.382852
sp|Q20870|DAZ1_CAEEL	daz-1	499	1	2	0	3	3	1	3	2	3	0.273	0.00541	0.533	0.000218	0.271	0.137976	0.359896
sp|Q22004|AMERL_CAEEL	R166.3	200	3	0	0	2	2	3	1	4	3	-0.037	0.083207	0.283	0.005906	0.282	0.115758	0.368422
tr|Q18889|Q18889_CAEEL	C56C10.11	753	1	2	0	1	3	3	3	1	0	0.268	0.004582	0.049	0.106401	-0.204	0.415084	0.096562
tr|Q19391|Q19391_CAEEL	F13D11.4	343	2	1	0	1	6	0	0	0	0	0.418	0.000429	-0.49	0.450785	-0.923	0.372145	0.00052
tr|G5EEG6|G5EEG6_CAEEL	T09F3.2	384	1	0	2	3	4	0	0	0	0	0.418	0.000607	-0.517	0.446536	-0.902	0.378912	0.001008
sp|Q22036|CAN5_CAEEL	tra-3	648	2	1	0	1	1	5	0	0	1	0.181	0.014044	-0.607	0.46298	-0.835	0.386409	0.001946
sp|Q19366|DPOD2_CAEEL	F12F6.7	451	0	0	3	1	3	2	3	7	7	-0.126	0.135254	1.088	0	1.233	0	0.31631
tr|Q20128|Q20128_CAEEL	exos-9	434	0	3	0	1	2	3	3	5	6	-0.185	0.177909	0.904	0	1.036	8e-06	0.330697
tr|G5ECL2|G5ECL2_CAEEL	unc-26	1119	3	0	0	4	0	2	2	2	3	-0.02	0.073599	0.14	0.041579	0.129	0.245593	0.300486
sp|Q9N5M6|FBF1_CAEEL	fbf-1	614	1	0	2	0	5	1	1	1	3	0.25	0.006779	0.048	0.108596	-0.211	0.413835	0.099849
tr|Q9U2G1|Q9U2G1_CAEEL	pisy-1	220	2	1	0	1	5	0	0	3	0	0.247	0.006019	0.027	0.122948	-0.2	0.412454	0.10332				4
tr|Q9U2M2|Q9U2M2_CAEEL	cnt-2	951	2	1	0	1	4	1	2	0	2	0.061	0.040254	0.022	0.126711	-0.069	0.369924	0.178212
tr|Q5DTE8|Q5DTE8_CAEEL	epg-6	354	1	1	1	2	3	1	0	0	0	0.354	0.002229	-0.298	0.363831	-0.678	0.40244	0.006627
tr|Q17399|Q17399_CAEEL	ugt-49	525	1	2	0	0	6	0	1	0	0	0.421	0.000493	-0.489	0.449856	-0.874	0.378406	0.000962				1	Y
tr|Q9N5A2|Q9N5A2_CAEEL	Y104H12D.2	327	2	1	0	2	2	2	0	1	1	0.113	0.026508	-0.55	0.453415	-0.638	0.410554	0.011746
tr|O62277|O62277_CAEEL	dct-18	223	0	3	0	1	4	1	0	0	0	-0.171	0.164579	-0.784	0.457619	-0.606	0.415366	0.016583					Y
sp|Q9XWP6|LSD1_CAEEL	spr-5	770	2	0	1	0	4	1	7	5	7	0.063	0.040039	1.444	0	1.299	0	0.314185
tr|O44657|O44657_CAEEL	cyp-34a7	499	0	1	2	0	2	3	3	2	4	0.026	0.052483	0.605	2.9e-05	0.547	0.01546	0.376919				1	Y
tr|Q95ZM2|Q95ZM2_CAEEL	F19F10.12	646	3	0	0	2	3	0	0	4	3	-0.224	0.204213	0.244	0.010684	0.41	0.061953	0.381904
sp|P53806|RCANL_CAEEL	rcn-1	207	1	2	0	0	2	3	3	1	2	0.046	0.045889	0.188	0.035845	0.125	0.265071	0.286241
tr|Q9N3D3|Q9N3D3_CAEEL	Y54E10BR.4	364	0	0	3	0	4	1	2	2	1	-0.187	0.181029	-0.22	0.348533	-0.051	0.362174	0.188749
sp|P34335|KPBA_CAEEL	C14B9.8	1226	1	2	0	0	4	1	0	0	0	0.061	0.04034	-0.508	0.450232	-0.612	0.409961	0.011265
tr|Q9N3S5|Q9N3S5_CAEEL	Y47G6A.5	618	1	2	0	3	2	0	1	1	0	0.127	0.02403	-0.532	0.451665	-0.62	0.414081	0.015099
tr|G5EE42|G5EE42_CAEEL	ZK1098.11	100	3	0	0	0	5	0	0	1	0	0.038	0.047061	-0.761	0.460203	-0.774	0.392494	0.003171
tr|Q22412|Q22412_CAEEL	T11G6.8	408	0	0	3	0	3	1	8	5	6	-0.374	0.290849	1.166	0	1.536	0	0.308396
sp|Q93538|RB3GP_CAEEL	rbg-1	915	0	1	2	2	1	1	2	1	1	-0.344	0.261549	-0.196	0.31628	0.164	0.248326	0.298565
sp|G5ED45|HYL1_CAEEL	hyl-1	368	1	2	0	0	3	1	0	0	0	-0.189	0.168101	-0.573	0.458058	-0.466	0.424327	0.038016				5
tr|Q9N3S3|Q9N3S3_CAEEL	rnp-6	339	1	2	0	0	2	1	6	9	7	-0.334	0.262711	1.564	0	1.952	0	0.30031
sp|P34398|YLU4_CAEEL	F10E9.4	262	1	2	0	0	2	1	5	9	8	-0.363	0.25848	1.551	0	1.919	0	0.300242
tr|Q9UAW2|Q9UAW2_CAEEL	DC2.5	337	0	2	1	1	0	2	5	2	4	-0.409	0.294114	0.878	0	1.196	1.1e-05	0.331781
sp|O45962|RLE1_CAEEL	rle-1	952	1	1	1	0	1	2	1	4	0	-0.163	0.136448	0.459	0.002294	0.508	0.065408	0.381436
sp|Q9NDC9|LIS1_CAEEL	lis-1	404	1	1	1	0	2	1	0	0	3	-0.11	0.113976	0.308	0.009676	0.378	0.110404	0.370256
sp|Q95017|UBC9_CAEEL	ubc-9	166	0	2	1	1	2	0	1	2	3	-0.459	0.305488	0.215	0.02418	0.517	0.052193	0.38282
tr|M1ZMJ3|M1ZMJ3_CAEEL	pud-4	148	0	3	0	1	0	2	3	2	2	-0.617	0.360837	0.136	0.046034	0.727	0.009489	0.372557
sp|Q9XWW1|SPCS2_CAEEL	Y37D8A.10	180	0	2	1	0	2	1	0	0	0	-0.325	0.252568	-0.499	0.45013	-0.112	0.377547	0.167228				2
sp|P32740|NNRD_CAEEL	R107.2	307	1	2	0	0	3	0	0	0	0	-0.161	0.152661	-0.569	0.45973	-0.462	0.424233	0.037429
tr|F5GU86|F5GU86_CAEEL	otub-3	330	2	1	0	0	3	0	1	0	0	-0.107	0.11919	-0.59	0.461513	-0.487	0.424081	0.036554
sp|P90893|YM9I_CAEEL	F56F10.1	540	2	1	0	0	3	0	1	0	0	-0.187	0.159637	-0.657	0.464501	-0.519	0.422398	0.029776					Y
sp|G5EBY0|RTF1_CAEEL	rtfo-1	613	1	2	0	0	2	0	3	6	3	-0.398	0.279768	0.933	0	1.298	1e-06	0.325439
tr|G5EF84|G5EF84_CAEEL	gip-2	642	1	2	0	0	1	1	2	0	4	-0.641	0.352489	0.397	0.002384	1.108	0.000568	0.350262
tr|Q20430|Q20430_CAEEL	mrpl-14	179	1	1	1	0	2	0	3	1	0	-0.097	0.103354	0.327	0.010727	0.351	0.135522	0.360906
sp|P49391|RT14_CAEEL	mrps-14	199	0	0	3	1	1	0	3	2	2	-1.003	0.365203	0.103	0.061719	1.028	0.002086	0.359572
tr|Q9NAG2|Q9NAG2_CAEEL	mrpl-20	191	1	0	2	0	2	0	0	2	0	-0.473	0.317208	-0.325	0.401117	0.059	0.30733	0.250157
tr|H2KZ42|H2KZ42_CAEEL	lfe-2	394	0	0	3	1	0	1	0	1	2	-0.898	0.370514	-0.433	0.445893	0.517	0.091358	0.375993
tr|O61208|O61208_CAEEL	gip-1	891	2	1	0	1	1	0	0	0	0	-0.69	0.364279	-0.537	0.457339	0.124	0.280966	0.273575
sp|Q9XWJ1|SMG9_CAEEL	smg-9	385	2	1	0	0	2	0	0	1	1	-0.385	0.275846	-0.581	0.461506	-0.232	0.40897	0.111484
tr|Q9N3D7|Q9N3D7_CAEEL	col-48	285	1	2	0	0	2	0	1	0	1	-0.399	0.292748	-0.588	0.464027	-0.236	0.409611	0.110037				1
sp|P24888|ATP6_CAEEL	atp6	199	0	1	2	0	1	1	0	0	0	-0.742	0.366904	-0.589	0.463648	0.054	0.31415	0.243544				4
sp|Q11188|YPD9_CAEEL	C05D11.9	752	2	1	0	1	0	0	9	3	7	-0.709	0.361893	1.363	0	2.004	0	0.302388
tr|G5EFP8|G5EFP8_CAEEL	acl-7	671	1	1	1	0	0	1	0	0	0	-0.392	0.257666	-0.225	0.315642	0.116	0.287269	0.268265
tr|Q9U1Z2|Q9U1Z2_CAEEL	Y60A3A.14	414	0	0	3	0	0	1	0	3	0	-0.963	0.362852	-0.252	0.382327	0.643	0.031053	0.38201				10
sp|P34284|YKK7_CAEEL	C02F5.7	466	0	0	3	0	0	1	0	2	0	-0.891	0.368413	-0.426	0.448097	0.511	0.089833	0.376395
sp|Q9N3T2|FEN1_CAEEL	crn-1	382	0	3	0	0	1	0	2	1	1	-0.966	0.36678	-0.475	0.455685	0.422	0.128696	0.363629
tr|Q95Y17|Q95Y17_CAEEL	hpo-6	453	1	2	0	0	0	1	0	0	0	-0.69	0.363024	-0.495	0.450934	0.133	0.278005	0.276011					Y
tr|P91194|P91194_CAEEL	D2092.4	363	2	1	0	0	1	0	0	0	0	-0.686	0.359326	-0.507	0.451569	0.15	0.26943	0.282866				2	Y
tr|O44732|O44732_CAEEL	F54D7.2	393	1	2	0	0	0	0	2	4	3	-0.741	0.366758	0.669	7e-06	1.329	1.9e-05	0.333671				8
sp|Q10667|RNP1_CAEEL	rnp-1	305	0	0	3	0	0	0	6	3	1	-0.938	0.367915	0.577	2.2e-05	1.464	8e-06	0.330928
sp|P34611|NCL1_CAEEL	ncl-1	851	0	0	3	0	0	0	3	4	3	-0.947	0.366969	0.548	1.5e-05	1.426	1e-06	0.32599
sp|O16887|YCTG2_CAEEL	C29G2.6	202	1	0	2	0	0	0	2	3	2	-0.676	0.359485	0.381	0.002026	1.068	0.000734	0.351954					Y
tr|Q95QD9|Q95QD9_CAEEL	F58G6.7	166	0	0	3	0	0	0	3	1	3	-0.982	0.364237	0.111	0.055014	1.014	0.001207	0.355434
tr|B3KYC0|B3KYC0_CAEEL	Y105E8A.20	524	1	2	0	0	0	0	2	0	1	-0.636	0.350458	-0.191	0.305989	0.444	0.114424	0.368888
tr|P91129|P91129_CAEEL	ptr-2	933	1	1	1	0	0	0	0	0	0	-0.436	0.273837	-0.193	0.285695	0.131	0.281128	0.27344				12
tr|Q20261|Q20261_CAEEL	F41C3.11	389	2	1	0	0	0	0	2	0	0	-0.697	0.361017	-0.2	0.315351	0.462	0.109139	0.370676				1
tr|O61794|O61794_CAEEL	R12E2.2	802	0	0	3	0	0	0	2	2	1	-0.938	0.369201	-0.203	0.339658	0.72	0.034562	0.382492				1	Y
tr|H2L282|H2L282_CAEEL	wnk-1	1845	0	1	2	0	0	0	0	1	2	-0.739	0.366453	-0.255	0.358139	0.443	0.113342	0.369261
tr|Q19440|Q19440_CAEEL	F14B4.2	500	2	1	0	0	0	0	0	0	0	-0.656	0.359351	-0.462	0.442897	0.198	0.248752	0.298264
tr|Q23338|Q23338_CAEEL	fkb-4	259	0	3	0	0	0	0	0	0	2	-0.949	0.368331	-0.479	0.456603	0.443	0.115301	0.368583					Y
sp|O01761|UNC89_CAEEL	unc-89	8081	0	1	2	0	0	0	0	0	1	-0.648	0.353135	-0.491	0.448152	0.194	0.251942	0.295986
tr|L8E6X8|L8E6X8_CAEEL	mlp-1	106	1	2	0	0	0	0	0	0	0	-0.644	0.352154	-0.495	0.448207	0.204	0.250242	0.297204
tr|H2L0B3|H2L0B3_CAEEL	K02E10.4	486	0	0	3	0	0	0	0	2	0	-0.992	0.369168	-0.502	0.455158	0.428	0.138361	0.359736				2
tr|K8ESK7|K8ESK7_CAEEL	R13H4.2	192	2	1	0	0	0	0	1	0	0	-0.665	0.354072	-0.517	0.451327	0.158	0.269223	0.283027
tr|G5EF46|G5EF46_CAEEL	H27A22.1	342	1	2	0	0	0	0	1	0	0	-0.682	0.353072	-0.517	0.447931	0.141	0.27772	0.276243					Y
sp|Q10044|YRT1_CAEEL	T07A5.1	379	1	0	2	0	0	0	0	0	0	-0.687	0.365892	-0.519	0.457816	0.152	0.266777	0.284928				1
tr|Q23378|Q23378_CAEEL	ttr-48	164	1	2	0	0	0	0	0	0	0	-0.707	0.367557	-0.524	0.459177	0.138	0.273427	0.279706					Y
tr|Q19310|Q19310_CAEEL	lips-3	325	2	1	0	0	0	0	0	0	0	-0.653	0.349949	-0.528	0.452465	0.206	0.248624	0.298354					Y
tr|Q21941|Q21941_CAEEL	R11F4.3	418	0	2	1	0	0	0	0	0	0	-0.697	0.35893	-0.531	0.454194	0.135	0.279062	0.275145
sp|G5ED44|FAT5_CAEEL	fat-5	333	1	0	2	0	0	0	0	1	1	-0.668	0.357162	-0.533	0.457247	0.165	0.264404	0.286751				3
tr|O01584|O01584_CAEEL	K08B12.1	374	2	1	0	0	0	0	0	0	0	-0.702	0.352537	-0.551	0.452953	0.153	0.27715	0.276707					Y
sp|P35800|DPY10_CAEEL	dpy-10	372	1	2	0	0	0	0	0	0	0	-0.695	0.356644	-0.554	0.454419	0.15	0.276416	0.277303				1
tr|G5EC21|G5EC21_CAEEL	qua-1	1169	2	1	0	0	0	0	0	1	0	-0.755	0.367668	-0.577	0.461949	0.089	0.299703	0.257269					Y
tr|Q58AA8|Q58AA8_CAEEL	bcs-1	396	0	1	2	0	0	0	1	0	0	-0.747	0.368299	-0.603	0.46448	0.077	0.303501	0.253765
sp|Q95Q11|RT07_CAEEL	mrps-7	222	0	1	2	0	0	0	0	1	0	-0.754	0.369406	-0.603	0.463267	0.057	0.312006	0.24565
sp|Q09455|COL39_CAEEL	col-39	323	0	1	2	0	0	0	0	0	0	-0.793	0.367106	-0.622	0.463308	0.038	0.321529	0.236101				1
sp|Q20588|TMA7_CAEEL	F49C12.11	64	0	0	3	0	0	0	0	0	0	-0.889	0.370573	-0.726	0.462818	0.19	0.256894	0.292382
tr|Q22326|Q22326_CAEEL	col-166	363	0	0	3	0	0	0	0	0	0	-0.937	0.368717	-0.775	0.456628	0.143	0.27478	0.278623				1	Y
tr|Q18853|Q18853_CAEEL	cyc-1	285	0	0	3	0	0	0	0	0	1	-0.953	0.367409	-0.778	0.45797	0.095	0.296798	0.259903				1
tr|Q9NEY7|Q9NEY7_CAEEL	Y105E8A.11	106	0	0	3	0	0	0	1	0	0	-0.957	0.366925	-0.812	0.451858	0.068	0.309359	0.248216
tr|Q9XXJ4|Q9XXJ4_CAEEL	Y12A6A.1	209	0	0	3	0	0	0	0	1	1	-0.977	0.365135	-0.815	0.451721	0.088	0.298969	0.257938					Y
sp|O17624|C13B1_CAEEL	cyp-13B1	527	3	0	0	0	0	0	0	1	0	-0.966	0.367509	-0.838	0.453645	0.08	0.304947	0.252411				1
tr|Q22379|Q22379_CAEEL	col-167	301	0	0	3	0	0	0	0	0	0	-1.029	0.356705	-0.865	0.446154	0.061	0.311374	0.246266				1
tr|Q94013|Q94013_CAEEL	T08G11.4	566	4	0	0	5	10	4	2	4	3	0.85	0	0.243	0.007943	-0.609	0.358634	0.000106
sp|Q09583|PSA3_CAEEL	pas-7	250	1	3	0	8	6	4	5	7	10	0.976	0	1.338	0	0.363	0.008599	0.371665
sp|O61787|INX16_CAEEL	inx-16	372	2	2	0	5	10	3	1	0	0	0.968	0	-0.816	0.451987	-1.797	0.310349	0				4
tr|Q22342|Q22342_CAEEL	atg-11	1330	2	2	0	2	6	9	3	1	2	0.89	0	0.032	0.116398	-0.899	0.34024	5e-06
tr|O45496|O45496_CAEEL	F39B2.3	328	0	3	1	5	8	3	4	6	3	0.854	0	0.788	0	-0.082	0.395636	0.137909
tr|O45577|O45577_CAEEL	cpf-2	336	0	3	1	3	5	7	8	10	7	0.79	0	1.501	0	0.687	1e-05	0.331501
tr|O17610|O17610_CAEEL	cka-1	474	2	2	0	4	7	4	5	3	5	0.804	0	0.797	0	-0.024	0.355631	0.19721
tr|O61206|O61206_CAEEL	fbxc-52	394	2	2	0	2	11	1	1	0	0	0.712	0	-0.799	0.453182	-1.529	0.322911	0
tr|O62349|O62349_CAEEL	R11H6.5	391	2	1	1	4	6	3	6	4	6	0.951	0	1.321	0	0.396	0.012396	0.37497
tr|Q9XTZ5|Q9XTZ5_CAEEL	maa-1	266	2	2	0	5	5	3	4	6	6	0.619	1e-06	1.009	0	0.37	0.016062	0.377248				1
sp|Q95005|PSA7_CAEEL	pas-4	253	1	0	3	5	4	4	2	8	4	0.637	1e-06	0.883	0	0.221	0.113516	0.369201
tr|Q8WTJ4|Q8WTJ4_CAEEL	ubxn-6	437	3	1	0	2	6	5	0	3	1	0.658	2e-06	-0.191	0.335214	-0.847	0.354009	5.5e-05
sp|Q9NAN2|PAR6_CAEEL	par-6	309	1	3	0	4	6	3	3	1	0	0.605	3e-06	-0.247	0.36913	-0.891	0.354793	6.1e-05
sp|Q09535|PCH2_CAEEL	pch-2	424	0	3	1	5	5	3	0	0	0	0.668	1e-06	-0.732	0.459581	-1.4	0.330593	0
tr|G5EE67|G5EE67_CAEEL	skr-3	167	1	3	0	3	7	2	4	4	2	0.573	3e-06	0.51	2.7e-05	-0.037	0.364213	0.186033
tr|Q9BPN5|Q9BPN5_CAEEL	oig-6	304	2	2	0	3	5	4	0	1	0	0.504	3.6e-05	-0.816	0.447401	-1.381	0.327831	0				1	Y
sp|Q21568|NH2L1_CAEEL	M28.5	128	0	0	4	1	9	1	6	14	11	0.254	0.00307	1.511	0	1.218	0	0.302913
tr|Q9U217|Q9U217_CAEEL	faah-4	647	2	0	2	3	4	4	0	0	0	0.446	5.7e-05	-0.85	0.447284	-1.295	0.342354	7e-06
tr|O76616|O76616_CAEEL	Y23H5A.3	307	1	2	1	2	5	3	6	2	6	0.651	6e-06	1.132	0	0.523	0.004866	0.366592
tr|Q20352|Q20352_CAEEL	alh-11	687	0	1	3	2	6	2	0	4	4	0.286	0.002131	0.348	0.001896	-0.002	0.338251	0.218027
sp|O16305|CALM_CAEEL	cmd-1	149	2	2	0	3	5	2	0	0	0	0.378	0.00069	-0.774	0.459157	-1.18	0.35278	4.5e-05
tr|O44738|O44738_CAEEL	F57B10.5	203	0	2	2	3	5	2	0	0	0	0.321	0.001108	-0.783	0.455727	-1.175	0.348512	2.3e-05				1	Y
sp|Q17850|PAK1_CAEEL	pak-1	572	3	0	1	3	5	2	0	0	0	0.334	0.001455	-0.835	0.45326	-1.184	0.355597	6.9e-05
sp|Q10129|RT16_CAEEL	mrps-16	147	2	2	0	3	2	4	4	3	4	0.267	0.00262	0.615	2e-06	0.345	0.056757	0.382472
tr|Q9N534|Q9N534_CAEEL	Y32H12A.7	580	0	0	4	4	1	4	2	6	5	0.025	0.050249	0.573	5e-06	0.524	0.010025	0.373055
sp|Q11193|SOR3_CAEEL	sor-3	531	2	2	0	4	3	1	3	3	3	0.092	0.027803	0.391	0.000952	0.261	0.129405	0.363353
tr|Q9N303|Q9N303_CAEEL	deps-1	619	1	3	0	0	8	0	3	3	1	0.406	0.000274	0.215	0.020121	-0.222	0.422768	0.07033
tr|B7WNB4|B7WNB4_CAEEL	Y53C12A.10	235	1	1	2	3	1	4	0	2	0	0.415	0.000672	-0.175	0.288363	-0.581	0.409594	0.010978
tr|Q5WRP2|Q5WRP2_CAEEL	C11H1.9	421	0	4	0	1	5	2	3	1	0	-0.092	0.128252	-0.42	0.460473	-0.375	0.423041	0.031942
tr|Q9XWZ2|Q9XWZ2_CAEEL	acdh-11	617	0	2	2	0	7	1	1	2	1	0.23	0.005099	-0.513	0.461773	-0.722	0.39162	0.002962
sp|P17221|FEM1_CAEEL	fem-1	656	1	3	0	1	5	2	0	0	0	0.151	0.015141	-0.81	0.453339	-0.951	0.375369	0.00072
tr|U4PN22|U4PN22_CAEEL	pfs-2	604	3	1	0	3	2	2	6	5	7	0.023	0.052666	1.166	0	1.137	0	0.319501
tr|O01864|O01864_CAEEL	nrd-1	988	4	0	0	1	2	4	9	9	5	-0.239	0.233659	1.155	0	1.378	0	0.303845
tr|Q9U2A1|Q9U2A1_CAEEL	Y48B6A.13	326	3	1	0	0	5	2	6	4	3	0.138	0.017388	0.789	0	0.645	0.000985	0.353979
tr|G5EE41|G5EE41_CAEEL	cuc-1	69	0	0	4	0	4	3	2	7	5	-0.049	0.091869	0.703	0	0.77	7.2e-05	0.339024
tr|H2KYB6|H2KYB6_CAEEL	Y39A3CR.3	971	2	1	1	2	4	1	5	1	1	0.226	0.006964	0.349	0.003618	0.157	0.220037	0.31733
sp|O45903|MECR1_CAEEL	W09H1.5	344	1	1	2	2	4	1	2	2	2	0.193	0.011345	0.181	0.031468	-0.026	0.351647	0.202186
tr|Q9XUT9|Q9XUT9_CAEEL	K06G5.1	507	1	2	1	0	6	1	1	0	1	0.353	0.001481	-0.603	0.458611	-0.996	0.374817	0.000682					Y
tr|Q9XWI2|Q9XWI2_CAEEL	tbc-20	411	0	1	3	2	2	3	1	0	0	0.001	0.062161	-0.777	0.453668	-0.742	0.394815	0.003788				2
tr|Q18093|Q18093_CAEEL	C18E9.2	364	1	3	0	3	3	1	0	0	0	-0.011	0.068097	-0.833	0.452555	-0.803	0.391307	0.00289				2
sp|Q8ITY4|SF3B6_CAEEL	C50D2.5	138	0	1	3	0	3	3	4	6	2	-0.004	0.064859	0.727	0	0.738	0.000475	0.349124
sp|Q10045|UNC50_CAEEL	unc-50	301	1	3	0	2	3	1	2	2	3	-0.093	0.111224	0.192	0.025727	0.329	0.108459	0.3709				5
tr|Q23050|Q23050_CAEEL	clik-1	406	1	2	1	0	1	5	2	1	2	0.286	0.003362	0.064	0.094247	-0.205	0.415545	0.095313
tr|Q9BKW0|Q9BKW0_CAEEL	Y92H12BL.4	397	2	2	0	2	3	1	0	0	0	-0.159	0.157198	-0.792	0.458516	-0.612	0.415223	0.016409
tr|Q93339|Q93339_CAEEL	prp-4	496	3	0	1	3	2	0	8	9	4	-0.19	0.186288	1.317	0	1.445	0	0.308698
tr|Q9TXR4|Q9TXR4_CAEEL	msh-2	849	2	2	0	0	3	2	3	2	2	-0.183	0.19038	0.15	0.036997	0.302	0.12614	0.364615
tr|Q22140|Q22140_CAEEL	mrpl-16	240	1	3	0	2	0	3	1	0	1	-0.201	0.200341	-0.834	0.450991	-0.649	0.408729	0.010331
tr|G5EDT1|G5EDT1_CAEEL	lin-35	961	1	1	2	0	4	0	9	6	7	0.072	0.034353	1.563	0	1.485	0	0.30232
tr|Q95PY8|Q95PY8_CAEEL	cpsf-3	707	1	2	1	2	2	0	5	4	2	-0.133	0.126867	0.881	0	0.992	0.000165	0.343058
tr|Q2WF63|Q2WF63_CAEEL	H20J04.4	561	0	1	3	0	3	1	3	4	6	-0.339	0.2698	0.839	0	1.183	3e-06	0.328006
tr|Q7JL36|Q7JL36_CAEEL	tbc-3	475	1	0	3	1	2	1	2	4	3	-0.611	0.360073	0.416	0.001015	1.013	0.00051	0.349574
tr|Q9U3P0|Q9U3P0_CAEEL	C27A7.5	715	2	0	2	2	2	0	0	0	3	-0.404	0.318557	-0.235	0.363007	0.121	0.265862	0.285633
sp|Q9XTT4|ANI1_CAEEL	ani-1	1159	2	2	0	2	0	2	2	0	2	-0.394	0.293774	-0.243	0.363492	0.115	0.273838	0.279378
tr|G5EGA7|G5EGA7_CAEEL	ras-2	211	1	3	0	1	1	2	0	0	0	-0.629	0.366575	-0.793	0.45117	-0.217	0.406623	0.116607
tr|Q9U300|Q9U300_CAEEL	Y106G6H.5	855	4	0	0	0	4	0	0	0	1	-0.399	0.330904	-1.015	0.424246	-0.669	0.402195	0.006512
tr|G5EEG7|G5EEG7_CAEEL	smu-1	510	0	1	3	0	3	0	8	7	6	-0.409	0.322712	1.295	0	1.631	0	0.306882
sp|O01530|ASP6_CAEEL	asp-6	389	0	2	2	0	1	2	1	4	3	-0.611	0.363896	0.259	0.007558	0.899	0.001061	0.354511					Y
tr|Q22392|Q22392_CAEEL	dhs-19	307	2	2	0	0	3	0	3	0	1	-0.39	0.299754	-0.246	0.369507	0.135	0.261686	0.288812				2
tr|Q09603|Q09603_CAEEL	ech-4	385	0	1	3	0	2	1	2	0	1	-0.65	0.365003	-0.492	0.459196	0.087	0.294575	0.261891
sp|Q21557|DYL2_CAEEL	dlc-2	90	2	2	0	0	2	1	1	0	2	-0.652	0.365465	-0.494	0.458391	0.081	0.297886	0.258922
tr|Q8IA95|Q8IA95_CAEEL	fpn-1.1	509	1	1	2	1	1	1	0	1	0	-0.755	0.367594	-0.623	0.463811	0.06	0.312043	0.245614				10
tr|Q17705|Q17705_CAEEL	C06B3.6	220	1	3	0	1	1	1	1	0	1	-0.869	0.370831	-0.706	0.46288	0.212	0.243282	0.302091
tr|Q9XWF9|Q9XWF9_CAEEL	Y54E5B.2	861	0	3	1	2	0	1	1	0	1	-0.654	0.36995	-0.785	0.450312	-0.221	0.408403	0.112746
tr|G5ECC9|G5ECC9_CAEEL	K11B4.1	424	0	3	1	1	2	0	0	0	1	-0.607	0.357762	-0.797	0.457014	-0.155	0.389115	0.149112
tr|Q95QL2|Q95QL2_CAEEL	mrpl-13	205	3	1	0	0	3	0	0	0	0	-0.384	0.298008	-0.844	0.451349	-0.489	0.423995	0.036091
tr|E9P8A3|E9P8A3_CAEEL	H19N07.3	130	0	0	4	0	3	0	0	0	1	-0.575	0.360412	-1.008	0.437428	-0.47	0.424659	0.040466
tr|Q21829|Q21829_CAEEL	cku-80	728	3	1	0	0	2	0	8	8	7	-0.635	0.36145	1.392	0	1.98	0	0.299418
sp|Q23400|RCL1_CAEEL	ZK1127.5	379	3	0	1	2	0	0	5	5	1	-0.622	0.365759	0.659	1e-06	1.21	2e-06	0.326561
sp|Q23125|MFRN_CAEEL	W02B12.9	312	1	1	2	0	0	2	2	2	4	-0.4	0.290153	0.52	0.000145	0.829	0.001631	0.357672
tr|Q17425|Q17425_CAEEL	B0024.10	573	0	0	4	0	1	1	3	3	1	-1.139	0.349957	-0.047	0.196788	1.056	0.001034	0.354323
sp|P34546|VATL2_CAEEL	vha-2	161	0	2	2	0	1	1	2	1	1	-0.904	0.370573	-0.407	0.432257	0.527	0.099415	0.373724				4
tr|O02345|O02345_CAEEL	nstp-5	390	1	0	3	0	1	1	0	2	0	-0.9	0.369995	-0.436	0.447147	0.487	0.09679	0.37449				9
tr|Q8I4C9|Q8I4C9_CAEEL	unc-61	530	2	2	0	0	1	1	0	2	0	-0.973	0.359987	-0.472	0.460851	0.394	0.11888	0.367312				1
sp|Q9XVE5|FACE1_CAEEL	fce-1	442	2	2	0	1	0	1	0	0	0	-0.959	0.365673	-0.809	0.449901	0.096	0.294888	0.261613				5	Y
sp|Q9GYF1|TNNI2_CAEEL	unc-27	242	0	3	1	0	0	1	0	0	2	-0.897	0.370096	-0.416	0.439255	0.535	0.082679	0.378153
sp|Q19417|YSNK_CAEEL	F13G3.3	501	2	2	0	0	1	0	2	0	1	-0.915	0.369786	-0.447	0.451729	0.516	0.094269	0.375201				1	Y
sp|P54688|BCAT_CAEEL	bcat-1	415	1	2	1	0	0	1	1	0	1	-0.641	0.356945	-0.521	0.455646	0.18	0.256556	0.292631
tr|Q18200|Q18200_CAEEL	C26B9.3	257	0	1	3	1	0	0	0	2	0	-1.015	0.363526	-0.522	0.463187	0.405	0.137591	0.360055					Y
tr|Q21279|Q21279_CAEEL	ttll-15	513	1	1	2	0	1	0	1	0	1	-0.72	0.364405	-0.533	0.454792	0.139	0.274371	0.278951
sp|Q9U2R0|BIN3D_CAEEL	Y17G7B.18	378	1	2	1	0	0	0	5	7	7	-0.711	0.362602	1.464	0	2.088	0	0.304902
sp|P10771|H11_CAEEL	his-24	208	1	2	1	0	0	0	3	2	2	-0.728	0.364034	0.353	0.003345	1.023	0.001064	0.354527
sp|Q966B0|PAWC1_CAEEL	Y50D4B.3	400	1	2	1	0	0	0	4	0	0	-0.661	0.358805	0.237	0.018039	0.904	0.00341	0.363557
tr|O44799|O44799_CAEEL	C50D2.1	576	1	2	1	0	0	0	1	2	0	-0.7	0.359191	-0.208	0.321348	0.47	0.105527	0.371846				1	Y
sp|Q20977|STATB_CAEEL	stat-b	567	1	0	3	0	0	0	0	3	1	-0.966	0.362841	-0.249	0.38189	0.682	0.028115	0.381462
tr|Q95X60|Q95X60_CAEEL	hpo-3	676	1	3	0	0	0	0	1	1	3	-0.987	0.363557	-0.272	0.381759	0.613	0.061128	0.382006				7
sp|Q17460|COL10_CAEEL	col-10	294	1	3	0	0	0	0	2	0	0	-0.969	0.365696	-0.467	0.457258	0.444	0.111954	0.369735				1
tr|G5EF21|G5EF21_CAEEL	F01D4.8	430	1	1	2	0	0	0	1	0	0	-0.673	0.362042	-0.531	0.458735	0.125	0.283104	0.271793					Y
sp|Q965Q8|XYLT_CAEEL	sqv-6	806	1	2	1	0	0	0	1	0	0	-0.734	0.366582	-0.598	0.463474	0.068	0.309696	0.247891				1
tr|Q23015|Q23015_CAEEL	M03F4.6	413	1	1	2	0	0	0	0	0	0	-0.784	0.36789	-0.641	0.464179	0.004	0.33516	0.221502					Y
tr|Q9GYI7|Q9GYI7_CAEEL	F29B9.8	381	0	0	4	0	0	0	0	2	0	-1.182	0.346424	-0.681	0.455286	0.404	0.13109	0.362689				7
tr|G5EDZ9|G5EDZ9_CAEEL	cpi-1	139	3	1	0	0	0	0	0	0	0	-0.91	0.369653	-0.764	0.457997	0.146	0.273427	0.279706					Y
sp|Q06561|UNC52_CAEEL	unc-52	3375	1	3	0	0	0	0	1	0	0	-0.96	0.36601	-0.764	0.456418	0.132	0.277272	0.276608					Y
sp|Q21388|NAS10_CAEEL	nas-10	560	0	2	2	0	0	0	0	0	0	-0.953	0.367742	-0.813	0.453754	0.135	0.279994	0.274378
sp|P98060|NAS35_CAEEL	dpy-31	592	3	1	0	0	0	0	0	0	0	-0.965	0.36564	-0.823	0.451487	0.104	0.292063	0.26411					Y
tr|Q19518|Q19518_CAEEL	F17C11.7	531	0	2	2	0	0	0	0	0	0	-0.993	0.366999	-0.851	0.451341	0.034	0.323244	0.234326				2	Y
sp|Q20334|TNNI1_CAEEL	tni-1	250	0	2	2	0	0	0	0	0	0	-1.005	0.367604	-0.855	0.455128	0.084	0.304833	0.252518
tr|O16928|O16928_CAEEL	F25G6.9	1373	2	3	0	4	9	8	2	3	0	0.944	0	-0.24	0.38781	-1.173	0.315821	0
sp|G5EBK1|PBO4_CAEEL	pbo-4	783	3	2	0	6	6	8	2	3	5	0.863	0	0.299	0.003816	-0.591	0.360069	0.000128				14	Y
sp|Q05062|CDC42_CAEEL	cdc-42	191	0	3	2	5	9	6	3	3	1	0.876	0	-0.044	0.193535	-0.932	0.330321	0
tr|O76708|O76708_CAEEL	tyr-5	477	2	3	0	6	6	4	0	2	4	0.667	0	-0.051	0.20142	-0.72	0.358367	0.000102					Y
tr|G5EEN4|G5EEN4_CAEEL	gck-3	596	3	1	1	3	9	4	1	2	2	0.873	0	-0.189	0.324307	-1.06	0.333569	1e-06
tr|Q22368|Q22368_CAEEL	T10B10.3	741	3	2	0	6	6	4	1	4	0	0.634	1e-06	-0.252	0.388146	-0.93	0.34231	7e-06
tr|Q95Q35|Q95Q35_CAEEL	exoc-8	686	0	3	2	0	7	8	1	4	6	0.647	0	0.433	4.7e-05	-0.204	0.425113	0.050369
sp|P39745|SUR1_CAEEL	mpk-1	444	2	3	0	5	6	4	2	0	8	0.601	1e-06	0.427	0.000272	-0.183	0.423954	0.063661
sp|Q9N3Q8|DAF25_CAEEL	daf-25	388	1	3	1	5	5	5	2	1	1	0.78	0	-0.517	0.462343	-1.29	0.331563	1e-06
tr|Q9U267|Q9U267_CAEEL	Y51A2D.7	1057	1	2	2	0	11	3	4	4	5	0.749	0	0.802	0	0.015	0.323814	0.233734
tr|O76630|O76630_CAEEL	emc-2	294	1	3	1	3	6	5	3	2	4	0.675	0	0.38	0.001186	-0.313	0.421077	0.026192
sp|P54815|MSP1_CAEEL	mspn-1	342	0	5	0	2	8	4	2	1	2	0.361	0.000131	-0.593	0.455735	-0.959	0.342696	8e-06				1
tr|Q9N363|Q9N363_CAEEL	dcap-1	332	0	3	2	2	9	3	1	1	0	0.504	8e-06	-1.004	0.427269	-1.527	0.322746	0
tr|O01969|O01969_CAEEL	tag-96	422	2	0	3	4	6	3	1	4	3	0.468	2.1e-05	0.134	0.044698	-0.366	0.414712	0.015807
tr|C2BR94|C2BR94_CAEEL	Y32H12A.2	599	1	3	1	3	4	5	6	9	8	0.538	2.7e-05	1.44	0	0.841	1e-06	0.324524
tr|Q9N589|Q9N589_CAEEL	mtm-1	588	4	1	0	4	6	2	2	3	6	0.332	0.000781	0.401	0.000541	0.023	0.3185	0.239194
sp|P28548|CSK2B_CAEEL	kin-10	234	2	1	2	3	3	6	4	2	3	0.483	1.8e-05	0.375	0.001404	-0.199	0.423365	0.067227
tr|P91998|P91998_CAEEL	F53F1.3	283	1	2	2	2	9	1	3	3	2	0.543	1e-05	0.262	0.010253	-0.276	0.424637	0.040283
sp|P55163|GEX3_CAEEL	gex-3	1141	1	1	3	4	2	6	2	2	3	0.537	7e-06	0.138	0.043117	-0.405	0.410841	0.011986
sp|O61749|SRP19_CAEEL	F37F2.2	142	3	1	1	2	6	4	1	2	3	0.605	2e-06	0.009	0.135381	-0.546	0.390657	0.002746
tr|Q2AAC0|Q2AAC0_CAEEL	Y71H2AM.3	483	1	3	1	3	5	3	4	5	4	0.431	0.000127	0.762	0	0.317	0.056224	0.38252
tr|Q8T3F2|Q8T3F2_CAEEL	atgl-1	751	2	2	1	3	5	3	4	4	4	0.457	0.00011	0.733	0	0.231	0.12154	0.366342				2
tr|Q9NA35|Q9NA35_CAEEL	Y73F8A.24	481	0	4	1	6	3	1	6	8	6	0.122	0.017864	1.009	0	0.837	1e-06	0.326094
sp|P53439|CDSA_CAEEL	cdgs-1	465	3	1	1	3	4	3	3	2	0	0.354	0.000665	0.021	0.126488	-0.365	0.422625	0.030499				8
sp|Q03598|UFC1_CAEEL	C40H1.6	162	3	1	1	6	2	2	2	1	0	0.413	0.000196	-0.441	0.45176	-0.833	0.37108	0.000465
tr|U4PC16|U4PC16_CAEEL	Y69A2AR.16	617	4	1	0	3	3	3	4	2	0	0.063	0.033896	-0.064	0.21828	-0.138	0.405918	0.118096
sp|O02115|PCNA_CAEEL	pcn-1	263	1	4	0	2	3	4	2	0	4	0.024	0.051217	-0.091	0.242908	-0.174	0.412416	0.103413
tr|Q1W0R3|Q1W0R3_CAEEL	F10G7.5	471	1	1	3	3	3	3	0	1	2	0.292	0.002509	-0.387	0.430745	-0.672	0.395344	0.003942				12
tr|Q18258|Q18258_CAEEL	vps-22	269	0	3	2	4	1	4	1	2	1	0.038	0.044436	-0.686	0.454427	-0.779	0.381835	0.001314
tr|Q8MXI1|Q8MXI1_CAEEL	F57B10.14	56	1	1	3	2	3	3	3	3	3	0.126	0.019688	0.421	0.000766	0.26	0.129106	0.36347
sp|Q9N361|RT25_CAEEL	mrps-25	170	3	2	0	2	3	3	2	3	3	-0.04	0.086399	0.133	0.041076	0.16	0.212604	0.321881
sp|P34605|TPPC3_CAEEL	trpp-3	181	3	2	0	3	1	4	1	3	3	-0.04	0.084901	-0.059	0.206066	0.006	0.332949	0.22395
tr|Q18942|Q18942_CAEEL	prp-38	320	1	4	0	4	3	0	6	4	5	-0.086	0.117051	0.728	0	0.787	0.000108	0.340932
tr|Q22470|Q22470_CAEEL	mrps-18b	238	0	1	4	0	5	2	2	3	3	-0.024	0.076567	0.152	0.032575	0.152	0.217299	0.319023
tr|Q2EEM8|Q2EEM8_CAEEL	ttr-45	140	2	2	1	3	3	1	3	1	2	-0.01	0.06819	-0.025	0.170209	-0.034	0.357017	0.195449					Y
tr|G5EDB8|G5EDB8_CAEEL	vha-4	214	3	0	2	3	1	3	2	2	2	-0.222	0.229921	-0.199	0.356191	-0.049	0.364753	0.185307				5
tr|G5EED5|G5EED5_CAEEL	scm-1	335	1	2	2	3	2	2	1	0	2	0.002	0.061694	-0.438	0.455814	-0.41	0.422441	0.029909				4
sp|O01836|GLH3_CAEEL	glh-3	720	1	1	3	3	3	1	0	0	1	0.021	0.053006	-0.732	0.460011	-0.748	0.393063	0.003313
tr|Q9U283|Q9U283_CAEEL	Y48G10A.3	343	2	3	0	0	6	1	1	1	1	-0.103	0.131343	-1.015	0.428611	-0.975	0.36812	0.000338
sp|Q22111|MMAA1_CAEEL	mmaa-1	399	4	1	0	0	5	2	1	1	0	-0.104	0.132437	-1.022	0.429404	-0.988	0.368933	0.000369
tr|A5JYV2|A5JYV2_CAEEL	C29F3.7	457	1	2	2	1	3	2	8	4	3	-0.17	0.166571	0.953	0	1.13	1e-06	0.324386					Y
tr|Q09972|Q09972_CAEEL	sfxn-2	319	2	3	0	3	2	1	4	2	5	-0.367	0.302828	0.447	0.000151	0.783	0.00068	0.351441				4
tr|Q8T3F0|Q8T3F0_CAEEL	eat-16	431	2	3	0	1	4	1	1	3	2	-0.348	0.310494	-0.182	0.33831	0.179	0.211864	0.322325
tr|Q93595|Q93595_CAEEL	F26A3.1	328	2	3	0	1	2	3	2	0	0	-0.42	0.326022	-0.713	0.457014	-0.349	0.424755	0.057002
sp|P34413|DPY19_CAEEL	dpy-19	683	3	2	0	1	4	1	1	1	1	-0.302	0.274863	-0.925	0.439274	-0.559	0.41815	0.020482				10
sp|P34885|KPC1B_CAEEL	pkc-1	707	1	3	1	0	2	3	3	5	2	-0.216	0.209716	0.536	7.3e-05	0.709	0.003165	0.362937
tr|Q95R11|Q95R11_CAEEL	F28B3.10	155	1	2	2	3	0	2	3	4	1	-0.124	0.136581	0.318	0.003885	0.45	0.045047	0.383045				3
tr|Q20752|Q20752_CAEEL	stc-1	450	2	3	0	1	3	1	2	0	3	-0.563	0.364807	-0.189	0.344293	0.343	0.118345	0.367504				1	Y
tr|Q8I116|Q8I116_CAEEL	M28.10	250	0	2	3	1	3	1	0	2	2	-0.624	0.369944	-0.46	0.461549	0.085	0.290958	0.265076					Y
tr|O45078|O45078_CAEEL	C17H12.8	348	2	3	0	1	3	1	0	0	0	-0.514	0.354477	-0.941	0.434908	-0.409	0.425073	0.051873					Y
tr|Q9N4E2|Q9N4E2_CAEEL	Y73C8B.3	308	2	3	0	3	2	0	0	1	0	-0.382	0.323697	-0.975	0.428382	-0.643	0.405567	0.008272
tr|H2KZ29|H2KZ29_CAEEL	hpo-10	646	3	1	1	3	0	1	4	4	3	-0.42	0.314948	0.625	5e-06	0.959	0.000196	0.34397
tr|O45951|O45951_CAEEL	Y48E1B.8	383	1	1	3	2	0	2	3	3	3	-0.38	0.297011	0.421	0.000436	0.787	0.001598	0.357517				1
tr|Q9XVS0|Q9XVS0_CAEEL	C25A1.5	316	2	2	1	1	1	2	3	3	2	-0.612	0.362954	0.316	0.003781	0.899	0.001367	0.356347				4
tr|O62289|O62289_CAEEL	ttr-51	138	2	1	2	0	4	0	4	0	0	-0.26	0.229258	-0.1	0.244608	0.068	0.297769	0.259027					Y
tr|Q94260|Q94260_CAEEL	K04A8.10	405	2	3	0	3	0	1	2	1	3	-0.549	0.357564	-0.216	0.360268	0.342	0.116252	0.368249				2	Y
sp|Q95Y83|RM19_CAEEL	mrpl-19	288	3	2	0	0	4	0	0	0	2	-0.366	0.308676	-0.647	0.459877	-0.306	0.423549	0.066181
tr|Q19416|Q19416_CAEEL	dylt-1	106	1	1	3	3	0	1	1	0	0	-0.351	0.283756	-0.726	0.462118	-0.378	0.424006	0.063316
tr|Q19211|Q19211_CAEEL	F08G12.2	331	0	1	4	0	3	0	9	6	6	-0.517	0.356891	1.123	0	1.666	0	0.306001
tr|G5EEW6|G5EEW6_CAEEL	sig-7	427	2	2	1	0	2	1	8	2	5	-0.584	0.358539	0.954	0	1.545	0	0.313674
tr|P90778|P90778_CAEEL	C55A6.3	250	0	2	3	0	2	1	5	3	2	-0.834	0.368774	0.324	0.002136	1.112	7.9e-05	0.339435
tr|O17347|O17347_CAEEL	H42K12.3	522	2	3	0	0	3	0	3	3	1	-0.562	0.365449	-0.01	0.154896	0.521	0.03464	0.382501					Y
tr|G5ECH0|G5ECH0_CAEEL	hda-3	465	1	4	0	0	1	2	0	2	2	-0.793	0.367931	-0.386	0.444323	0.393	0.116712	0.368086
tr|O45757|O45757_CAEEL	T06E6.1	431	2	2	1	0	2	0	10	4	12	-0.668	0.370151	1.471	0	2.059	0	0.295182
tr|Q19294|Q19294_CAEEL	mat-3	673	2	0	3	1	0	1	2	3	3	-1.157	0.348954	0.094	0.063011	1.236	0.000159	0.342845
tr|G5ECN5|G5ECN5_CAEEL	strd-1	388	1	2	2	1	0	1	2	1	0	-1.043	0.359915	-0.511	0.462398	0.371	0.144907	0.356954
sp|P34580|DDX47_CAEEL	T26G10.1	489	1	1	3	0	2	0	1	1	0	-0.629	0.369748	-0.803	0.451105	-0.202	0.404036	0.121976
tr|Q2L6V2|Q2L6V2_CAEEL	mrpl-47	234	3	2	0	0	2	0	1	1	0	-0.751	0.370903	-0.946	0.434975	-0.14	0.384381	0.156765
tr|O01532|O01532_CAEEL	asp-5	393	1	4	0	1	0	1	1	0	0	-1.113	0.353106	-0.961	0.435008	0.179	0.256303	0.292817				1	Y
tr|O17805|O17805_CAEEL	col-98	305	3	2	0	0	0	2	1	0	0	-0.84	0.367248	-1.01	0.428627	-0.225	0.406808	0.116211				1
sp|P41950|YLK2_CAEEL	D1044.2	1090	5	0	0	0	0	2	0	0	0	-0.965	0.354228	-1.121	0.413587	-0.202	0.399766	0.130324				2
tr|G2HK08|G2HK08_CAEEL	Y56A3A.16	595	2	2	1	0	0	1	2	3	1	-0.974	0.369024	-0.06	0.204233	0.885	0.006344	0.36893
tr|Q18318|Q18318_CAEEL	C30B5.4	302	4	0	1	0	0	1	1	3	2	-1.124	0.353655	-0.221	0.368753	0.85	0.006148	0.36865
sp|P18834|COL14_CAEEL	col-14	345	2	1	2	0	1	0	1	2	0	-0.988	0.361505	-0.483	0.460056	0.411	0.12989	0.363162				1	Y
tr|Q18345|Q18345_CAEEL	dpy-8	452	3	1	1	0	1	0	0	1	1	-0.945	0.367604	-0.788	0.456294	0.128	0.282379	0.272399				1
tr|Q19764|Q19764_CAEEL	F23H12.5	802	1	3	1	0	0	1	0	1	0	-0.969	0.365611	-0.801	0.454581	0.079	0.303577	0.253693					Y
tr|O16547|O16547_CAEEL	C35A11.4	515	2	3	0	0	1	0	0	1	0	-1.092	0.355633	-0.96	0.429443	0.135	0.279305	0.274945				12
tr|Q27472|Q27472_CAEEL	cyp-32a1	529	0	2	3	1	0	0	1	1	0	-1.143	0.353326	-0.989	0.431929	0.108	0.29155	0.264559				1
tr|V6CLD4|V6CLD4_CAEEL	hgap-1	967	2	3	0	1	0	0	1	0	0	-1.183	0.349609	-1.036	0.424647	0.062	0.310704	0.246917
sp|Q18359|NDUA5_CAEEL	C33A12.1	150	0	0	5	0	0	1	0	0	0	-1.313	0.340015	-1.169	0.415128	0.124	0.285991	0.269355
tr|Q21155|Q21155_CAEEL	rnp-5	289	2	1	2	0	0	0	4	3	2	-0.961	0.368742	0.441	0.000447	1.37	3.5e-05	0.336017
tr|Q9TZH8|Q9TZH8_CAEEL	T10B11.6	325	1	1	3	0	0	0	1	1	4	-1.025	0.363386	-0.101	0.243889	0.826	0.011626	0.374394
tr|H9G2T6|H9G2T6_CAEEL	dur-1	542	2	3	0	0	0	0	0	0	3	-1.136	0.349815	-0.418	0.456797	0.691	0.032205	0.382188					Y
tr|Q9XWL9|Q9XWL9_CAEEL	ptr-18	895	1	3	1	0	0	0	2	0	0	-0.898	0.367907	-0.433	0.452139	0.522	0.081505	0.378421				11
tr|Q9N585|Q9N585_CAEEL	ppw-2	975	2	0	3	0	0	0	2	0	1	-1.158	0.355049	-0.651	0.461778	0.455	0.122156	0.366115
tr|H2KYI4|H2KYI4_CAEEL	C06G1.1	519	1	1	3	0	0	0	0	1	0	-0.922	0.369308	-0.733	0.463079	0.142	0.276987	0.27684					Y
tr|A0A061ACS5|A0A061ACS5_CAEEL	F58E6.13	422	1	1	3	0	0	0	0	1	1	-0.887	0.370572	-0.74	0.459493	0.174	0.262063	0.288528
tr|G5EFF1|G5EFF1_CAEEL	asd-2	445	1	1	3	0	0	0	0	0	0	-0.921	0.366554	-0.781	0.449554	0.141	0.271494	0.281242
sp|Q8TA83|DNJ10_CAEEL	dnj-10	456	1	2	2	0	0	0	0	0	0	-0.938	0.364075	-0.793	0.447418	0.157	0.263778	0.287228
tr|G4RU19|G4RU19_CAEEL	F48C1.11	165	1	2	2	0	0	0	1	1	1	-0.966	0.36817	-0.816	0.453378	0.065	0.311188	0.246447					Y
tr|O61739|O61739_CAEEL	B0205.4	399	3	1	1	0	0	0	0	0	0	-0.996	0.365753	-0.818	0.453613	0.088	0.299742	0.257234				1
tr|Q9N419|Q9N419_CAEEL	nsy-4	303	2	1	2	0	0	0	0	0	0	-1.006	0.362025	-0.834	0.450386	0.084	0.301665	0.255468				4
tr|P91025|P91025_CAEEL	C10G11.8	438	4	1	0	0	0	0	1	0	0	-1.056	0.357427	-0.887	0.440442	0.21	0.242467	0.302653
tr|Q21750|Q21750_CAEEL	aagr-2	955	3	2	0	0	0	0	0	0	0	-1.115	0.350329	-0.931	0.427284	0.222	0.236663	0.306594					Y
tr|O62271|O62271_CAEEL	lips-9	302	1	0	4	0	0	0	0	1	0	-1.154	0.349239	-0.976	0.432523	0.136	0.277476	0.276442					Y
tr|O02220|O02220_CAEEL	mrpl-34	189	1	0	4	0	0	0	0	0	0	-1.15	0.348659	-0.978	0.429467	0.102	0.29155	0.264559
tr|Q23012|Q23012_CAEEL	K11G9.5	460	3	2	0	0	0	0	0	0	0	-1.141	0.356112	-0.985	0.435823	0.132	0.28451	0.27061				12	Y
tr|Q6LCP9|Q6LCP9_CAEEL	B0403.5	413	2	0	3	0	0	0	0	0	0	-1.164	0.342478	-1.021	0.419364	0.109	0.290049	0.265868					Y
tr|O45114|O45114_CAEEL	col-103	371	3	2	0	0	0	0	0	0	1	-1.168	0.347261	-1.022	0.428714	0.113	0.288184	0.26748				1
tr|O44727|O44727_CAEEL	cpn-4	154	0	4	1	0	0	0	0	0	0	-1.199	0.350989	-1.025	0.425953	0.041	0.320667	0.236986
sp|Q9XWS2|EXOC4_CAEEL	sec-8	893	4	2	0	8	10	9	7	2	3	0.999	0	0.329	0.000658	-0.688	0.33602	2e-06
tr|H2KYJ5|H2KYJ5_CAEEL	mtch-1	342	0	3	3	6	9	8	0	0	1	0.917	0	-1.158	0.414271	-2.054	0.301558	0
tr|Q6AW19|Q6AW19_CAEEL	Y110A7A.9	908	2	4	0	9	7	5	6	6	3	0.792	0	0.603	0	-0.187	0.425121	0.048095
tr|Q8WQD8|Q8WQD8_CAEEL	cah-4	235	3	3	0	3	13	5	3	5	4	0.766	0	0.354	0.000515	-0.433	0.381993	0.001333
tr|Q17447|Q17447_CAEEL	faah-2	571	3	1	2	6	8	5	6	4	1	0.802	0	0.374	0.000456	-0.444	0.379473	0.001062				1
sp|O45405|EXL1_CAEEL	exl-1	238	1	3	2	6	8	5	2	3	5	0.848	0	0.298	0.00234	-0.517	0.377225	0.000861
sp|Q95QW4|CDF1_CAEEL	cdf-1	561	3	3	0	6	5	8	2	3	4	0.655	0	0.037	0.103181	-0.635	0.352398	4.3e-05				6
tr|Q966P8|Q966P8_CAEEL	C36B7.6	602	1	1	4	5	6	8	2	2	2	0.81	0	-0.239	0.38324	-1.053	0.325268	0				5
tr|U4PAZ9|U4PAZ9_CAEEL	ptrn-1	1112	3	3	0	8	5	5	3	0	1	0.592	0	-0.603	0.456936	-1.199	0.325906	0
sp|Q18406|EXOC5_CAEEL	sec-10	659	1	2	3	4	8	5	2	1	1	0.738	0	-0.617	0.461671	-1.335	0.325401	0
tr|Q95ZW2|Q95ZW2_CAEEL	F08F8.7	227	3	3	0	6	5	5	6	10	8	0.509	2e-06	1.065	0	0.569	4.1e-05	0.33665
tr|Q18949|Q18949_CAEEL	D1054.3	198	2	2	2	2	8	6	2	4	4	0.692	0	0.362	0.00116	-0.319	0.415489	0.016733
tr|Q21899|Q21899_CAEEL	R10E4.1	377	3	2	1	4	7	4	3	4	4	0.624	1e-06	0.432	0.000326	-0.149	0.417555	0.089546
sp|Q23449|PSMD8_CAEEL	rpn-12	250	2	1	3	7	3	5	4	2	3	0.592	1e-06	0.188	0.018759	-0.42	0.397188	0.004525
sp|Q09214|YP65_CAEEL	B0495.5	729	3	3	0	4	6	4	3	0	3	0.395	0.000116	-0.21	0.357342	-0.574	0.386279	0.001925
tr|Q21776|Q21776_CAEEL	bub-1	987	2	1	3	5	4	4	5	6	5	0.447	2.9e-05	0.805	0	0.386	0.01873	0.378536
tr|Q93168|Q93168_CAEEL	C01G10.8	342	3	3	0	2	9	2	4	4	2	0.309	0.00042	0.161	0.020181	-0.111	0.403398	0.12326
tr|Q19339|Q19339_CAEEL	acs-14	544	0	4	2	3	5	5	4	0	3	0.287	0.001051	-0.047	0.198678	-0.369	0.412006	0.013015
tr|Q9U1Q5|Q9U1Q5_CAEEL	Y87G2A.2	293	3	3	0	1	11	1	1	6	0	0.239	0.002416	-0.082	0.24402	-0.386	0.412979	0.013949
tr|Q9U210|Q9U210_CAEEL	Y57A10A.27	388	2	2	2	2	7	3	7	6	6	0.385	0.000351	0.974	0	0.599	0.000454	0.348843
tr|Q94239|Q94239_CAEEL	stau-1	705	1	3	2	3	5	4	6	3	2	0.404	0.000147	0.479	6.6e-05	0.064	0.280804	0.273709
sp|Q94263|MIRO_CAEEL	K08F11.5	625	2	2	2	4	4	4	4	4	3	0.423	8.2e-05	0.466	9.1e-05	0.088	0.259546	0.290416				1
tr|Q9BL66|Q9BL66_CAEEL	Y54F10AL.1	255	4	2	0	4	4	4	0	0	2	0.228	0.003643	-0.868	0.4349	-1.065	0.345955	1.4e-05				4	Y
tr|Q95QG8|Q95QG8_CAEEL	fcp-1	659	3	3	0	5	4	2	9	14	15	0.117	0.015302	1.518	0	1.416	0	0.291893
tr|Q18655|Q18655_CAEEL	C46C2.2	520	1	4	1	2	5	3	2	3	3	0.153	0.010926	0.098	0.059088	-0.092	0.391413	0.145259				9
sp|Q21997|DERL2_CAEEL	der-2	237	3	3	0	3	4	3	2	3	3	-0.037	0.088528	-0.109	0.28793	-0.114	0.402354	0.125334				5
tr|A3FPI3|A3FPI3_CAEEL	C29E4.15	181	2	3	1	3	3	3	3	0	3	0.118	0.019234	-0.027	0.171533	-0.093	0.387307	0.152078				4
tr|O62261|O62261_CAEEL	F53F8.4	253	2	2	2	3	3	3	3	2	2	0.064	0.034029	-0.05	0.197895	-0.106	0.392218	0.143886					Y
sp|Q19967|SC61G_CAEEL	emo-1	68	2	3	1	3	3	3	2	2	3	0.063	0.03401	-0.054	0.206984	-0.132	0.404367	0.121303				1
sp|Q21624|CORO_CAEEL	cor-1	607	2	1	3	4	4	1	2	2	2	0.065	0.033877	-0.2	0.347076	-0.279	0.425044	0.052637
sp|O01991|EF2K_CAEEL	efk-1	768	5	1	0	4	0	5	2	2	2	-0.01	0.069188	-0.396	0.457614	-0.402	0.418137	0.020462
tr|Q8WQD7|Q8WQD7_CAEEL	R04F11.5	185	3	3	0	1	5	3	1	1	2	-0.049	0.095505	-0.761	0.444833	-0.692	0.392296	0.003122
tr|Q95Y67|Q95Y67_CAEEL	pes-4	432	3	3	0	1	5	2	9	8	5	-0.269	0.269218	0.981	0	1.174	0	0.312275
tr|Q9XX00|Q9XX00_CAEEL	sbp-1	1113	3	3	0	3	2	3	4	1	5	-0.229	0.239484	0.175	0.021033	0.362	0.05872	0.382278				2
sp|Q9U332|RL31_CAEEL	rpl-31	122	3	3	0	2	3	3	3	4	3	-0.19	0.212317	0.166	0.022382	0.372	0.054929	0.382629
tr|P91017|P91017_CAEEL	hpo-32	344	2	4	0	1	5	2	5	2	1	-0.183	0.212864	-0.025	0.174888	0.214	0.163718	0.348346
tr|Q8I4F7|Q8I4F7_CAEEL	set-18	507	2	2	2	0	8	0	3	3	1	0.154	0.011134	-0.05	0.201289	-0.253	0.424749	0.057066
tr|G5EFY9|G5EFY9_CAEEL	sel-5	690	3	3	0	1	3	4	2	0	0	-0.214	0.226241	-0.822	0.438387	-0.605	0.405166	0.008042
tr|Q17602|Q17602_CAEEL	npp-14	1390	3	2	1	2	3	2	3	8	5	-0.187	0.214501	0.817	0	1.003	2e-06	0.327197
sp|P34426|AUP1_CAEEL	F44B9.5	390	3	2	1	4	3	0	4	3	2	-0.076	0.112494	0.223	0.010949	0.246	0.127841	0.363961				1
sp|Q19952|LSM4_CAEEL	lsm-4	123	0	3	3	3	2	2	3	3	3	-0.354	0.317547	0.069	0.076488	0.432	0.043485	0.383035
tr|H9G2Q6|H9G2Q6_CAEEL	hgap-2	1146	1	1	4	1	4	2	1	2	3	-0.144	0.162083	-0.136	0.281763	0.018	0.325972	0.231468
sp|Q17345|CNOT7_CAEEL	ccf-1	310	3	3	0	1	6	0	2	4	0	-0.207	0.22343	-0.197	0.362082	0.034	0.313745	0.243944
tr|G5EF48|G5EF48_CAEEL	Y63D3A.8	350	0	3	3	3	1	3	2	2	2	-0.333	0.315352	-0.337	0.444712	0.014	0.328181	0.229121				6
tr|Q19222|Q19222_CAEEL	ugt-65	509	3	3	0	2	4	1	0	3	1	-0.352	0.330343	-0.559	0.461767	-0.21	0.41525	0.096115				2	Y
tr|Q9GYR5|Q9GYR5_CAEEL	C23G10.8	937	0	3	3	0	5	1	4	14	14	-0.391	0.348397	1.345	0	1.695	0	0.295034
sp|P91443|HUM6_CAEEL	hum-6	2098	2	2	2	2	4	0	0	2	6	-0.188	0.194789	0.246	0.009797	0.435	0.049174	0.382966				1
tr|Q6QUQ5|Q6QUQ5_CAEEL	srp-7	365	1	3	2	0	4	2	2	2	3	-0.263	0.25032	-0.064	0.212562	0.11	0.26557	0.285857
tr|Q8T3G3|Q8T3G3_CAEEL	scpl-1	345	3	3	0	3	2	1	0	1	0	-0.508	0.362157	-1.144	0.416638	-0.595	0.416798	0.018454
sp|Q9NEU5|GSCR2_CAEEL	Y39B6A.33	438	0	4	2	0	5	0	11	14	14	-0.378	0.326253	1.572	0	1.906	0	0.289793
tr|Q8MPR9|Q8MPR9_CAEEL	obr-3	770	3	3	0	4	1	0	3	2	1	-0.488	0.364449	-0.327	0.442054	0.152	0.229406	0.311379				1
tr|Q19714|Q19714_CAEEL	F22B5.10	186	2	1	3	0	3	2	0	0	3	-0.33	0.291507	-0.359	0.445991	-0.004	0.33895	0.217232				2	Y
tr|G5EBF4|G5EBF4_CAEEL	T28H10.3	462	3	3	0	0	3	2	3	1	0	-0.559	0.370293	-0.579	0.458885	-0.083	0.376835	0.168283					Y
[truncated: 1,936 more rows]
