# Supplementary material for: Identification of microsporidia host-exposed proteins reveals a repertoire of rapidly evolving proteins
Source: Nat Commun. 2017 Jan 9;8:14023. doi: 10.1038/ncomms14023 (PMC5423893; doi:10.1038/ncomms14023)
Supplement: Supplementary Data 2 — Mass spectrometry data of N. parisii proteins. [file ncomms14023-s3.xlsx]

## Sheet: Supplementary Data 2
Supplementary Data 2. Mass spectrometry data of N. parisii proteins.
Protein	Len	GFP1_peptides	GFP2_peptides	GFP3_peptides	NES1_peptides	NES2_peptides	NES3_peptides	NLS1_peptides	NLS2_peptides	NLS3_peptides	NES_LogFoldChange	NES_FDRup	NLS_LogFoldChange	NLS_FDRup	NLS/NES_ LogFoldChange	NLS/NES_FDRup	NLS/NES_FDRdown	Host exposed	NLS localization	Protein name	Pfam	Large gene family	FPKM (30HPI)	Signal peptide	TM #	TM Topology	Conservation category	Predicted signal peptidase processed N-terminal peptides [average GFP]	Predicted signal peptidase processed N-terminal peptides [average NES]	Predicted signal peptidase processed N-terminal peptides [average NLS]
NEPG_02370	899	18	21	13	51	56	49	38	43	45	1.109	0	0.895	0	-0.213	0.741328	0.023538	Host exposed		hypothetical protein		NEMLGF1	235.662	Y			N. sp1	0	0.666667	1
NEPG_00718	408	0	0	0	1	3	8	0	3	0	1.503	0.01198	0.554	0.144057	-0.931	0.749815	0.039585	Host exposed		hypothetical protein			51.6935	Y			N. sp1	0	3	2.33333
NEPG_01091	602	0	0	0	22	29	31	0	0	0	3.462	0	0.025	0.465225	-3.458	0.671211	0	Host exposed	cytoplasmic specific	hypothetical protein		NEMLGF3	104.179		1	o566-588i	N. parisii
NEPG_00236	515	0	0	0	23	37	26	0	0	1	3.461	0	0.013	0.470202	-3.507	0.6705	0	Host exposed	cytoplasmic specific	hypothetical protein			240.212		1	i481-503o	N. sp1
NEPG_00771	251	0	0	0	20	27	22	2	0	3	3.27	0	0.779	0.049422	-2.515	0.66982	0	Host exposed	cytoplasmic specific	hypothetical protein			162.053		1	o54-73i	N. ironsii
NEPG_00935	210	1	1	0	12	24	18	8	6	9	3.043	0	2.194	0	-0.863	0.684909	6e-06	Host exposed		hypothetical protein			289.001		1	i186-208o	N. parisii
NEPG_02502	461	0	0	0	17	20	16	9	8	8	3.005	0	2.263	0	-0.76	0.692902	5.1e-05	Host exposed		hypothetical protein		NEMLGF4	124.698		1	o436-455i	N. ironsii
NEPG_00653	815	1	2	0	15	23	19	8	6	7	2.76	0	1.758	0	-1.018	0.677084	0	Host exposed		hypothetical protein		NEMLGF1	143.959		1	i20-38o	N. parisii
NEPG_02043	483	3	2	0	24	32	24	21	17	17	2.665	0	2.281	0	-0.377	0.726348	0.006274	Host exposed		hypothetical protein	Hexokinase_2,Hexokinase_1		100.741	Y			Eukaryote
NEPG_00078	487	1	0	1	6	18	10	10	6	4	2.601	0	2.068	0	-0.535	0.737509	0.017674	Host exposed		hypothetical protein		NEMLGF4	79.3645				N. ironsii
NEPG_00143	423	0	0	0	12	10	13	0	0	0	2.554	0	-0.022	0.48472	-2.622	0.675987	0	Host exposed	cytoplasmic specific	hypothetical protein		NEMLGF3	49.5616		1	o386-408i	N. parisii
NEPG_01572	462	0	0	0	9	14	11	0	0	0	2.541	0	0.001	0.475294	-2.575	0.675611	0	Host exposed	cytoplasmic specific	hypothetical protein		NEMLGF3	57.4565		1	o398-417i	N. ironsii
NEPG_01134	405	0	0	0	12	11	9	0	2	0	2.541	1e-06	0.353	0.276031	-2.17	0.677906	0	Host exposed	cytoplasmic specific	hypothetical protein			75.602		1	o379-401i	N. ironsii
NEPG_01863	363	0	0	0	9	12	11	0	3	5	2.503	0	1.197	0.001695	-1.31	0.685844	8e-06	Host exposed		hypothetical protein			122.369		1	i327-346o	N. ironsii
NEPG_02566	903	3	0	3	22	28	17	13	23	17	2.334	0	2.091	0	-0.232	0.780142	0.117892	Host exposed		hypothetical protein		NEMLGF1	14.4862		1	i13-35o	N. parisii
NEPG_00665	477	4	1	1	19	21	16	6	9	8	2.31	0	1.408	0	-0.899	0.682703	3e-06	Host exposed		hypothetical protein		NEMLGF4	103.145		1	o442-464i	N. sp1
NEPG_01302	189	1	2	3	13	22	18	5	6	6	2.249	0	1.098	3.5e-05	-1.163	0.675416	0	Host exposed		hypothetical protein		NEMLGF4	667.276				N. ironsii
NEPG_00079	477	0	0	0	3	12	9	3	2	1	2.213	6.3e-05	0.736	0.063126	-1.464	0.693798	6.2e-05	Host exposed		hypothetical protein		NEMLGF4	179.772				N. ironsii
NEPG_01132	223	0	0	0	3	12	9	0	0	0	2.205	3.5e-05	-0.003	0.47693	-2.226	0.686335	9e-06	Host exposed	cytoplasmic specific	hypothetical protein			144.762		1	i197-214o	N. parisii
NEPG_02294	894	0	1	0	4	13	5	4	1	3	2.115	5.9e-05	1.046	0.005596	-1.061	0.709669	0.000895	Host exposed		hypothetical protein		NEMLGF1	222.569	Y			N. ironsii
NEPG_01393	407	0	0	0	6	8	7	0	0	0	2.109	7.9e-05	0.037	0.460068	-2.07	0.692032	4.2e-05	Host exposed	cytoplasmic specific	hypothetical protein		NEMLGF3	16.5985		1	o377-399i	N. ironsii
NEPG_00656	905	5	3	6	34	47	25	21	22	20	2.06	0	1.539	0	-0.522	0.688381	1.6e-05	Host exposed		hypothetical protein		NEMLGF1	182.768	Y			N. parisii
NEPG_02163	870	0	0	0	6	7	6	1	4	0	2.01	0.000377	0.796	0.049536	-1.207	0.711921	0.001196	Host exposed		hypothetical protein			72.2429	Y	6	o616-638i651-670o685-707i728-750o754-771i792-814o	N. sp1
NEPG_01319	475	0	0	0	0	17	1	5	8	2	1.982	0.000309	1.732	1e-06	-0.249	0.813802	0.314656	Host exposed		hypothetical protein			70.3098				N. sp1
NEPG_01811	462	0	0	0	5	5	7	0	0	0	1.849	0.001253	-0.019	0.483213	-1.887	0.702677	0.000327	Host exposed		hypothetical protein		NEMLGF3	11.8718		1	o398-420i	N. ironsii
NEPG_02064	289	0	0	0	4	9	3	0	0	0	1.82	0.001675	0.003	0.47449	-1.813	0.706553	0.000585	Host exposed		hypothetical protein			37.8398		1	i12-34o	N. ironsii
NEPG_00734	186	1	1	1	4	10	2	1	2	0	1.812	0.00084	0.323	0.290141	-1.476	0.711088	0.001076	Host exposed		ubiquitin-conjugating enzyme E2 g	UQ_con		385.302				Eukaryote
NEPG_00286	377	0	0	1	5	7	4	0	0	0	1.786	0.001046	0.009	0.471874	-1.795	0.704602	0.00044	Host exposed		hypothetical protein			90.3174		6	i148-170o174-191i198-232o247-266i273-295o344-366i	N. sp1
NEPG_00801	108	0	1	2	8	7	4	0	1	1	1.657	0.000561	-0.341	0.57905	-1.976	0.696633	0.000113	Host exposed		hypothetical protein			1087.63		1	i81-103o	N. ironsii
NEPG_02577	925	0	1	3	5	12	7	26	25	21	1.64	7.2e-05	2.742	0	1.115	0	0.671613	Host exposed	NLS specific	hypothetical protein		NEMLGF1	269.036	Y			N. ironsii
NEPG_01270	505	0	3	1	6	10	7	8	8	6	1.617	0.00012	1.562	0	-0.041	0.766957	0.562547	Host exposed		UTP glucose 1 phosphate uridyltransferase 1	UDPGP		55.6587				Eukaryote
NEPG_02145	396	0	2	0	4	6	7	0	1	1	1.554	0.001926	-0.334	0.576827	-1.878	0.702203	0.000303	Host exposed		hypothetical protein			91.8462		9	i65-87o97-119i132-154o158-180i193-214o218-240i260-279o294-316i336-355o	N. sp1
NEPG_00936	377	10	12	2	35	39	37	18	17	19	1.543	0	0.822	0	-0.73	0.672947	0	Host exposed		hypothetical protein			182.104				N. ironsii
NEPG_02660	218	3	5	1	15	11	14	14	13	13	1.533	0	1.533	0	0	0.740827	0.606156	Host exposed		hypothetical protein		NEMLGF1	293.294				N. parisii
NEPG_01651	440	0	0	0	2	6	4	0	1	0	1.513	0.012637	0.007	0.472429	-1.501	0.725168	0.00554	Host exposed		hypothetical protein		NEMLGF3	20.5856		1	o402-424i	N. sp1
NEPG_00235	917	0	0	0	3	7	2	11	18	16	1.509	0.010033	2.87	0	1.356	0	0.672785	Host exposed	NLS specific	hypothetical protein		NEMLGF5	66.8875				N. ironsii
NEPG_02602	560	9	11	11	39	44	46	29	31	20	1.437	0	0.958	0	-0.476	0.688319	1.6e-05	Host exposed		hypothetical protein			230.019		5	i374-396o421-443i463-485o495-514i526-548o	N. sp1
NEPG_01303	211	4	6	3	14	23	16	10	10	11	1.434	0	0.884	1e-06	-0.547	0.716464	0.002082	Host exposed		hypothetical protein		NEMLGF4	630.341				N. parisii
NEPG_02543	965	4	8	7	10	40	26	13	17	15	1.412	0	0.875	0	-0.526	0.701708	0.00028	Host exposed		hypothetical protein			262.043		1	i30-52o	N. displodere
NEPG_01862	277	0	0	0	1	4	6	0	0	0	1.409	0.020395	0.004	0.473976	-1.413	0.733361	0.012434	Host exposed		hypothetical protein			47.3936		1	i241-263o	N. ironsii
NEPG_01767	792	9	8	2	23	21	29	29	31	20	1.366	0	1.46	0	0.092	0.548782	0.713913	Host exposed		hypothetical protein		NEMLGF1	195.277				N. ironsii
NEPG_02645	491	2	0	3	7	11	4	0	2	1	1.358	0.000805	-0.452	0.598357	-1.81	0.692527	4.7e-05	Host exposed		hypothetical protein		NEMLGF1	75.7552	Y			N. parisii
NEPG_00804	199	0	0	0	3	3	4	0	0	0	1.347	0.02666	0.032	0.461928	-1.319	0.736833	0.016738	Host exposed		hypothetical protein			39.7161		1	o44-66i	N. ironsii
NEPG_00635	906	1	0	3	8	4	6	5	6	4	1.344	0.002427	1.151	7.2e-05	-0.192	0.810431	0.397379	Host exposed		hypothetical protein		NEMLGF1	18.9951	Y			N. parisii
NEPG_00805	134	0	0	0	0	6	3	0	0	0	1.337	0.03495	-0.02	0.48374	-1.333	0.738246	0.018731	Host exposed		hypothetical protein			119.522		1	o48-70i	N. ironsii
NEPG_00672	434	0	0	0	3	4	3	3	5	3	1.331	0.031219	1.426	0.000169	0.1	0.682382	0.661529	Host exposed		phosphoglycerate kinase	PGK		45.5352				Eukaryote
NEPG_02252	711	3	3	1	8	9	8	7	10	10	1.329	0.000133	1.405	0	0.076	0.663968	0.67271	Host exposed		hypothetical protein		NEMLGF1	49.4812	Y			N. ironsii
NEPG_01038	406	0	0	0	4	3	3	0	0	1	1.324	0.033413	0.015	0.469417	-1.313	0.738998	0.019847	Host exposed		hypothetical protein		NEMLGF3	23.8537		1	o365-387i	N. ironsii
NEPG_02635	937	0	0	0	0	7	2	5	4	3	1.312	0.03725	1.502	4.1e-05	0.191	0.605741	0.698114	Host exposed		hypothetical protein		NEMLGF1	18.0015	Y			N. parisii
NEPG_02661	152	0	1	2	6	4	3	6	6	6	1.268	0.01505	1.602	0	0.335	0.376893	0.732123	Host exposed		hypothetical protein		NEMLGF1	94.0669				N. parisii
NEPG_01816	528	4	6	4	12	20	16	8	5	3	1.256	0	0.138	0.304546	-1.122	0.678723	0	Host exposed		hypothetical protein			24.8637		5	o359-381i402-424o439-461i468-487o497-519i	N. sp1
NEPG_02176	937	0	0	0	2	4	3	6	6	6	1.218	0.054007	1.92	0	0.713	0.077792	0.709783	Host exposed		hypothetical protein		NEMLGF1	20.7637	Y			N. parisii
NEPG_01385	456	2	2	3	4	8	10	6	5	5	1.208	0.001869	0.876	0.000592	-0.323	0.804179	0.214077	Host exposed		hypothetical protein			143.948		10	i13-35o50-72i93-115o130-147i152-174o189-211i232-254o281-303i352-374o384-406i	N. displodere
NEPG_01040	165	1	1	0	2	4	3	10	4	7	1.204	0.062338	2.082	0	0.884	0.023187	0.692863	Host exposed		hypothetical protein			2071.21				Microsporidia
NEPG_01508	244	0	0	0	3	3	3	1	2	2	1.197	0.05925	0.564	0.137739	-0.629	0.794997	0.170027	Host exposed		hypothetical protein			21.1934		1	i215-237o	N. ironsii
NEPG_01801	715	0	0	0	2	5	2	2	8	5	1.195	0.060463	1.739	1e-06	0.519	0.23763	0.72866	Host exposed		hypothetical protein		NEMLGF1	63.5106				N. ironsii
NEPG_00407	564	5	7	1	10	16	13	8	13	11	1.122	1.6e-05	0.926	0	-0.199	0.811051	0.265902	Host exposed		hypothetical protein			357.163		9	o26-48i169-191o259-281i294-313o333-355i385-407o412-431i511-533o538-560i	N. sp1
NEPG_02371	516	3	5	1	11	8	7	9	8	5	1.118	0.00081	0.933	1.9e-05	-0.167	0.811621	0.384637	Host exposed		hypothetical protein			127.745		4	o344-363i413-435o440-462i475-497o	N. sp1
NEPG_01305	468	10	14	5	29	32	26	22	17	21	1.106	0	0.743	0	-0.374	0.723064	0.004414	Host exposed		hypothetical protein		NEMLGF4	180.197				N. sp1
NEPG_01777	227	0	0	0	4	3	1	0	0	0	1.098	0.096094	0.027	0.464042	-1.078	0.761743	0.067097	Host exposed		hypothetical protein			199.5		2	i31-53o86-108i	N. sp1
NEPG_00185	917	0	0	2	5	5	1	16	20	21	1.091	0.041309	2.787	0	1.684	0	0.67087	Host exposed	NLS specific	hypothetical protein		NEMLGF1	114.304	Y			N. ironsii
NEPG_01930	734	4	5	2	6	13	12	7	5	2	1.08	0.000269	0.252	0.189841	-0.806	0.713591	0.001473	Host exposed		hypothetical protein		NEMLGF2	136.938		1	i16-33o	N. sp1
NEPG_01266	737	5	4	2	10	13	8	5	7	3	1.069	0.000279	0.328	0.108121	-0.735	0.719652	0.003015	Host exposed		hypothetical protein	Adaptin_N,COP-gamma_platf		81.1796		1	i72-94o	Eukaryote
NEPG_02541	1005	22	18	20	52	65	55	30	42	37	1.064	0	0.604	0	-0.458	0.680451	1e-06	Host exposed		hypothetical protein		NEMLGF1	202.904	Y			N. sp1
NEPG_00637	722	16	28	15	45	70	54	37	38	42	1.06	0	0.69	0	-0.367	0.694801	7.7e-05	Host exposed		hypothetical protein		NEMLGF1	376.646	Y			N. ironsii
NEPG_02329	619	0	0	0	0	3	4	1	1	4	1.056	0.107835	0.749	0.057589	-0.313	0.811302	0.388325	Host exposed		hypothetical protein			152.79	Y			N. sp1
NEPG_02265	387	0	0	0	2	3	3	0	0	0	1.05	0.10813	-0.035	0.489449	-1.098	0.759068	0.060539	Host exposed		hypothetical protein			28.3615		1	i354-371o	N. sp1
NEPG_01860	846	9	14	3	25	27	19	26	25	29	1.012	0	1.131	0	0.115	0.479068	0.725499	Host exposed		hypothetical protein			9.88614	Y	1	o814-836i	N. sp1
NEPG_01056	401	0	0	0	3	3	1	0	0	0	0.956	0.159739	0.017	0.468216	-0.944	0.778598	0.113189	Host exposed		hypothetical protein		NEMLGF3	51.1399		1	o366-388i	N. parisii
NEPG_00719	215	0	0	0	2	3	2	0	0	0	0.923	0.175452	-0.016	0.481978	-0.954	0.776181	0.106018	Host exposed		hypothetical protein			65.0646				N. parisii
NEPG_00602	550	0	0	0	1	3	3	0	0	0	0.905	0.171046	-0.024	0.485418	-0.962	0.774922	0.10237	Host exposed		hypothetical protein			86.3618		10	o38-60i90-112o127-149i156-178o256-278i299-321o370-392i405-427o457-479i500-522o	N. sp1
NEPG_02634	129	0	0	1	0	0	2	3	11	5	0.35	0.530513	1.975	0	1.665	0.001143	0.677422	Host exposed	NLS specific	hypothetical protein		NEMLGF1	128.204	Y			N. parisii
NEPG_02330	362	3	3	4	2	4	5	6	3	5	0.12	0.583606	0.367	0.091645	0.268	0.510615	0.72113			hypothetical protein	ERO1		119.774	Y			Eukaryote	0	0	1.66667
NEPG_02018	525	17	23	20	15	25	14	16	15	19	-0.109	0.721856	-0.19	0.589196	-0.084	0.803153	0.447778			hypothetical protein	Thioredoxin,Thioredoxin_6		1679.63	Y			Eukaryote	1.66667	0	0.333333
NEPG_02200	300	1	0	0	1	6	2	3	5	1	1.196	0.054827	1.196	0.001396	0.008	0.737253	0.610862			hypothetical protein			3239	Y			N. displodere	0	1	2
NEPG_01956	423	23	19	26	23	32	30	32	31	24	0.223	0.141976	0.248	0.004871	0.025	0.701016	0.647845			serine/threonine protein kinase	Pkinase,Pkinase_Tyr		1024.87	Y	1	i5-27o	N. sp1	0	3.66667	0.333333
NEPG_02078	253	12	9	13	12	10	7	10	13	13	-0.16	0.724525	0.059	0.368128	0.217	0.40361	0.731324			hypothetical protein			440.662	Y	1	o216-235i	Microsporidia	2.33333	2.66667	2.33333
NEPG_02402	177	1	5	6	8	6	6	6	8	8	0.519	0.12908	0.614	0.001421	0.094	0.656011	0.676968			hypothetical protein			171.884	Y			N. displodere	2.33333	2.66667	3
NEPG_02638	94	0	0	1	3	5	4	5	3	4	1.506	0.012758	1.506	5.9e-05	0.008	0.736769	0.611481			hypothetical protein		NEMLGF1	245.432	Y			N. parisii
NEPG_01935	207	0	3	1	6	5	5	3	4	4	1.226	0.00604	0.845	0.004736	-0.385	0.803219	0.208671			GTPase Ypt3	Ras,Roc,Arf,MMR_HSR1		17.6745				Eukaryote
NEPG_02059	364	1	1	0	3	3	3	1	1	0	1.212	0.061519	-0.017	0.482297	-1.216	0.745978	0.031874			mannose-1-phosphate guanyltransferase	NTP_transferase,NTP_transf_3,Hexapep		49.6208				Eukaryote
NEPG_00198	608	1	0	0	0	6	2	0	0	0	1.199	0.05755	-0.009	0.479451	-1.226	0.746408	0.032702			hypothetical protein	Actin		98.541				Microsporidia
NEPG_01367	239	0	1	3	4	6	4	5	1	2	1.111	0.020846	0.527	0.08644	-0.569	0.779598	0.116223			hypothetical protein	OTU		31.5166				Eukaryote
NEPG_00991	595	0	1	0	0	5	2	1	1	1	1.101	0.092203	-0.002	0.476349	-1.081	0.761586	0.066708			hypothetical protein	Dynamin_M,Dynamin_N,GED,MMR_HSR1		47.3832				Eukaryote
NEPG_02216	234	1	3	1	4	4	6	1	3	2	1.101	0.01977	0.202	0.333122	-0.889	0.74595	0.03182			hypothetical protein	RRM_1		57.3903				Eukaryote
NEPG_02484	385	0	0	3	3	6	5	3	3	3	1.096	0.021037	0.639	0.040483	-0.457	0.798613	0.185659			hypothetical protein	zf-RING_2,zf-C3HC4_3,zf-C3HC4_2,zf-rbx1		167.938		6	i9-26o46-68i92-114o141-163i170-192o207-229i	Eukaryote
NEPG_02187	927	0	2	0	2	6	3	1	3	0	1.095	0.045524	0.258	0.303821	-0.843	0.760795	0.064751			hypothetical protein	SH2_2,SH2		143.042				N. displodere
NEPG_00756	174	0	1	0	2	5	1	3	4	4	1.092	0.097084	1.43	0.000133	0.331	0.488742	0.724297			hypothetical protein			1312.31		1	i39-61o	N. sp1
NEPG_02025	605	1	3	0	3	7	4	6	3	4	1.091	0.020772	1.005	0.0006	-0.087	0.780176	0.531614			ABC transporter	ABC_tran,SMC_N,AAA_21,AAA_15,RLI,Fer4,DUF258		147.615				Eukaryote
NEPG_00699	471	1	1	3	5	3	5	5	5	7	1.028	0.036625	1.307	7e-06	0.285	0.458274	0.727701			hypothetical protein	Nuc_H_symport		108.032		9	i7-29o44-66i78-112o143-165i178-197o224-246i287-309o374-396i408-430o	Eukaryote
NEPG_01008	477	19	33	16	42	77	60	39	41	39	0.971	0	0.564	0	-0.411	0.684639	5e-06			hypothetical protein		NEMLGF4	1026.41		1	o430-452i	N. ironsii
NEPG_01743	1361	0	0	2	2	5	3	4	7	0	0.967	0.081561	1.164	0.000319	0.185	0.612795	0.695632			hypothetical protein	AAA_11,AAA_12,AAA_30,AAA_19,Viral_helicase1		70.9131		1	i158-180o	Eukaryote
NEPG_00501	588	0	0	0	0	3	3	1	1	0	0.957	0.163321	0.023	0.466024	-0.935	0.778899	0.114099			hypothetical protein			89.141				N. displodere
NEPG_01431	296	0	1	0	1	3	3	0	0	0	0.953	0.166773	-0.002	0.476168	-0.942	0.778727	0.113579			hypothetical protein			90.1045		5	o49-71i115-137o152-174i195-217o240-262i	N. sp1
NEPG_00018	336	0	1	0	0	5	1	0	1	0	0.948	0.153446	0.013	0.470052	-0.928	0.777378	0.109541			hypothetical protein			86.8035				N. displodere
NEPG_01346	570	1	0	0	1	5	1	3	4	3	0.947	0.165757	1.331	0.00034	0.383	0.457587	0.727765			hypothetical protein	Syja_N		80.7995		1	o527-549i	Eukaryote
NEPG_00562	266	0	0	0	0	5	0	0	0	0	0.936	0.16832	-0.027	0.48639	-0.965	0.776223	0.106142			hypothetical protein			113.025		5	o47-69i90-109o124-146i158-180o208-230i	N. sp1
NEPG_00701	343	0	0	0	3	3	0	3	2	3	0.933	0.171509	1.074	0.005006	0.142	0.669463	0.669581			hypothetical protein	UDPGP		28.9566				Eukaryote
NEPG_00866	375	0	0	0	0	5	1	1	1	0	0.931	0.178678	-0.002	0.476531	-0.952	0.778615	0.113241			hypothetical protein	SWIB		178.518				Eukaryote
NEPG_01078	514	1	1	0	1	3	3	3	0	1	0.929	0.163251	0.577	0.129611	-0.363	0.812585	0.371526			hypothetical protein	Rad17,BRCT,AAA,Sigma54_activ_2		100.489				Eukaryote
NEPG_00481	533	2	3	6	9	8	10	17	8	11	0.924	0.003169	1.214	0	0.288	0.283564	0.731029			hypothetical protein	Adaptin_N		20.1521				N. displodere
NEPG_02416	293	0	1	1	1	3	3	3	1	2	0.921	0.185075	0.747	0.058922	-0.182	0.791813	0.496205			thymidylate synthetase	Thymidylat_synt		136.017				Eukaryote
NEPG_02047	420	0	0	1	1	5	1	0	7	4	0.912	0.176427	1.493	6.2e-05	0.562	0.267076	0.730305			hypothetical protein	CLASP_N		452.142				N. displodere
NEPG_00568	291	2	8	7	12	18	11	13	13	12	0.91	0.00015	0.829	0	-0.073	0.793065	0.491727			hypothetical protein	Aldo_ket_red		308.583				Eukaryote
NEPG_01828	887	7	10	7	11	29	17	11	13	13	0.874	8e-06	0.443	0.001861	-0.437	0.730921	0.009917			hypothetical protein	ThiF,UBA_e1_thiolCys		138.013				Eukaryote
NEPG_01278	709	23	19	23	40	63	50	35	42	35	0.861	0	0.555	0	-0.309	0.712602	0.001303			hypothetical protein	LRR_8,LRR_4		179.061	Y			N. sp1
NEPG_00009	425	2	2	0	3	6	2	3	3	0	0.854	0.101117	0.372	0.189065	-0.475	0.805598	0.222609			hypothetical protein	Aa_trans		545.27		11	i9-31o46-65i86-108o123-145i158-180o200-222i235-257o292-314i341-359o369-391i398-417o	Eukaryote
NEPG_01051	446	17	16	17	32	42	42	27	20	20	0.849	0	0.296	0.003492	-0.551	0.682337	2e-06			hypothetical protein		NEMLGF3	771.825		1	o391-413i	N. ironsii
NEPG_02658	233	3	4	4	4	15	6	16	13	17	0.848	0.007255	1.473	0	0.622	0.005747	0.682818			hypothetical protein		NEMLGF1	360.229				N. ironsii
NEPG_01725	410	0	0	0	0	4	0	1	1	3	0.81	0.250158	0.595	0.119545	-0.184	0.789587	0.503787			pyruvate kinase	PK,HpcH_HpaI		60.2333				Eukaryote
NEPG_00292	569	0	0	0	0	4	1	0	0	0	0.808	0.25306	0.042	0.457725	-0.753	0.802826	0.206529			hypothetical protein	DNA_pol_B_exo1,DNA_pol_B		100.581				Eukaryote
NEPG_00928	492	0	0	0	0	4	0	0	0	0	0.807	0.254044	0.026	0.464348	-0.751	0.801212	0.198114			hypothetical protein			24.2784		1	o462-481i	N. sp1
NEPG_02170	247	3	3	0	3	6	6	4	6	5	0.804	0.051649	0.804	0.001225	0.006	0.737231	0.61089			hypothetical protein			246.226		1	o15-37i	Eukaryote
NEPG_02166	157	4	6	1	5	10	9	7	8	14	0.801	0.011825	0.997	0	0.194	0.488451	0.724335			hypothetical protein	Cofilin_ADF		685.673				Microsporidia
NEPG_02467	564	0	0	0	1	2	3	0	3	3	0.794	0.256619	0.937	0.017444	0.17	0.65882	0.6755			hypothetical protein		NEMLGF1	13.0848				N. parisii
NEPG_01793	253	0	1	0	0	3	2	0	0	0	0.783	0.255931	0.007	0.472577	-0.769	0.800416	0.194174			hypothetical protein			90.6423		5	i42-64o94-116i129-151o166-188i207-229o	N. sp1
NEPG_02004	345	1	0	0	3	2	1	2	0	2	0.783	0.274275	0.577	0.133015	-0.202	0.792281	0.494551			hypothetical protein	WD40		233.304				Eukaryote
NEPG_01012	208	0	1	0	0	4	1	0	1	0	0.782	0.269846	-0.004	0.477219	-0.773	0.799097	0.18789			small GTP binding protein RAB8	Ras,Roc,Arf,Gtr1_RagA,GTP_EFTU,MMR_HSR1		285.572				Eukaryote
NEPG_01192	486	1	0	1	0	4	1	0	3	3	0.779	0.265006	0.944	0.016813	0.166	0.661698	0.673957			hypothetical protein			104.446				N. displodere
NEPG_01647	359	2	1	1	3	2	3	3	2	1	0.777	0.211694	0.464	0.161829	-0.309	0.810473	0.39697			RNA 3'-terminal phosphate cyclase	RTC		100.713				Eukaryote
NEPG_01872	311	0	0	0	0	4	0	0	0	0	0.771	0.270546	-0.008	0.478949	-0.786	0.798193	0.183753			hypothetical protein	Sec5		86.5006				N. displodere
NEPG_01645	500	0	0	1	0	4	1	2	2	1	0.771	0.276167	0.584	0.130802	-0.193	0.790755	0.499866			hypothetical protein	Lactamase_B_2,Lactamase_B_3		100.314				Eukaryote
NEPG_00402	355	1	0	0	0	3	2	3	3	1	0.77	0.277313	0.949	0.016894	0.159	0.66558	0.671809			pyruvate dehydrogenase type II alpha subunit	E1_dh		142.017				Eukaryote
NEPG_01475	164	0	0	0	0	4	0	0	2	0	0.769	0.278681	0.322	0.293975	-0.453	0.8139	0.336358			hypothetical protein	Prenyltransf		94.484				Eukaryote
NEPG_01153	712	3	5	3	5	7	11	6	3	3	0.765	0.019257	0.097	0.377969	-0.668	0.73947	0.020566			DNA replication licensing factor	MCM,MCM_N,Mg_chelatase,AAA_5		231.484				Eukaryote
NEPG_01953	421	0	1	1	0	4	1	0	4	3	0.765	0.268011	1.078	0.004764	0.299	0.561796	0.710892			saccharopine dehydrogenase	Sacchrp_dh_NADP		225.438		1	i276-298o	Eukaryote
NEPG_01430	704	2	1	0	0	2	5	3	3	6	0.758	0.222122	1.166	0.000394	0.415	0.397892	0.731544			threonyl-tRNA synthetase	tRNA-synt_2b,HGTP_anticodon,tRNA_SAD		308.576				Eukaryote
NEPG_00987	393	4	5	4	8	8	11	9	12	8	0.752	0.011422	0.819	6e-06	0.074	0.666082	0.671526			hypothetical protein		NEMLGF1	116.096				N. parisii
NEPG_01565	1027	4	5	7	8	16	9	7	9	6	0.751	0.004327	0.336	0.054721	-0.406	0.762967	0.070166			hypothetical protein	Sin3_corepress,PAH,Sin3a_C		180.201				Eukaryote
NEPG_01005	607	2	2	3	1	11	2	4	6	7	0.745	0.088682	0.945	0.000199	0.204	0.555478	0.712398			hypothetical protein	HEAT_2,HEAT		120.26				Eukaryote
NEPG_00790	1004	2	2	0	0	8	0	3	2	1	0.744	0.175236	0.181	0.351973	-0.545	0.801525	0.199703			hypothetical protein	C2		49.4586		2	o40-62i69-86o	Eukaryote
NEPG_01072	644	4	5	3	6	10	9	12	14	10	0.742	0.018088	1.115	0	0.362	0.176851	0.723817			glutamyl-tRNA synthetase	tRNA-synt_1c,tRNA-synt_1c_C		136.517				Eukaryote
NEPG_00027	545	2	0	0	2	5	1	0	2	1	0.737	0.216158	0.005	0.472983	-0.765	0.78831	0.144702			hypothetical protein			150.524	Y			N. displodere
NEPG_01208	477	29	33	32	53	72	70	49	60	53	0.73	0	0.544	0	-0.186	0.744668	0.029404			hypothetical protein			2537.83		1	i12-31o	N. displodere
NEPG_01255	588	2	3	2	3	5	6	5	3	3	0.724	0.102659	0.481	0.061544	-0.25	0.812988	0.364614			hypothetical protein	Nrap		82.8019				N. displodere
NEPG_02124	350	2	8	4	9	10	9	10	8	9	0.722	0.01314	0.682	0.000171	-0.037	0.76642	0.56365			glycerol-3-phosphate dehydrogenase	NAD_Gly3P_dh_N,NAD_Gly3P_dh_C		98.2133				Eukaryote
NEPG_01652	862	3	3	5	3	11	8	10	6	8	0.719	0.032354	0.812	3.9e-05	0.09	0.656986	0.676463			transcription activator	SNF2_N,SLIDE,Helicase_C,ResIII,DEAD,HDA2-3		224.703				Eukaryote
NEPG_01290	226	6	4	3	8	11	7	12	8	6	0.715	0.017066	0.715	0.00011	-0.002	0.742101	0.604418			hypothetical protein			529.463				N. sp1
NEPG_00054	160	3	6	3	8	10	6	6	9	14	0.715	0.022818	0.901	1e-06	0.191	0.488791	0.724291			hypothetical protein	Ribosomal_L7Ae		986.264				Eukaryote
NEPG_01386	446	4	5	8	9	13	12	9	6	10	0.708	0.006254	0.393	0.022462	-0.313	0.788379	0.144942			hypothetical protein			371.075				N. displodere
NEPG_02576	770	8	8	7	13	18	14	12	9	13	0.683	0.001389	0.394	0.007221	-0.283	0.78247	0.125179			hypothetical protein	ABC_tran		149.079		7	i352-374o443-465i500-522o528-550i557-579o627-649i744-763o	N. displodere
NEPG_02546	478	6	7	5	10	15	10	13	15	13	0.682	0.005805	0.843	0	0.162	0.484421	0.724848			signal recognition particle 54 kDa subunit	SRP54,SRP_SPB,SRP54_N		448.878				Eukaryote
NEPG_01932	770	4	4	3	6	9	6	6	5	9	0.67	0.048165	0.618	0.002897	-0.048	0.769338	0.557531			hypothetical protein	ABC_tran		18.4469		6	o352-374i442-464o494-516i528-550o560-582i735-757o	N. displodere
NEPG_01189	430	1	2	5	5	6	4	8	6	8	0.661	0.110503	1.05	3e-06	0.395	0.257452	0.729817			hypothetical protein		NEMLGF4	274.927		1	o406-428i	N. ironsii
NEPG_00360	696	3	3	2	6	5	4	5	4	5	0.657	0.112553	0.581	0.01838	-0.074	0.775557	0.543329			hypothetical protein	Kinesin		156.39				Eukaryote
NEPG_00324	560	6	6	2	7	9	10	4	3	4	0.643	0.031075	-0.251	0.597116	-0.884	0.715838	0.001933			hypothetical protein			104.509		1	i13-35o	N. sp1
NEPG_01081	421	5	6	5	6	14	10	10	11	7	0.637	0.019271	0.574	0.000806	-0.076	0.788993	0.505735			hypothetical protein		NEMLGF1	163.129				N. parisii
NEPG_00299	649	3	4	6	5	12	7	7	5	7	0.634	0.041038	0.39	0.041975	-0.235	0.813121	0.295095			hypothetical protein	zf-C2H2_aberr		212.561				Microsporidia
NEPG_00401	216	0	3	1	2	5	2	3	3	1	0.628	0.2502	0.366	0.195731	-0.276	0.809496	0.405873			hypothetical protein			818.727	Y	1	o139-161i	N. displodere
NEPG_01209	384	0	2	1	0	5	0	0	0	2	0.616	0.31346	-0.002	0.476567	-0.613	0.807075	0.232326			hypothetical protein	WD40		276.019				Eukaryote
NEPG_01678	283	0	2	0	0	3	3	3	2	0	0.615	0.320474	0.451	0.165477	-0.166	0.788569	0.507111			hypothetical protein			156.657				Eukaryote
NEPG_02129	272	0	0	0	0	3	1	1	0	0	0.604	0.387268	0.007	0.472466	-0.559	0.813785	0.313861			hypothetical protein	HlyIII		69.8177		6	i65-84o126-148i153-175o180-199i206-228o243-262i	Eukaryote
NEPG_01669	278	12	14	19	26	30	25	11	22	19	0.598	7.7e-05	0.152	0.130914	-0.445	0.711717	0.001166			hypothetical protein			1371.7				N. sp1
NEPG_00683	1072	2	4	3	5	6	5	10	4	9	0.592	0.125946	0.96	6e-06	0.363	0.28827	0.731208			hypothetical protein			87.3018				N. displodere
NEPG_00716	419	0	1	0	1	1	3	0	0	0	0.59	0.39188	-0.005	0.477508	-0.569	0.813677	0.309499			hypothetical protein			144.089	Y	7	i110-132o157-179i186-208o221-243i256-278o283-305i341-363o	N. sp1
NEPG_01778	658	0	1	0	1	3	1	0	0	0	0.589	0.393841	0.014	0.469791	-0.568	0.813744	0.312052			anaerobic glycerol-3-phosphate dehydrogenase	DAO,DAO_C,FAD_oxidored,FAD_binding_2		24.7847	Y			Eukaryote
NEPG_00196	337	5	2	1	3	6	5	3	5	4	0.589	0.167616	0.442	0.067641	-0.154	0.799589	0.465285			hypothetical protein	UPF0160		215.214				Eukaryote
NEPG_02121	435	0	0	0	3	1	0	0	0	0	0.588	0.400072	0.01	0.471578	-0.568	0.813797	0.314435			hypothetical protein	DUF5098		25.2485				N. displodere
NEPG_01736	1115	0	0	1	1	3	0	4	2	3	0.58	0.405059	1.203	0.001944	0.638	0.301309	0.731643			hypothetical protein	PTPlike_phytase		63.9568				Eukaryote
NEPG_01060	395	0	1	0	0	3	0	4	3	3	0.578	0.395936	1.319	0.000447	0.74	0.192115	0.725226			hypothetical protein	WD40,eIF2A,Ge1_WD40		141.713				Eukaryote
NEPG_01086	498	0	0	0	2	1	2	1	0	0	0.577	0.402431	-0.004	0.477292	-0.568	0.813727	0.311391			hypothetical protein	Thioredoxin,Thioredoxin_6		13.5479	Y			Microsporidia
NEPG_00313	321	0	0	0	2	1	2	1	0	1	0.573	0.401933	-0.01	0.479522	-0.586	0.813359	0.300351			hypothetical protein			191.077				N. displodere
NEPG_02063	296	0	0	0	0	3	0	0	0	0	0.573	0.411199	-0.002	0.476495	-0.576	0.813792	0.31417			hypothetical protein			60.3671		1	i44-63o	N. ironsii
NEPG_00826	484	0	0	0	0	2	2	1	0	2	0.569	0.405692	0.33	0.289675	-0.247	0.7962	0.479743			hypothetical protein		NEMLGF4	48.564				N. sp1
NEPG_00147	582	0	1	1	2	1	2	1	1	0	0.567	0.409035	-0.03	0.487495	-0.594	0.813509	0.304236			hypothetical protein			247.002		16	i7-26o37-59i72-90o105-127i140-162o172-191i203-222o232-254i274-296o311-333i386-403o407-429i442-461o476-498i519-536o546-568i	N. displodere
NEPG_01047	342	0	0	0	0	3	0	0	1	0	0.567	0.409261	-0.005	0.477725	-0.591	0.813279	0.29848			hypothetical protein	PfkB		154.803				N. displodere
NEPG_01514	915	13	15	4	16	24	16	11	11	10	0.567	0.002143	0.005	0.467764	-0.562	0.711391	0.001118			hypothetical protein		NEMLGF1	148.672	Y			N. ironsii
NEPG_02300	191	1	0	0	0	3	0	0	2	0	0.567	0.408584	0.315	0.300504	-0.267	0.798679	0.469347			hypothetical protein			305.355				N. parisii
NEPG_01227	252	3	3	1	3	4	5	6	2	2	0.567	0.207194	0.381	0.128796	-0.194	0.805094	0.436856			hypothetical protein	EMG1		84.4764				Eukaryote
NEPG_00941	328	0	0	1	3	1	1	3	1	1	0.565	0.406777	0.565	0.137662	-0.008	0.743321	0.602724			hypothetical protein			110.043	Y			N. displodere
NEPG_00590	209	4	5	1	6	7	4	3	4	3	0.563	0.126807	0.028	0.452176	-0.531	0.774364	0.100768			hypothetical protein	Sec62		214.184		2	i105-127o137-159i	Eukaryote
NEPG_02232	730	0	0	0	0	3	0	0	2	1	0.56	0.411695	0.321	0.29299	-0.246	0.796063	0.480295			transketolase	Transketolase_N,Transket_pyr,E1_dh,DXP_synthase_N,Transketolase_C		118.381				Eukaryote
NEPG_01218	808	2	3	0	1	7	2	5	3	3	0.534	0.274758	0.639	0.020775	0.101	0.682506	0.661446			hypothetical protein	GRASP55_65		120.847				Microsporidia
NEPG_00956	532	13	12	14	16	25	24	21	20	17	0.513	0.003246	0.398	0.000454	-0.116	0.813501	0.353137			chaperonin t complex protein 1	Cpn60_TCP1		486.547				Eukaryote
NEPG_01277	312	3	1	0	3	4	1	6	3	2	0.501	0.356962	0.83	0.006049	0.331	0.483351	0.724981			hypothetical protein			120.15		2	i24-46o50-72i	N. displodere
NEPG_01685	698	3	3	2	5	2	6	3	2	3	0.495	0.254601	-0.01	0.482261	-0.519	0.792841	0.161427			hypothetical protein	Spc7		167.687				Microsporidia
NEPG_00108	139	4	6	3	6	8	7	3	5	3	0.488	0.142904	-0.162	0.57534	-0.666	0.744871	0.029781			histone H3	Histone		10274.6				Eukaryote
NEPG_00752	516	4	2	1	2	6	3	5	12	8	0.477	0.300737	1.334	0	0.848	0.013072	0.687689			hypothetical protein	Aminotran_1_2		31.8835				Eukaryote
NEPG_00972	245	10	9	5	11	15	12	9	10	11	0.47	0.048209	0.232	0.096199	-0.232	0.80534	0.221003			hypothetical protein	Ribosomal_S3_C		4864.97				Eukaryote
NEPG_00151	430	0	2	0	3	2	0	2	2	1	0.463	0.432128	0.268	0.302577	-0.186	0.788569	0.507111			hypothetical protein			377.875				N. displodere
NEPG_00942	216	0	2	0	1	4	1	1	0	3	0.46	0.432437	0.272	0.297498	-0.187	0.789624	0.503665			proteasome subunit beta	Proteasome		342.777				Eukaryote
NEPG_02094	569	2	1	1	1	3	2	4	0	1	0.458	0.431377	0.458	0.15977	0.014	0.735461	0.613133			PLK protein kinase	Pkinase,Pkinase_Tyr,Kinase-like,POLO_box		99.3564				Eukaryote
NEPG_02423	338	2	2	2	2	2	5	5	6	6	0.455	0.364693	1.104	4.7e-05	0.659	0.119102	0.71698			serine/threonine-protein phosphatase 2A activator	PTPA		115.693				Eukaryote
NEPG_02246	275	0	1	2	2	2	2	2	2	0	0.444	0.437762	0.253	0.312002	-0.193	0.791114	0.498635			hypothetical protein			115.856	Y			Microsporidia
NEPG_00025	119	16	14	18	15	37	22	24	19	25	0.442	0.005825	0.357	0.000523	-0.081	0.807082	0.424222			hypothetical protein	Histone		16583.8				Eukaryote
NEPG_01539	550	2	3	0	2	4	3	2	1	0	0.44	0.375494	-0.441	0.597998	-0.879	0.769759	0.087947			hypothetical protein	TLC		119.268		12	i41-58o73-95i108-130o170-192i205-227o237-259i292-314o339-361i374-396o432-450i471-493o506-528i	Eukaryote
NEPG_00612	601	10	13	8	12	20	16	17	17	18	0.438	0.031004	0.522	2.2e-05	0.077	0.62867	0.689527			glycyl-tRNA synthetase	HGTP_anticodon,tRNA-synt_2b		233.207				Eukaryote
NEPG_00861	410	0	2	0	1	3	2	2	0	2	0.436	0.447788	0.236	0.324546	-0.204	0.792709	0.493016			hypothetical protein	GWT1		136.279		10	i36-53o58-75i96-118o128-147i160-179o248-270i283-300o310-332i345-367o377-396i	Eukaryote
NEPG_00205	611	2	3	0	3	3	3	4	1	1	0.433	0.370854	0.005	0.472318	-0.42	0.813038	0.293451			tRNA pseudouridine synthase D	TruD		82.1607				Eukaryote
NEPG_00802	132	2	3	0	3	3	3	3	3	2	0.428	0.381685	0.303	0.220204	-0.127	0.78458	0.519347			hypothetical protein			99.5116		1	i102-121o	N. ironsii
NEPG_01092	423	9	11	5	13	15	10	11	15	7	0.427	0.071373	0.286	0.04569	-0.144	0.812681	0.369979			ATPase	TIP49,AAA,AAA_22		248.793				Eukaryote
NEPG_02355	701	1	4	3	0	9	2	0	1	0	0.42	0.327924	-1.084	0.559535	-1.509	0.723706	0.004734			hypothetical protein	FbpA,DUF814,DUF3441		122.188				Eukaryote
NEPG_02593	437	8	8	4	9	12	9	5	4	6	0.417	0.124854	-0.302	0.595589	-0.705	0.724988	0.005435			hypothetical protein			164.775				N. displodere
NEPG_00806	1001	22	18	9	19	31	24	19	20	20	0.416	0.00875	0.187	0.064575	-0.227	0.778365	0.11249			hypothetical protein	Coatomer_WDAD,WD40,COPI_C,Nup160		179.801				Eukaryote
NEPG_00216	486	8	5	4	7	9	9	5	9	11	0.39	0.188056	0.39	0.022005	-0.004	0.74353	0.60243			hypothetical protein			91.8074				N. displodere
NEPG_02231	281	3	3	0	2	6	2	3	0	2	0.384	0.390694	-0.15	0.551322	-0.533	0.800497	0.194566			hypothetical protein			200.907				N. sp1
NEPG_02335	281	3	5	8	5	11	7	8	7	5	0.381	0.213841	0.243	0.144097	-0.126	0.80154	0.456048			hypothetical protein	PCI		425.832				Eukaryote
NEPG_01943	65	0	0	3	3	1	3	3	3	3	0.379	0.458063	0.641	0.039947	0.283	0.562158	0.710803			30S ribosomal protein S14p/S29e	Ribosomal_S14		3442.85				Eukaryote
NEPG_02301	404	5	5	2	6	3	8	5	5	4	0.369	0.294398	0.166	0.281089	-0.187	0.809195	0.408412			hypothetical protein			128.382				N. sp1
NEPG_00468	795	6	10	9	9	15	12	9	13	17	0.368	0.126391	0.451	0.00132	0.078	0.646044	0.68189			hypothetical protein	Trehalose_PPase,Glyco_transf_20,Hydrolase_3		160.669				Eukaryote
NEPG_00772	819	62	61	44	80	76	85	79	75	88	0.367	5e-06	0.369	0	0.003	0.73335	0.615735			heat shock protein 70	HSP70		3557.52	Y			Microsporidia
NEPG_00241	1035	5	3	6	3	13	4	5	7	9	0.366	0.257221	0.423	0.022575	0.055	0.69711	0.650946			hypothetical protein	SNF2_N,Helicase_C,Bromodomain,ResIII		168.012				Eukaryote
NEPG_01869	276	1	0	0	1	2	0	1	0	1	0.364	0.526055	0.026	0.464501	-0.309	0.798885	0.468441			CMP/dCMP deaminase	dCMP_cyt_deam_1		82.9517				Eukaryote
NEPG_01605	326	1	0	3	3	3	1	0	2	1	0.359	0.467925	-0.248	0.568599	-0.62	0.804623	0.216676			hypothetical protein	PseudoU_synth_1		78.6629				Eukaryote
NEPG_02046	275	1	0	0	0	2	0	2	0	0	0.35	0.529896	0.35	0.275309	0.008	0.738565	0.609163			hypothetical protein	DUF5096		236.496				N. displodere
NEPG_01939	525	19	21	9	15	32	22	16	15	24	0.349	0.037001	0.119	0.194667	-0.229	0.779831	0.116936			hypothetical protein	Cpn60_TCP1		394.64				Eukaryote
NEPG_00464	423	18	14	12	18	24	20	22	23	24	0.348	0.05131	0.459	9e-06	0.11	0.516342	0.720191			centromere/microtubule-binding protein CBF5	DKCLD,TruB_N,TruB_C_2,PUA		447.02				Eukaryote
NEPG_02056	336	0	0	0	2	1	0	2	2	1	0.348	0.533478	0.59	0.129055	0.257	0.633852	0.687363			pyruvate dehydrogenase subunit beta	Transket_pyr,Transketolase_C		174.532				Eukaryote
NEPG_00775	345	1	3	1	2	3	2	3	3	3	0.344	0.478077	0.619	0.044343	0.255	0.583504	0.705118			hypothetical protein			56.1427				N. displodere
NEPG_01434	638	4	6	5	5	8	8	6	5	6	0.341	0.283598	0.127	0.314071	-0.222	0.813931	0.33286			hypothetical protein	Sel1		233.904	Y	1	o600-622i	Microsporidia
NEPG_01368	888	3	2	3	0	9	1	5	3	3	0.34	0.414708	0.34	0.144532	0.005	0.738478	0.609277			hypothetical protein	UCH,UCH_1		144.07				Eukaryote
NEPG_01984	439	0	0	0	2	1	0	0	0	0	0.339	0.53301	-0.004	0.477219	-0.325	0.801505	0.456224			cysteine desulfurylase	Aminotran_5,DegT_DnrJ_EryC1,Beta_elim_lyase		120.707				Eukaryote
NEPG_01145	405	0	4	3	3	2	6	2	4	1	0.338	0.41255	-0.141	0.552814	-0.472	0.804738	0.217356			hypothetical protein	Nop		365.325				Eukaryote
NEPG_01066	700	20	20	13	22	37	15	29	29	24	0.338	0.035414	0.44	5e-06	0.105	0.513243	0.720705			hypothetical protein	Sec23_trunk,zf-Sec23_Sec24,Sec23_BS		142.831				Eukaryote
NEPG_01167	363	4	5	4	4	7	7	2	6	2	0.336	0.327833	-0.271	0.597481	-0.604	0.762394	0.068724			hypothetical protein	Peptidase_A22B		403.817	Y	6	i2-24o39-58i230-252o272-291i303-325o330-349i	Eukaryote
NEPG_00302	189	1	1	0	0	2	1	0	0	0	0.335	0.537484	-0.004	0.477111	-0.343	0.802283	0.452318			hypothetical protein	MitMem_reg		408.087				Eukaryote
NEPG_01841	681	12	16	13	11	23	23	25	15	18	0.335	0.074253	0.353	0.001497	0.015	0.722742	0.627744			hypothetical protein			313.151				N. displodere
NEPG_00856	656	1	0	0	0	1	2	5	2	0	0.334	0.534879	1.087	0.004666	0.764	0.245515	0.729145			hypothetical protein	UCH		81.3857				N. displodere
NEPG_00543	363	0	0	0	0	2	0	0	0	0	0.333	0.536986	-0.003	0.47693	-0.318	0.799788	0.464375			hypothetical protein			41.0961				N. displodere
NEPG_00281	428	8	7	1	6	9	7	5	7	5	0.333	0.281956	0.064	0.400658	-0.265	0.811802	0.274616			histone deacetylase 1	Hist_deacetyl		179.263				Eukaryote
NEPG_01143	0	2	2	4	1	5	5	4	3	0	0.332	0.421604	0.003	0.473167	-0.345	0.813785	0.313861			eukaryotic translation initiation factor 6	eIF-6		593.397	0	0	0	Eukaryote
NEPG_00412	302	1	0	0	1	2	0	0	0	1	0.332	0.538088	-0.009	0.479092	-0.336	0.802153	0.452977			serine/threonine-protein phosphatase PP1-gamma catalytic subunit	Metallophos,STPPase_N		216.41				Eukaryote
NEPG_01709	340	0	0	1	2	0	0	0	0	2	0.329	0.540315	0.329	0.290349	0.001	0.740592	0.606473			hypothetical protein	DUF5092		30.6212		2	i274-296o300-322i	Eukaryote
NEPG_00057	803	1	3	4	4	4	3	5	4	5	0.329	0.422719	0.578	0.018044	0.248	0.530348	0.717687			hypothetical protein	Cse1		55.208				N. displodere
NEPG_01698	908	5	5	3	2	9	7	7	10	13	0.329	0.332919	0.848	4e-06	0.513	0.083739	0.711004			hypothetical protein	Peptidase_M16,Peptidase_M16_C,Peptidase_M16_M		312.11				Eukaryote
NEPG_00757	109	1	1	0	0	2	1	0	0	0	0.326	0.540315	0.002	0.474782	-0.324	0.801029	0.458542			hypothetical protein	Ribosomal_L7Ae		363.55				Eukaryote
NEPG_02311	431	0	0	0	0	2	0	2	1	1	0.326	0.542841	0.326	0.294078	-0.006	0.742523	0.603835			hypothetical protein			74.401				N. displodere
NEPG_00170	638	0	0	0	0	2	0	0	0	0	0.324	0.543714	0.003	0.474453	-0.332	0.801065	0.458367			hypothetical protein			13.9091				N. displodere
NEPG_01183	459	0	0	0	0	2	1	0	1	0	0.324	0.544027	-0.01	0.479415	-0.331	0.800692	0.460156			hypothetical protein	MFS_2		595.699		8	i13-31o76-98i146-168o178-200i301-320o351-373i393-415o430-449i	Microsporidia
NEPG_01951	632	6	7	9	8	11	11	12	15	13	0.322	0.222244	0.61	2.3e-05	0.294	0.246694	0.729214			hypothetical protein	DnaJ		202.831		1	i20-42o	N. displodere
NEPG_00727	386	0	0	0	0	2	1	3	0	0	0.32	0.545762	0.569	0.137239	0.244	0.642607	0.68349			hypothetical protein	DHHA2		53.5246				Eukaryote
NEPG_02165	197	0	0	0	0	2	0	1	3	3	0.32	0.544097	0.945	0.018406	0.615	0.376402	0.732132			rho GTPase	Ras,Roc,Arf		34.9586				Eukaryote
NEPG_02306	375	1	0	0	0	2	0	1	0	0	0.316	0.544757	-0.007	0.478266	-0.322	0.800202	0.462464			hypothetical protein			25.2517				N. displodere
NEPG_00013	934	0	0	0	0	1	2	0	1	1	0.315	0.546004	-0.01	0.479809	-0.348	0.802878	0.449234			hypothetical protein		NEMLGF1	29.9981	Y			N. ironsii
NEPG_02526	322	8	12	8	8	17	13	10	10	10	0.315	0.174084	0.076	0.347936	-0.239	0.803845	0.212167			hypothetical protein	tRNA_bind		494.862				Microsporidia
NEPG_02508	213	5	6	3	3	12	4	7	4	8	0.315	0.337645	0.315	0.087011	-0.001	0.741551	0.605172			hypothetical protein	Synaptobrevin		184.334		1	o189-211i	Microsporidia
NEPG_00788	284	0	0	1	1	2	1	0	0	2	0.314	0.544236	0.314	0.296151	-0.016	0.745334	0.59986			hypothetical protein	Plus-3		63.5858				Microsporidia
NEPG_00651	975	0	0	0	0	2	0	1	0	0	0.311	0.54552	-0.019	0.483389	-0.355	0.803765	0.444459			hypothetical protein		NEMLGF1	6.35775		1	i24-46o	N. sp1
NEPG_02521	242	0	1	1	1	1	2	1	0	1	0.308	0.549169	-0.03	0.487736	-0.352	0.803449	0.446186			hypothetical protein	Peptidase_S24		149.422		2	o35-57i169-188o	Eukaryote
NEPG_01528	740	0	0	0	0	2	1	0	0	0	0.307	0.546971	-0.03	0.487874	-0.347	0.803457	0.446142			hypothetical protein		NEMLGF1	21.4923		1	i21-40o	N. ironsii
NEPG_01544	526	0	0	0	0	2	1	3	0	0	0.305	0.544375	0.564	0.127139	0.235	0.642864	0.683372			serine/threonine protein kinase	Pkinase,Pkinase_Tyr		24.0957				Microsporidia
NEPG_01519	429	10	11	5	10	16	9	8	8	10	0.303	0.21388	-0.006	0.483424	-0.305	0.787951	0.143441			hypothetical protein			274.41				N. displodere
NEPG_00040	961	19	29	17	24	38	26	19	25	28	0.303	0.036508	0.103	0.192454	-0.205	0.779063	0.114595			hypothetical protein	RhoGAP		160.633				N. displodere
NEPG_01286	329	1	1	0	0	2	0	0	0	0	0.299	0.548963	-0.015	0.48166	-0.352	0.803869	0.443883			hypothetical protein			180.093				Microsporidia
NEPG_01999	457	3	9	3	4	9	7	10	5	8	0.296	0.35236	0.442	0.015359	0.149	0.590228	0.703125			hypothetical protein	DEAD,Helicase_C,ResIII		807.94				Eukaryote
NEPG_00411	598	0	1	0	2	1	0	1	1	0	0.295	0.553717	-0.019	0.483318	-0.352	0.803293	0.447026			hypothetical protein	eIF2A		262.218				Microsporidia
NEPG_01761	382	3	8	0	5	7	4	5	2	5	0.295	0.38768	0.004	0.472244	-0.297	0.813104	0.294749			transcription initiation factor TFIID 70kda subunit	TAF6_C,TAF		217.251				Eukaryote
NEPG_01748	513	16	16	12	13	23	23	18	17	15	0.294	0.107462	0.129	0.179558	-0.166	0.810215	0.257471			hypothetical protein	RRM_1,RRM_6,RRM_5,RRM_7,Nup35_RRM_2		560.158				Eukaryote
NEPG_01829	553	1	4	1	0	5	2	2	2	2	0.289	0.497714	-0.015	0.484301	-0.317	0.811711	0.383544			hypothetical protein	SWIRM,Myb_DNA-binding,SWIRM-assoc_1,Myb_DNA-bind_6		260.178				Eukaryote
NEPG_00385	730	8	10	10	12	18	7	7	15	14	0.286	0.225744	0.26	0.048929	-0.022	0.759361	0.577204			hypothetical protein	Sec23_trunk,Sec23_helical,zf-Sec23_Sec24,Sec23_BS,Gelsolin		345.014				Eukaryote
NEPG_00993	877	45	49	31	50	64	51	45	48	58	0.279	0.004822	0.19	0.003277	-0.089	0.812378	0.282418			hypothetical protein	CH		501.443				Eukaryote
NEPG_00567	430	4	3	3	3	4	6	3	7	5	0.279	0.441788	0.435	0.046339	0.153	0.622009	0.692181			hypothetical protein			211.858				N. displodere
NEPG_01309	199	4	6	3	5	8	4	4	4	3	0.275	0.402341	-0.181	0.581004	-0.45	0.789367	0.148461			hypothetical protein	Arf,Roc,Gtr1_RagA,Ras,MMR_HSR1,G-alpha		655.248				Eukaryote
NEPG_00250	216	12	14	16	18	20	17	16	21	18	0.275	0.149498	0.275	0.013024	0	0.740763	0.606242			ribosomal protein S17P	Ribosomal_S17_N,Ribosomal_S17		4168.88	Y	2	i5-24o28-50i	Eukaryote
NEPG_00321	368	5	8	10	7	11	12	6	11	7	0.272	0.291442	0.045	0.4133	-0.226	0.811638	0.272595			hypothetical protein	RRM_1,RRM_6		471.623				Microsporidia
NEPG_00213	777	8	9	10	12	11	12	22	23	16	0.272	0.258987	0.83	0	0.567	0.002931	0.680145			acetyl-coenzyme A synthetase	AMP-binding,ACAS_N,AMP-binding_C		202.747				Eukaryote
NEPG_00389	260	3	1	3	3	4	2	3	1	3	0.269	0.4933	0	0.475804	-0.258	0.80859	0.413258			30S ribosomal protein S8e	Ribosomal_S8e		444.502				Eukaryote
NEPG_00438	123	0	2	0	0	3	0	1	0	0	0.268	0.547246	-0.316	0.574594	-0.565	0.813863	0.318063			ribosomal S17	Ribosomal_S17e		5382.68				Eukaryote
NEPG_01219	270	3	3	1	0	7	0	3	0	2	0.265	0.499372	-0.168	0.557883	-0.439	0.811892	0.275756			AUR protein kinase	Pkinase,Pkinase_Tyr,Kinase-like		100.074				Eukaryote
NEPG_01102	507	3	2	6	6	6	2	3	4	5	0.257	0.451762	0.092	0.384346	-0.163	0.802093	0.453285			poly(A) polymerase	PAP_central,PAP_RNA-bind,NTP_transf_2		96.909				Eukaryote
NEPG_01541	376	9	11	8	12	13	11	9	8	14	0.252	0.282134	0.103	0.294389	-0.15	0.812929	0.365705			hypothetical protein	PCI		292.539				Eukaryote
NEPG_00325	611	13	11	10	13	18	12	16	14	16	0.243	0.259634	0.314	0.011649	0.072	0.643232	0.683202			vacuolar ATP synthase	ATP-synt_ab,ATP-synt_ab_Xtn,ATP-synt_ab_C,ATP-synt_ab_N		293.771				Eukaryote
NEPG_01045	153	21	19	10	19	24	20	17	17	14	0.24	0.174731	-0.034	0.527947	-0.267	0.768994	0.08588			ubiquitin/40S ribosomal protein S27a fusion protein	ubiquitin,Rad60-SLD,Ribosomal_S27,Ubiquitin_2		6152.65				Eukaryote
NEPG_02353	472	3	4	0	3	4	3	6	5	3	0.24	0.50392	0.585	0.01493	0.353	0.422756	0.730382			hypothetical protein	DNA_pol_A_exo1,HRDC		137.862				Eukaryote
NEPG_00970	570	14	15	4	15	13	14	6	8	8	0.238	0.274099	-0.417	0.559018	-0.659	0.713216	0.001406			hypothetical protein	LsmAD		194.161				N. displodere
NEPG_00944	1429	7	6	6	5	11	8	12	12	7	0.237	0.385622	0.501	0.001544	0.26	0.363483	0.732316			RNA polymerase 2	RNA_pol_Rpb1_5,RNA_pol_Rpb1_2,RNA_pol_Rpb1_1,RNA_pol_Rpb1_3,RNA_pol_Rpb1_4		77.9817				Eukaryote
NEPG_01968	1086	0	2	1	0	1	3	1	1	0	0.233	0.56237	-0.351	0.582073	-0.6	0.812534	0.284766			hypothetical protein	FH2		48.5186				Eukaryote
NEPG_00559	491	10	13	9	9	17	14	10	12	18	0.233	0.283287	0.233	0.057185	0.005	0.736128	0.612295			hypothetical protein	SSrecog,Rtt106		359.027				Eukaryote
NEPG_00669	206	9	12	3	6	11	13	9	8	9	0.231	0.356088	0.08	0.352073	-0.152	0.811954	0.380493			hypothetical protein	Pho88		1037.52		2	i7-24o34-56i	Eukaryote
NEPG_01634	144	11	11	13	15	14	15	14	15	14	0.23	0.28138	0.213	0.07452	-0.021	0.759506	0.576942			ribosomal protein L23	Ribosomal_L14		4949.91				Eukaryote
NEPG_01990	372	8	5	7	6	12	7	11	12	11	0.227	0.390876	0.539	0.000414	0.311	0.260079	0.729955			hypothetical protein	Actin		376.225				Microsporidia
NEPG_02049	695	19	20	6	18	22	16	22	14	20	0.221	0.245829	0.221	0.040959	-0.004	0.745662	0.599384			hypothetical protein	AMP-binding		169.607				Eukaryote
NEPG_01997	554	4	4	1	1	4	6	5	4	1	0.214	0.517793	0.11	0.374315	-0.099	0.77986	0.53245			hypothetical protein	TPR_1,TPR_2,TPR_16,TPR_11,TPR_12,TPR_8,TPR_14,TPR_7,TPR_17,ANAPC3,TPR_19,TPR_6		106.186				Eukaryote
NEPG_01228	375	81	78	77	88	106	97	100	101	103	0.212	0.004363	0.256	0	0.046	0.548321	0.714015			actin	Actin		7291.12				Eukaryote
NEPG_02296	1360	1	3	1	1	3	2	3	3	3	0.209	0.564158	0.643	0.038527	0.444	0.428777	0.730016			hypothetical protein			84.8788				N. displodere
NEPG_01606	670	8	11	3	6	10	11	11	3	7	0.206	0.411695	-0.046	0.523969	-0.254	0.808363	0.241728			minichromosome maintenance deficient protein 5	MCM,MCM_N,Mg_chelatase		196.35				Eukaryote
NEPG_00743	178	9	10	13	11	16	12	16	12	9	0.205	0.346102	0.149	0.18309	-0.053	0.781243	0.528747			ribosomal protein S8E	Ribosomal_S8e		6808.05				Eukaryote
NEPG_02080	395	6	7	5	6	8	8	7	9	9	0.204	0.449259	0.339	0.0387	0.123	0.610047	0.696615			hypothetical protein			1648.08	Y			N. displodere
NEPG_00585	203	2	6	0	4	2	5	4	2	2	0.201	0.527706	-0.127	0.549408	-0.343	0.813843	0.316823			hypothetical protein	GSHPx		84.8132	Y			Eukaryote
NEPG_00096	636	1	1	3	2	3	1	4	5	3	0.201	0.568051	0.937	0.001913	0.741	0.157029	0.721765			hypothetical protein	MS_channel		63.5605		6	i53-75o101-123i136-158o173-195i408-430o445-467i	Microsporidia
NEPG_00225	776	4	7	3	2	11	4	4	2	3	0.199	0.483081	-0.462	0.584636	-0.663	0.754327	0.049436			hypothetical protein			166.244				N. displodere
NEPG_00320	416	43	38	33	44	51	44	42	40	42	0.197	0.077663	0.084	0.16065	-0.117	0.80356	0.210564			26s proteasome regulatory subunit 7	AAA,AAA_22		273.511				Eukaryote
NEPG_00819	313	4	4	2	3	5	4	4	3	5	0.197	0.519071	0.197	0.260275	0.004	0.738521	0.60922			transcription initiation factor TFIIB	TFIIB,TF_Zn_Ribbon		88.9695				Eukaryote
NEPG_01782	881	1	0	3	0	4	1	1	3	1	0.196	0.569324	0.007	0.471466	-0.187	0.790089	0.502116			hypothetical protein	DUF3591,Bromodomain		115.79				Eukaryote
NEPG_01004	484	36	40	23	27	50	43	30	22	29	0.195	0.123037	-0.2	0.566935	-0.392	0.702216	0.000304			hypothetical protein	DEAD,Helicase_C		2255.08				Eukaryote
NEPG_00865	124	3	4	3	4	5	3	4	6	5	0.189	0.53015	0.422	0.054435	0.229	0.542262	0.715313			hypothetical protein	eIF-1a		559.143				Eukaryote
NEPG_00315	961	6	7	7	5	13	6	5	13	8	0.188	0.458703	0.269	0.084489	0.081	0.663157	0.673159			hypothetical protein	Xpo1,IBN_N,CRM1_C		166.908				Eukaryote
NEPG_02528	308	0	3	0	0	3	2	1	1	0	0.186	0.574107	-0.594	0.598663	-0.784	0.798292	0.184202			hypothetical protein			140.792				N. displodere
NEPG_01495	614	5	6	5	4	9	6	10	6	8	0.184	0.486539	0.423	0.015722	0.246	0.439035	0.729312			hypothetical protein	XRN_N		280.671				Eukaryote
NEPG_00502	467	7	8	11	7	15	9	14	17	21	0.184	0.428411	0.71	0	0.527	0.011356	0.686676			aspartate-tRNA ligase	tRNA-synt_2		236.242				Eukaryote
NEPG_01160	348	4	3	4	4	7	2	5	1	0	0.183	0.52778	-0.469	0.59157	-0.651	0.771967	0.094011			hypothetical protein			170.085				N. displodere
NEPG_02542	465	1	3	2	2	4	1	4	2	9	0.179	0.569769	0.973	0.000294	0.809	0.079637	0.71017			hypothetical protein	GDI		73.6754				Eukaryote
NEPG_02419	138	5	9	2	4	9	6	3	3	4	0.178	0.497555	-0.485	0.57802	-0.671	0.749193	0.038289			hypothetical protein	Ribosomal_S24e		6478.24				Eukaryote
NEPG_02067	186	1	4	0	2	3	2	1	0	2	0.178	0.571664	-0.431	0.597746	-0.61	0.806663	0.229517			hypothetical protein	EMP24_GP25L		506.043	Y			N. displodere
NEPG_01118	544	10	9	7	10	7	14	8	5	7	0.177	0.438814	-0.266	0.594428	-0.444	0.75914	0.060712			methionyl-tRNA synthetase	tRNA-synt_1g,tRNA-synt_1		301.783				Eukaryote
NEPG_02547	1078	31	31	21	31	39	29	33	28	31	0.176	0.20465	0.105	0.156273	-0.074	0.809129	0.408956			isoleucyl tRNA synthetase	tRNA-synt_1,Anticodon_1,tRNA-synt_1g		280.245				Eukaryote
NEPG_00049	458	25	18	32	23	36	30	32	40	30	0.172	0.244519	0.31	0.000166	0.134	0.377138	0.732118			asparaginyl-tRNA synthetase	tRNA-synt_2		907.846				Eukaryote
NEPG_01233	1144	1	4	1	2	3	2	4	10	3	0.169	0.576803	1.103	3.8e-05	0.935	0.033499	0.697195			RNA polymerase I	RNA_pol_Rpb2_6,RNA_pol_Rpb2_1,RNA_pol_Rpb2_3,RNA_pol_Rpb2_7,RNA_pol_Rpb2_2		116.914				Eukaryote
NEPG_02313	1349	3	2	1	3	3	0	5	1	3	0.168	0.574698	0.432	0.107592	0.276	0.559847	0.711364			hypothetical protein	Bromodomain		78.6519				Eukaryote
NEPG_00600	276	21	23	16	17	29	25	25	23	26	0.167	0.306429	0.21	0.025722	0.039	0.68111	0.662368			hypothetical protein	Ribosomal_L10		3986.19				Eukaryote
NEPG_00043	205	1	4	1	2	4	1	5	0	0	0.166	0.578215	0.166	0.349553	-0.007	0.743384	0.602636			hypothetical protein	THUMP		93.8563				Microsporidia
NEPG_00837	793	36	33	33	34	48	38	35	38	40	0.165	0.190986	0.107	0.119298	-0.058	0.804615	0.439663			transitional endoplasmic reticulum ATPase TER94	AAA,AAA_2,RuvB_N,AAA_16,AAA_33,AAA_5,AAA_17,AAA_22,TIP49,AAA_14,Mg_chelatase,AAA_19,Viral_helicase1,AAA_25,IstB_IS21,RNA_helicase,AAA_18,AAA_28		499.791				Eukaryote
NEPG_00399	447	2	3	0	3	2	2	0	2	2	0.163	0.579864	-0.203	0.564037	-0.365	0.812861	0.366932			eukaryotic translation initiation factor 2 subunit gamma	GTP_EFTU,eIF2_C		168.328				Eukaryote
NEPG_02222	521	18	19	17	18	23	22	13	12	13	0.157	0.346102	-0.352	0.552979	-0.508	0.713212	0.001406			lysyl-tRNA synthetase	tRNA-synt_2,tRNA-synt_2d,tRNA_anti-codon		653.572				Eukaryote
NEPG_00272	140	10	12	9	13	15	8	14	9	11	0.157	0.454212	0.096	0.302992	-0.052	0.778656	0.535589			hypothetical protein	Histone		4942.58				Eukaryote
NEPG_01248	631	74	80	65	74	97	84	83	78	76	0.153	0.065494	0.078	0.097183	-0.073	0.811418	0.269994			heat shock protein 70	HSP70,MreB_Mbl		9452.26				Eukaryote
NEPG_00109	108	12	14	11	15	14	14	10	8	12	0.152	0.435257	-0.211	0.596654	-0.361	0.760898	0.065005			histone h4	CENP-T_C,CBFD_NFYB_HMF		12814.5				Eukaryote
NEPG_00984	374	5	11	9	8	10	11	10	9	7	0.152	0.483611	0.04	0.41792	-0.113	0.801717	0.455172			tryptophanyl-tRNA synthetase	tRNA-synt_1b		186.737				Eukaryote
NEPG_00950	390	25	38	22	27	42	30	24	26	29	0.151	0.269846	-0.075	0.586545	-0.227	0.762544	0.069101			26s proteasome regulatory subunit 8	AAA,AAA_5,AAA_2,AAA_16		384.625				Eukaryote
NEPG_01612	322	15	24	11	19	21	18	14	17	8	0.149	0.389142	-0.253	0.576681	-0.4	0.737068	0.017061			hypothetical protein	WD40		3710.62				Eukaryote
NEPG_00243	165	5	5	3	4	6	5	3	4	4	0.149	0.543191	-0.175	0.580109	-0.324	0.812098	0.278464			transcription elongation factor A	TFIIS_M,TFIIS_C		175.978				Eukaryote
NEPG_00725	131	12	15	11	15	14	15	11	13	15	0.149	0.42974	0.034	0.41528	-0.118	0.810064	0.400834			60s ribosomal protein l35a	Ribosomal_L35Ae		5754.82				Eukaryote
NEPG_02138	615	4	6	3	7	3	5	10	6	7	0.149	0.545208	0.593	0.002178	0.44	0.205434	0.726347			ABC transporter ATP binding protein	ABC_tran,ABC2_membrane,AAA_21		86.7853		6	i373-395o410-432i441-463o473-495i502-524o582-604i	Eukaryote
NEPG_02034	149	14	11	8	14	12	12	14	12	13	0.145	0.459938	0.175	0.133694	0.027	0.712457	0.637917			hypothetical protein	Ribosomal_L18e		7201.01				Eukaryote
NEPG_01861	434	22	22	21	21	26	28	19	28	23	0.144	0.355305	0.073	0.281864	-0.065	0.79993	0.463724			hypothetical protein	zf-B_box		794.237				Eukaryote
NEPG_00997	455	9	7	4	9	6	8	8	8	7	0.143	0.514579	0.143	0.254215	0.004	0.737714	0.610269			6-phosphogluconate dehydrogenase	6PGD,NAD_binding_2,Shikimate_DH		174.472				Eukaryote
NEPG_00123	306	6	7	1	3	9	4	6	5	7	0.142	0.547763	0.27	0.129055	0.122	0.639124	0.685065			hypothetical protein			352.359				N. displodere
NEPG_01845	196	2	3	3	3	3	3	3	5	2	0.14	0.578644	0.245	0.236102	0.127	0.667646	0.670634			hypothetical protein	Homeobox		1080.1				Eukaryote
NEPG_00029	418	6	12	3	4	11	9	2	3	3	0.135	0.523248	-0.998	0.536668	-1.14	0.702968	0.000343			S-adenosylmethionine synthetase	S-AdoMet_synt_C,S-AdoMet_synt_M,S-AdoMet_synt_N		665.632				Eukaryote
NEPG_01116	265	10	16	4	9	14	11	7	10	10	0.135	0.491258	-0.099	0.571423	-0.226	0.809446	0.250535			hypothetical protein	WD40,WD40_like		583.107				Eukaryote
NEPG_02290	247	3	3	8	4	8	4	6	9	6	0.135	0.55439	0.415	0.025471	0.278	0.423644	0.73033			hypothetical protein	Ras,Roc,Arf,DUF258,Gtr1_RagA		137.417		1	o15-37i	Eukaryote
NEPG_00486	609	11	7	4	9	7	9	8	12	10	0.132	0.523915	0.315	0.036721	0.186	0.496389	0.723263			hypothetical protein	TFIID_NTD2,WD40,WD40_like		171.193				Eukaryote
NEPG_00686	236	1	3	4	3	4	2	2	2	2	0.128	0.587905	-0.3	0.592226	-0.428	0.812716	0.287679			hypothetical protein	DER1		230.716		4	o20-42i54-73o93-115i136-158o	Eukaryote
NEPG_01992	440	37	31	44	40	45	42	47	45	45	0.127	0.298126	0.204	0.004138	0.077	0.519812	0.719598			tubulin alpha chain	Tubulin,Tubulin_C		2301.83				Eukaryote
NEPG_02426	182	3	4	0	5	2	2	3	0	1	0.126	0.587464	-0.504	0.596325	-0.629	0.795998	0.174188			hypothetical protein	Erv26		396.135		4	o4-26i47-69o89-111i124-146o	Microsporidia
NEPG_01242	959	6	5	4	4	7	6	11	10	17	0.126	0.558823	0.95	0	0.825	0.001717	0.678488			hypothetical protein	SPT16,FACT-Spt16_Nlob,Rtt106,Peptidase_M24		319.058				Eukaryote
NEPG_00857	469	78	91	78	88	98	94	101	100	97	0.125	0.124707	0.187	5e-05	0.06	0.479214	0.725482			hypothetical protein	GTP_EFTU,GTP_EFTU_D3,GTP_EFTU_D2,MMR_HSR1		12859.7				Eukaryote
NEPG_00383	518	4	3	2	3	4	3	3	2	5	0.121	0.586963	0.121	0.364121	0.008	0.737187	0.610946			hypothetical protein	Exo_endo_phos,LRR_8,LRR_4		93.4642				Eukaryote
NEPG_00767	320	1	3	4	4	1	4	2	2	5	0.12	0.591459	0.12	0.37172	-0.006	0.743635	0.602284			hypothetical protein			86.758				N. displodere
NEPG_00457	586	6	5	5	3	10	5	10	10	4	0.118	0.560668	0.413	0.020262	0.29	0.377236	0.732116			nucleolar GTP-binding protein 1	NOG1,MMR_HSR1,NOGCT,FeoB_N		265.201				Eukaryote
NEPG_00023	202	7	7	4	8	8	4	9	2	3	0.114	0.558624	-0.256	0.5992	-0.358	0.801772	0.200971			60S ribosomal protein 7A	Ribosomal_L7Ae		5148.6				Eukaryote
NEPG_02434	580	9	10	9	8	13	10	7	4	6	0.11	0.535309	-0.504	0.553715	-0.614	0.732348	0.011338			hypothetical protein	Glyco_transf_22		224.151	Y	9	o57-79i100-119o134-156i188-210o257-279i300-322o335-357i411-430o457-474i	Eukaryote
NEPG_02552	464	2	5	2	0	7	2	3	5	6	0.11	0.59241	0.459	0.048365	0.344	0.425668	0.730209			hypothetical protein	TPR_1,TPR_2,TPR_11,TPR_12		76.5307				Microsporidia
NEPG_01785	787	21	23	26	18	38	22	24	26	27	0.109	0.433407	0.096	0.199594	-0.012	0.756273	0.58264			ribonucleoside-diphosphate reductase large subunit	Ribonuc_red_lgC,Ribonuc_red_lgN		591.635				Eukaryote
NEPG_01646	400	10	11	7	10	15	6	6	9	8	0.108	0.538336	-0.199	0.599173	-0.298	0.795982	0.174121			hypothetical protein	Acyltransferase		218.67		2	i21-43o357-379i	Eukaryote
NEPG_02229	791	12	12	22	11	24	16	19	16	22	0.107	0.496961	0.219	0.037964	0.117	0.530865	0.717589			hypothetical protein			411.619	Y			N. displodere
NEPG_02114	833	25	31	17	21	33	27	31	37	27	0.106	0.442486	0.265	0.001682	0.159	0.307938	0.731827			hypothetical protein			246.59				N. displodere
NEPG_02017	496	8	7	6	7	7	9	9	15	10	0.1	0.563347	0.506	0.000861	0.405	0.13282	0.718863			RNA helicase	DEAD,Helicase_C		342.114				Eukaryote
NEPG_01168	305	6	4	0	5	4	3	3	4	1	0.095	0.595863	-0.336	0.599212	-0.417	0.808384	0.241888			hypothetical protein	SRP_TPR_like,ANAPC3		420.075				Microsporidia
NEPG_02182	259	38	40	27	36	41	38	42	36	37	0.095	0.418609	0.095	0.148	0.003	0.736637	0.61165			30S ribosomal protein S5	Ribosomal_S5,Ribosomal_S5_C		4351.39				Eukaryote
NEPG_01389	401	21	35	17	24	27	29	19	21	22	0.093	0.466832	-0.166	0.591163	-0.26	0.758313	0.058725			26s proteasome regulatory subunit 6	AAA,AAA_5,AAA_16,AAA_2		560.074				Eukaryote
NEPG_01473	861	3	2	6	5	3	4	3	5	3	0.093	0.598338	0.001	0.474599	-0.099	0.78161	0.527748			hypothetical protein	SNF2_N,DBINO,Helicase_C,ResIII,HDA2-3		123.036				Eukaryote
NEPG_00406	1138	14	10	10	11	15	11	12	14	11	0.093	0.546281	0.093	0.299209	0.006	0.735283	0.613356			DNA-directed RNA polymerase II subunit RPB2	RNA_pol_Rpb2_6,RNA_pol_Rpb2_1,RNA_pol_Rpb2_2,RNA_pol_Rpb2_7,RNA_pol_Rpb2_3,RNA_pol_Rpb2_4,RNA_pol_Rpb2_5		201.537				Eukaryote
NEPG_01522	217	4	4	3	5	4	3	3	2	7	0.092	0.59898	0.092	0.384586	0.009	0.735928	0.612547			hypothetical protein			69.3954	Y	2	o149-171i178-200o	N. displodere
NEPG_00605	157	14	17	14	14	18	17	16	12	19	0.087	0.535344	0.045	0.386025	-0.044	0.77889	0.534986			hypothetical protein	Ribosomal_L24e		4263.86		1	o10-32i	Eukaryote
NEPG_00247	874	28	29	20	23	33	28	17	18	15	0.083	0.493939	-0.44	0.536072	-0.527	0.697276	0.000128			hypothetical protein	PC_rep		295.98				Eukaryote
NEPG_01601	311	9	8	8	10	8	9	11	10	13	0.083	0.574916	0.318	0.024887	0.236	0.38888	0.731835			hypothetical protein	ELO		114.132		7	o20-37i86-108o128-150i162-184o188-205i212-231o246-268i	Eukaryote
NEPG_01532	155	6	7	11	9	9	8	12	9	5	0.079	0.581954	0.079	0.355741	0	0.740464	0.606646			hypothetical protein			2031.9				Microsporidia
NEPG_00316	163	7	12	6	5	13	9	5	5	2	0.078	0.58035	-0.757	0.541961	-0.829	0.718542	0.002654			ribosomal protein L12	Ribosomal_L11,Ribosomal_L11_N		4491.76				Eukaryote
NEPG_00113	503	7	10	7	6	8	12	10	8	9	0.078	0.581592	0.113	0.287863	0.033	0.712561	0.63782			hypothetical protein	Cpn60_TCP1		450.224				Eukaryote
NEPG_02172	520	14	16	10	5	23	15	8	11	14	0.076	0.559351	-0.193	0.597837	-0.262	0.793959	0.165825			hypothetical protein	Cpn60_TCP1		351.833				Eukaryote
NEPG_01630	512	76	77	70	82	85	73	80	85	77	0.076	0.364371	0.087	0.068726	0.009	0.718052	0.632545			ATP-dependent RNA helicase DBP2	DEAD,Helicase_C		1567.17				Eukaryote
NEPG_02336	143	5	4	4	5	4	5	6	4	6	0.075	0.60467	0.213	0.207939	0.131	0.637666	0.685711			hypothetical protein			264.878				N. parisii
NEPG_01827	541	29	35	31	31	36	35	38	31	35	0.074	0.494417	0.093	0.166203	0.022	0.703461	0.645833			hypothetical protein			316.944				Eukaryote
NEPG_00303	1183	3	4	7	3	5	7	5	9	6	0.074	0.604236	0.366	0.050981	0.295	0.415994	0.730752			DNA topoisomerase II	DNA_topoisoIV,TOPRIM_C,DNA_gyraseB,HATPase_c,Toprim		138.96				Eukaryote
NEPG_02315	651	12	12	4	9	12	9	4	12	10	0.07	0.584859	-0.074	0.551974	-0.145	0.810524	0.39647			hypothetical protein	MCM,Mg_chelatase,MCM_N		212.345				Eukaryote
NEPG_00863	877	20	15	13	13	28	10	19	8	14	0.063	0.571664	-0.158	0.599141	-0.217	0.799739	0.190912			valyl tRNA synthetase	tRNA-synt_1,Anticodon_1,tRNA-synt_1g,tRNA-synt_1_2		195.969				Eukaryote
NEPG_01857	425	24	34	31	24	39	32	34	33	35	0.063	0.529932	0.138	0.067689	0.074	0.571143	0.708524			26s proteasome regulatory subunit 6A	AAA,AAA_5,AAA_2		511.319				Eukaryote
NEPG_00926	115	15	16	18	16	23	13	15	15	16	0.061	0.5727	-0.068	0.564581	-0.124	0.812944	0.365432			hypothetical protein	S10_plectin		5269.2				Eukaryote
NEPG_02169	141	17	18	16	16	19	19	15	15	19	0.061	0.570686	-0.034	0.527866	-0.096	0.807681	0.420033			40s ribosomal protein s23	Ribosom_S12_S23		4237.02				Eukaryote
NEPG_00410	502	12	12	11	11	13	13	11	17	11	0.061	0.586816	0.106	0.26329	0.056	0.677531	0.664673			prolyl tRNA synthetase	tRNA-synt_2b,ProRS-C_1,HGTP_anticodon		426.138				Eukaryote
NEPG_01892	891	16	20	14	18	16	19	14	14	16	0.059	0.574294	-0.13	0.597415	-0.187	0.807182	0.23307			hypothetical protein	WD40		209.417		1	i7-29o	Eukaryote
NEPG_01962	548	4	9	4	5	8	5	1	8	2	0.058	0.611742	-0.452	0.579804	-0.51	0.778365	0.11249			hypothetical protein			338.359				N. displodere
NEPG_01114	781	71	88	74	84	88	74	78	76	77	0.054	0.466412	-0.009	0.506919	-0.062	0.813832	0.340945			peptide elongation factor 2	GTP_EFTU,EFG_IV,GTP_EFTU_D2,EFG_II		1799.26				Eukaryote
NEPG_01135	205	23	26	23	24	30	22	21	24	26	0.053	0.567891	-0.012	0.500514	-0.068	0.801567	0.455917			60S ribosomal protein L15	Ribosomal_L15e		5584.3				Eukaryote
NEPG_00698	444	7	10	6	2	15	7	3	7	5	0.051	0.610329	-0.439	0.569139	-0.481	0.766016	0.077989			adenosylhomocysteinase	AdoHcyase,AdoHcyase_NAD,2-Hacid_dh_C		398.754				Eukaryote
NEPG_02015	418	8	11	17	8	17	13	10	16	12	0.05	0.599175	0.05	0.384922	-0.003	0.744031	0.601724			hypothetical protein	Nop,NOP5NT		455.963				Eukaryote
NEPG_00845	296	29	32	34	31	32	37	34	35	38	0.05	0.556031	0.117	0.095893	0.068	0.584855	0.704725			60S ribosomal protein L5	Ribosomal_L18p,Ribosomal_L18_c		5520.36				Eukaryote
NEPG_01363	395	6	6	6	6	8	5	6	6	6	0.049	0.616606	-0.004	0.479701	-0.054	0.770827	0.554281			serine/threonine protein kinase	Pkinase,Pkinase_Tyr		190.709		1	i22-41o	Microsporidia
NEPG_02012	196	4	7	6	3	10	5	3	4	4	0.048	0.618675	-0.45	0.579791	-0.514	0.775874	0.105123			hypothetical protein			467.825	Y	2	i5-27o161-178i	Microsporidia
NEPG_01540	705	7	9	4	4	10	7	7	7	6	0.046	0.617239	-0.003	0.478518	-0.054	0.772275	0.551032			hypothetical protein			111.236				N. displodere
NEPG_01700	331	58	59	54	51	64	64	61	57	52	0.046	0.530259	-0.009	0.502782	-0.052	0.808187	0.416332			60s ribosomal protein l4	Ribosomal_L4		5157.97				Eukaryote
NEPG_01688	278	36	37	45	33	48	42	37	41	47	0.044	0.562598	0.06	0.257979	0.022	0.699611	0.648977			ribsomal protein S4	Ribosomal_S4e,RS4NT,40S_S4_C,S4		4520.19				Eukaryote
NEPG_00441	234	21	24	26	19	30	25	18	22	23	0.042	0.587788	-0.124	0.599191	-0.165	0.804934	0.21853			hypothetical protein	Ribosomal_S6e		4693.91				Eukaryote
NEPG_00919	200	23	26	22	25	26	23	19	20	22	0.039	0.594443	-0.15	0.596329	-0.191	0.795472	0.171984			hypothetical protein	Ribosomal_L13		5471.43				Eukaryote
NEPG_01521	231	6	7	13	4	11	12	9	13	9	0.037	0.619899	0.179	0.158433	0.14	0.566217	0.709793			hypothetical protein	Ras,Roc,Arf		1604.25				Eukaryote
NEPG_02250	365	1	1	0	0	0	0	0	0	0	0.03	0.643129	0.03	0.462814	0.03	0.733327	0.615763			hypothetical protein			39.505		3	o15-37i223-245o294-316i	N. displodere
NEPG_02134	523	1	0	0	0	0	0	1	0	0	0.029	0.643343	0.029	0.463198	0.029	0.733554	0.615488			hypothetical protein	TPR_11,TPR_1,TPR_8,TPR_2,TPR_12,TPR_17		53.4049				Eukaryote
NEPG_02226	200	26	24	17	21	27	21	17	22	13	0.027	0.61405	-0.257	0.564957	-0.287	0.758108	0.058235			hypothetical protein	Ribosomal_L22		6338.93				Eukaryote
NEPG_01090	398	1	0	0	0	1	0	0	0	0	0.026	0.644234	0.026	0.464806	0.026	0.7345	0.614328			hypothetical protein	Mannosyl_trans2		49.3516	Y	8	i5-27o89-111i124-146o166-188i195-217o251-273i321-343o372-394i	Eukaryote
NEPG_01813	564	24	25	23	19	31	24	25	20	23	0.025	0.616251	-0.059	0.567805	-0.085	0.808889	0.410904			hypothetical protein	TLC		2420.98		10	i42-59o74-96i109-131o171-193i205-227o242-264i303-325o345-367i376-398o508-530i	Eukaryote
NEPG_01676	170	20	27	30	24	27	28	24	27	35	0.025	0.615154	0.109	0.149005	0.087	0.551081	0.713402			hypothetical protein	Ribosomal_L18ae		5593.53				Eukaryote
NEPG_01057	709	73	68	68	65	79	70	80	63	62	0.021	0.597217	-0.02	0.536858	-0.043	0.80463	0.439574			heat shock protein 90	HSP90,HATPase_c,HATPase_c_3		3116.46				Eukaryote
NEPG_00460	389	0	0	0	0	1	0	0	1	1	0.021	0.645393	0.021	0.466895	0.021	0.735729	0.612798			hypothetical protein	RFX_DNA_binding		21.5047				N. displodere
NEPG_01820	252	13	15	14	13	13	17	19	12	14	0.021	0.629142	0.07	0.331226	0.046	0.685936	0.659123			14-3-3 family protein beta/alpha	14-3-3		475.735				Eukaryote
NEPG_01409	148	0	0	1	0	0	1	0	3	0	0.021	0.645288	0.603	0.119087	0.603	0.447606	0.728642			hypothetical protein	SPC22		200.672		1	i12-34o	Eukaryote
NEPG_00573	390	18	21	15	19	18	18	21	20	20	0.02	0.626774	0.126	0.157559	0.105	0.54984	0.713679			ATPase	AAA,AAA_2,AAA_16,AAA_5,RuvB_N,AAA_22		332.395				Eukaryote
NEPG_02474	430	0	0	0	0	1	1	1	0	1	0.018	0.646042	0.018	0.468065	0.018	0.736416	0.61193			hypothetical protein			94.0845	Y	7	i7-29o39-58i71-93o197-219i251-270o297-314i377-399o	N. sp1
NEPG_00437	731	18	17	23	10	30	19	21	23	21	0.018	0.628294	0.113	0.179513	0.097	0.559984	0.711331			glutaminyl-tRNA synthetase	tRNA-synt_1c		262.757				Eukaryote
NEPG_01802	200	0	0	0	0	0	0	0	1	4	0.018	0.645896	0.785	0.047918	0.785	0.317075	0.732039			hypothetical protein		NEMLGF1	51.6513	Y			N. parisii
NEPG_02424	997	1	3	0	0	3	0	1	0	1	0.015	0.645561	-0.556	0.599197	-0.556	0.813896	0.320503			hypothetical protein	His_Phos_2		34.4342				Eukaryote
NEPG_01344	440	51	50	49	42	61	49	47	52	52	0.015	0.620471	0.008	0.45065	-0.005	0.749557	0.59356			beta-tubulin	Tubulin,Tubulin_C,Misat_Tub_SegII		2214.82				Eukaryote
NEPG_01746	100	0	1	0	0	0	0	0	0	0	0.013	0.647103	0.013	0.469978	0.013	0.737538	0.610495			hypothetical protein	Ribosomal_60s		10101.7	Y			N. displodere
NEPG_02531	394	57	60	61	55	61	64	68	65	63	0.012	0.623932	0.097	0.071581	0.086	0.416586	0.730721			60s ribosomal protein l3	Ribosomal_L3		3974.29				Eukaryote
NEPG_00969	262	0	0	0	0	0	0	2	1	0	0.01	0.647929	0.317	0.295529	0.317	0.624692	0.691129			hypothetical protein	RIO1,Rio2_N,Kdo,Pkinase,APH		217.678				Eukaryote
NEPG_00378	624	0	1	0	0	0	0	3	0	0	0.01	0.647929	0.591	0.128353	0.591	0.460237	0.727514			hypothetical protein			45.5259				N. displodere
NEPG_00715	156	1	0	1	0	0	0	3	3	0	0.01	0.647908	0.964	0.01464	0.964	0.198184	0.725749			hypothetical protein			102.088		1	i129-147o	N. displodere
NEPG_00860	350	0	0	1	0	0	0	0	0	0	0.009	0.648011	0.009	0.471615	0.009	0.738499	0.609249			hypothetical protein	eRF1_1,eRF1_3		29.158				Eukaryote
NEPG_01463	184	0	0	1	0	1	0	0	2	3	0.009	0.648011	0.792	0.044907	0.792	0.309212	0.73186			hypothetical protein	TB2_DP1_HVA22		1216.02		2	i30-61o81-103i	Eukaryote
NEPG_00158	446	4	2	1	2	2	3	5	3	6	0.008	0.647331	0.735	0.004529	0.735	0.122266	0.717432			hypothetical protein	Glycos_transf_4		73.6521		8	i78-100o120-139i146-163o178-200i207-229o257-276i297-319o417-439i	Eukaryote
NEPG_02480	250	0	0	1	0	1	0	0	1	0	0.007	0.648709	0.007	0.472872	0.007	0.739237	0.60828			hypothetical protein			193.539				N. displodere
NEPG_00291	244	38	32	35	27	42	37	34	38	38	0.007	0.638881	0.046	0.319185	0.033	0.676166	0.665532			hypothetical protein	Ribosomal_S2		4812.58				Eukaryote
NEPG_01760	859	1	0	8	0	5	4	8	4	7	0.007	0.646875	0.678	0.001885	0.678	0.084869	0.711227			hypothetical protein			195.182				Eukaryote
NEPG_02263	514	20	20	13	13	24	16	8	20	14	0.006	0.644171	-0.232	0.582081	-0.232	0.794358	0.167426			hypothetical protein	CH		436.576				Eukaryote
NEPG_02463	147	6	6	8	4	9	7	7	10	9	0.006	0.646584	0.275	0.075969	0.275	0.378168	0.732097			30S ribosomal protein S19	Ribosomal_S19		6023.05				Eukaryote
NEPG_00670	148	17	20	13	15	19	16	16	18	19	0.005	0.645183	0.06	0.344187	0.06	0.659474	0.675153			30S ribosomal protein S19e	Ribosomal_S19e		5855.85				Eukaryote
NEPG_00444	369	3	3	2	2	5	1	2	4	1	0.004	0.648709	-0.14	0.550644	-0.14	0.785169	0.517614			hypothetical protein			460.172				Eukaryote
NEPG_00338	442	15	15	11	15	15	11	14	10	13	0.004	0.646833	-0.103	0.58317	-0.103	0.804882	0.438104			hypothetical protein	TIP49,AAA_16		379.422				Eukaryote
NEPG_02274	415	0	1	0	0	1	0	3	0	0	0.004	0.649321	0.601	0.125677	0.601	0.456653	0.727852			hypothetical protein			90.2341				N. sp1
NEPG_00354	497	0	1	1	0	0	0	1	0	0	0.003	0.649504	0.003	0.474306	0.003	0.740078	0.607163			hypothetical protein			90.0448				N. displodere
NEPG_00768	176	17	20	19	16	21	19	19	21	16	0.003	0.647103	0.003	0.469978	0.003	0.737538	0.610495			hypothetical protein			6112.8				Eukaryote
NEPG_00244	90	14	16	15	10	22	13	16	14	17	0.003	0.647331	0.049	0.374363	0.049	0.67936	0.663506			hypothetical protein	Ribosomal_L27e		4163.72				Eukaryote
NEPG_01505	383	5	4	0	2	6	2	4	2	0	0.001	0.649565	-0.376	0.599111	-0.376	0.813567	0.3059			hypothetical protein			64.0583				N. displodere
NEPG_02352	380	6	9	4	3	10	6	9	6	4	0.001	0.649544	0.001	0.47438	0.001	0.740121	0.607106			GTP-binding protein YchF	YchF-GTPase_C,MMR_HSR1,FeoB_N		355.158				Eukaryote
NEPG_01941	197	11	13	9	10	11	12	9	10	12	0	0.650374	-0.064	0.549163	-0.064	0.78427	0.52025			30S ribosomal protein S7	Ribosomal_S7		4498.52				Eukaryote
NEPG_01285	276	0	0	1	0	1	0	0	3	0	0	0.650273	0.563	0.137585	0.563	0.472236	0.726278			hypothetical protein	PAP2_C		53.2974		6	i25-47o82-99i106-128o158-180i187-209o224-246i	Eukaryote
NEPG_02529	858	18	21	22	18	25	18	14	25	13	-0.001	0.651139	-0.164	0.594991	-0.164	0.808994	0.246737			heat-shock protein	AAA_2,AAA,AAA_5,ClpB_D2-small,AAA_16,Sigma54_activat,AAA_14,IstB_IS21,NACHT,DNA_pol3_delta2,Roc,AAA_22,AAA_19		85.2593				Eukaryote
NEPG_01740	273	18	18	10	12	19	15	12	13	16	-0.001	0.65136	-0.116	0.59225	-0.116	0.810336	0.398289			rRNA 2-O-methyltransferase fibrillarin	Fibrillarin,GCD14		980.317				Eukaryote
NEPG_00565	263	0	0	1	0	0	0	0	0	0	-0.001	0.650516	-0.001	0.476131	-0.001	0.741147	0.605723			hypothetical protein	ASF1_hist_chap		696.991				N. displodere
NEPG_01252	893	15	21	11	14	17	16	9	17	14	-0.002	0.652298	-0.161	0.599118	-0.161	0.813578	0.30625			aminopeptidase	Peptidase_M1,ERAP1_C		550.066				Eukaryote
NEPG_00061	245	0	0	1	0	0	0	1	0	0	-0.002	0.650556	-0.002	0.476204	-0.002	0.74119	0.605665			hypothetical protein			91.4131				N. displodere
NEPG_00615	204	10	11	13	13	8	13	14	12	10	-0.002	0.651959	0.058	0.371327	0.058	0.677405	0.664753			hypothetical protein	EMP24_GP25L		527.137	Y	1	o167-189i	Microsporidia
NEPG_01029	573	0	0	0	0	1	0	1	0	0	-0.003	0.650777	-0.003	0.476604	-0.003	0.741424	0.605346			hypothetical protein			113.621				N. displodere
NEPG_00740	255	1	2	1	0	2	1	2	5	4	-0.003	0.650918	1.097	0.000821	1.097	0.060142	0.705632			hypothetical protein	zf-C2H2_2		220.814				Eukaryote
NEPG_02458	162	4	2	4	4	3	3	1	3	2	-0.004	0.651899	-0.543	0.586818	-0.543	0.80002	0.192256			hypothetical protein	DUF5094		313.781				Microsporidia
NEPG_01927	915	0	0	0	0	1	0	0	3	1	-0.004	0.651079	0.565	0.134908	0.565	0.468813	0.726648			hypothetical protein		NEMLGF1	83.5456	Y			N. ironsii
NEPG_01441	1925	1	0	0	0	0	0	2	0	2	-0.004	0.651079	0.591	0.126224	0.591	0.45739	0.727784			hypothetical protein	VPS13_C,SHR-BD		46.7321				N. displodere
NEPG_01445	270	0	0	0	0	1	0	0	0	2	-0.005	0.6513	0.339	0.281295	0.339	0.613692	0.695306			diphthine synthase	TP_methylase		121.762				Eukaryote
NEPG_00668	221	0	0	0	1	0	0	0	3	2	-0.006	0.65164	0.752	0.053621	0.752	0.331119	0.732269			hypothetical protein			17.1134		1	i5-24o	Eukaryote
NEPG_00687	553	1	0	0	0	0	0	0	0	1	-0.007	0.65184	-0.007	0.478518	-0.007	0.742544	0.603806			hypothetical protein	Spt5-NGN,KOW		124.281				Eukaryote
NEPG_01504	410	0	3	0	1	0	3	2	3	0	-0.007	0.652457	0.189	0.344491	0.189	0.65968	0.675043			hypothetical protein	TPR_1,TPR_2,TPR_8,TPR_11		129.128				N. displodere
NEPG_00832	322	0	0	1	1	0	0	0	0	2	-0.007	0.65174	0.322	0.295685	0.322	0.62481	0.691082			hypothetical protein			107.295				N. displodere
NEPG_00220	393	0	0	0	0	1	0	2	1	2	-0.007	0.65176	0.577	0.133467	0.577	0.466953	0.726843			hypothetical protein			8.21426	Y			N. sp1
NEPG_00137	235	0	0	0	0	0	0	0	1	3	-0.01	0.652457	0.552	0.143662	0.552	0.479847	0.725406			hypothetical protein	Proteasome,Proteasome_A_N		605.236				Eukaryote
NEPG_00554	242	0	0	2	0	2	0	0	1	1	-0.011	0.652991	-0.336	0.577493	-0.336	0.801442	0.45653			hypothetical protein	Glycos_transf_2,Glyco_tranf_2_2,Glyco_tranf_2_3		105.745				Eukaryote
NEPG_02331	224	0	1	0	0	0	0	0	3	0	-0.011	0.652576	0.562	0.141189	0.562	0.476776	0.725766			hypothetical protein	YIF1		93.0238		2	o162-184i205-222o	Eukaryote
NEPG_02356	441	0	1	0	0	1	0	0	0	1	-0.012	0.652833	-0.012	0.480309	-0.012	0.743593	0.602342			seryl-tRNA synthetase	tRNA-synt_2b,Seryl_tRNA_N		412.224				Eukaryote
NEPG_02082	238	0	0	0	0	0	0	0	1	2	-0.013	0.65309	0.324	0.287501	0.324	0.618541	0.693508			hypothetical protein	zf-CCCH,zf-CCCH_2		36.8938				Eukaryote
NEPG_00355	536	1	3	0	2	2	0	0	0	0	-0.014	0.654542	-0.592	0.598881	-0.592	0.81323	0.297394			hypothetical protein	TPR_1,TPR_2,TPR_11,TPR_12,TPR_7		77.3686				Microsporidia
NEPG_01580	267	22	16	24	19	21	21	27	27	30	-0.014	0.664462	0.313	0.000498	0.327	0.038168	0.698925			60S ribosomal protein L10	Ribosomal_L16		5583.73		1	i13-35o	Eukaryote
NEPG_01213	104	0	3	0	0	2	2	3	2	3	-0.015	0.654737	0.491	0.100586	0.491	0.420288	0.730522			hypothetical protein			3132.72	Y	2	o4-26i80-102o	N. sp1
NEPG_01360	156	24	22	21	23	21	22	25	19	21	-0.018	0.669621	-0.035	0.537033	-0.021	0.764083	0.568322			40S ribosomal protein S14	Ribosomal_S11		5941.39				Eukaryote
NEPG_00506	771	2	1	3	0	2	3	3	3	2	-0.018	0.656112	0.293	0.228574	0.293	0.569088	0.709059			hypothetical protein			131.499				N. displodere
NEPG_01491	436	0	0	0	1	1	0	0	0	0	-0.02	0.654815	-0.02	0.48388	-0.02	0.745683	0.599354			hypothetical protein		NEMLGF2	26.268	Y	1	i12-34o	N. sp1
NEPG_00911	448	0	0	0	0	1	0	0	1	0	-0.02	0.654737	-0.02	0.48374	-0.02	0.745601	0.599473			hypothetical protein	RNase_T		42.7762				Eukaryote
NEPG_01061	415	0	0	0	0	0	1	2	0	3	-0.021	0.654834	0.764	0.054027	0.764	0.33208	0.73228			hypothetical protein	BING4CT		91.7709				Eukaryote
NEPG_02139	384	0	0	3	1	3	1	3	2	5	-0.022	0.656823	0.736	0.016733	0.736	0.209189	0.726645			hypothetical protein			20.7367				N. displodere
NEPG_00467	789	2	1	1	2	0	0	1	2	2	-0.025	0.656708	0.229	0.332097	0.229	0.651184	0.679405			hypothetical protein			2.45491				N. sp1
NEPG_01627	154	12	15	6	11	10	11	10	6	12	-0.027	0.670316	-0.158	0.597238	-0.127	0.807956	0.418048			40S ribosomal protein S13	Ribosomal_S13_N,Ribosomal_S15		5712.54				Eukaryote
NEPG_00678	697	0	0	0	1	0	0	0	1	0	-0.028	0.656401	-0.028	0.486736	-0.028	0.747353	0.596898			cleavage and polyadenylation specificity factor 3	Beta-Casp,Lactamase_B_6,Lactamase_B,Lactamase_B_2,RMMBL		106.729				Eukaryote
NEPG_01797	914	34	33	33	26	37	34	33	33	33	-0.03	0.686215	-0.01	0.499708	0.022	0.70288	0.646316			hypothetical protein	IBN_N		526.653				Eukaryote
NEPG_00519	188	24	21	24	21	23	23	23	27	20	-0.03	0.680646	0.02	0.427509	0.046	0.669364	0.669638			30S ribosomal protein S4	S4		4775.29				Eukaryote
NEPG_00395	638	0	0	1	0	1	1	0	1	0	-0.031	0.656957	-0.031	0.487736	-0.031	0.747938	0.596023			hypothetical protein	AAA		204.199		1	i152-174o	N. displodere
NEPG_00024	412	19	18	22	18	18	21	17	20	21	-0.032	0.680101	-0.012	0.49727	0.023	0.71264	0.637747			hypothetical protein			304.284				N. displodere
NEPG_02079	461	0	0	0	0	0	0	0	1	1	-0.035	0.658022	-0.035	0.489654	-0.035	0.74906	0.594323			hypothetical protein	Glyco_transf_20		51.3525				Eukaryote
NEPG_02464	141	18	19	15	17	15	18	8	16	16	-0.037	0.682022	-0.261	0.573888	-0.222	0.797785	0.181927			50S ribosomal protein L24	Ribosomal_L26,KOW		5872.54				Eukaryote
NEPG_00342	339	10	10	8	7	13	7	10	8	10	-0.037	0.674623	0	0.476131	0.038	0.707711	0.642197			hypothetical protein			23.038				N. displodere
NEPG_02125	476	8	14	8	11	11	7	10	8	7	-0.038	0.676586	-0.188	0.599006	-0.151	0.810924	0.392421			serine palmitoyltransferase	Aminotran_1_2		24.3569		1	i5-27o	Eukaryote
NEPG_00038	730	18	27	10	18	14	21	23	20	23	-0.041	0.686595	0.186	0.053723	0.223	0.247832	0.729281			hypothetical protein	Coatomer_WDAD,WD40		130.258				Eukaryote
NEPG_00017	210	23	25	24	22	23	24	18	19	19	-0.043	0.69182	-0.249	0.563582	-0.208	0.789087	0.147455			hypothetical protein	Ribosomal_L30		5718.53				Eukaryote
NEPG_01719	309	1	0	0	0	0	0	0	0	0	-0.044	0.659732	-0.044	0.492731	-0.044	0.750858	0.591534			hypothetical protein			48.1223		5	o100-122i162-184o199-221i240-262o277-299i	N. displodere
NEPG_00156	223	20	20	18	19	19	17	12	17	17	-0.048	0.69186	-0.231	0.578085	-0.176	0.808301	0.24125			hypothetical protein	Arf,G-alpha,SRPRB,Ras,Roc,MMR_HSR1,Gtr1_RagA		486.141				Eukaryote
NEPG_01273	253	41	47	27	26	44	38	32	33	37	-0.063	0.71511	-0.122	0.594345	-0.059	0.802608	0.450645			ribosomal protein L2	Ribosomal_L2_C		5160.95				Eukaryote
NEPG_02375	127	22	24	19	22	18	21	14	22	17	-0.065	0.705136	-0.203	0.58197	-0.137	0.813644	0.308356			30S ribosomal protein S8	Ribosomal_S8		5301.32				Eukaryote
NEPG_02279	469	22	28	28	17	30	26	20	24	23	-0.065	0.7081	-0.151	0.594017	-0.086	0.808343	0.415157			preprotein translocase	SecY,Plug_translocon		845.555		10	i31-53o73-95i116-138o142-164i171-192o240-262i275-297o354-376i412-431o436-458i	Eukaryote
NEPG_01588	759	14	9	11	11	10	11	13	12	14	-0.065	0.693511	0.14	0.194159	0.194	0.428875	0.73001			hypothetical protein	Glycos_transf_1		59.8824	Y			N. displodere
NEPG_02257	685	14	20	13	15	18	11	18	21	23	-0.065	0.69975	0.28	0.007151	0.348	0.071511	0.708404			glucosamine-fructose-6-phosphate aminotransferase	SIS,GATase_6,GATase_7		46.384				Eukaryote
NEPG_01488	136	10	11	8	9	9	9	6	8	10	-0.067	0.691467	-0.19	0.599069	-0.116	0.802488	0.451262			hypothetical protein			6091.42				N. displodere
NEPG_00566	101	4	3	8	4	5	5	4	4	6	-0.068	0.681889	-0.068	0.532119	-0.001	0.74153	0.605201			hypothetical protein	Ribosomal_60s		6606.95				N. sp1
NEPG_02495	507	15	17	22	16	16	18	22	27	27	-0.072	0.70523	0.347	0.000323	0.424	0.011598	0.686822			hypothetical protein	Cpn60_TCP1		283.49				Eukaryote
NEPG_01382	122	17	21	17	18	16	17	12	13	14	-0.074	0.706489	-0.348	0.553625	-0.268	0.780453	0.118851			ribosomal protein L23P	Ribosomal_L23		5826.79				Eukaryote
NEPG_00390	342	12	10	6	10	8	8	8	10	4	-0.076	0.694788	-0.245	0.596224	-0.169	0.811982	0.380129			DNA repair protein RAD51	Rad51,RecA,AAA_25		548.476				Eukaryote
NEPG_00966	68	6	6	1	6	5	1	2	2	0	-0.077	0.682643	-1.006	0.548099	-0.929	0.750378	0.04077			30S ribosomal protein S28e	Ribosomal_S28e		3156.11				Eukaryote
NEPG_02203	434	19	17	17	11	22	16	16	15	21	-0.079	0.707945	-0.019	0.508613	0.06	0.658337	0.675755			proteasome 26S ATPase subunit 1	AAA,AAA_22,AAA_2		464.189				Eukaryote
NEPG_01830	557	5	3	6	4	6	3	4	5	6	-0.079	0.684521	0.065	0.40496	0.144	0.632288	0.688026			hypothetical protein	Sec1		127.415				Eukaryote
NEPG_01158	505	16	20	15	12	20	15	14	17	20	-0.082	0.70897	0.004	0.467952	0.083	0.619422	0.693175			hypothetical protein	Cpn60_TCP1		552.285				Eukaryote
NEPG_00922	209	2	3	6	5	1	4	4	2	3	-0.084	0.683054	-0.199	0.58228	-0.095	0.777508	0.538512			hypothetical protein	RNA_pol_Rpb5_C,RNA_pol_Rpb5_N		188.441				Eukaryote
NEPG_00273	202	5	2	6	3	4	5	3	5	5	-0.088	0.686805	-0.003	0.477797	0.078	0.692856	0.654176			rab-protein 1-PB	Ras,Roc,Arf,Gtr1_RagA,MMR_HSR1,SRPRB		222.03				Eukaryote
NEPG_01110	120	9	8	7	6	10	6	8	8	7	-0.092	0.698652	-0.053	0.531338	0.042	0.707442	0.642433			hypothetical protein	Ribosomal_L22e		3563.58				N. displodere
NEPG_01355	317	15	17	13	7	18	16	6	3	8	-0.095	0.711862	-0.995	0.530451	-0.901	0.693962	6.5e-05			hypothetical protein	RRM_1,RRM_6,RRM_5,RRM_7		6131.14				Eukaryote
NEPG_01610	306	4	5	2	3	3	4	4	6	4	-0.097	0.687542	0.249	0.183809	0.352	0.417426	0.730677			hypothetical protein	adh_short,KR,adh_short_C2		200.199		1	i12-34o	Eukaryote
NEPG_01435	905	27	30	24	22	34	17	27	26	30	-0.107	0.725644	0.024	0.412307	0.128	0.436225	0.729515			hypothetical protein	MIF4G		402.974				N. displodere
NEPG_00034	543	31	32	24	28	25	25	35	31	27	-0.109	0.726668	0.068	0.262472	0.179	0.26658	0.730281			DEAD box polypeptide 23	DEAD,Helicase_C,ResIII		443.903				Microsporidia
NEPG_01613	883	21	23	14	17	18	17	17	23	25	-0.109	0.721229	0.113	0.179113	0.221	0.266265	0.730266			hypothetical protein	Coatomer_b_Cpla,Coatamer_beta_C,Adaptin_N		159.293				Eukaryote
NEPG_02414	510	20	25	21	14	33	12	20	24	18	-0.115	0.724941	-0.065	0.571838	0.051	0.663799	0.672804			hypothetical protein	Arm,IBB,HEAT_EZ,HEAT_2		402.675				Eukaryote
NEPG_01349	174	2	4	4	0	7	1	0	2	2	-0.119	0.691663	-0.751	0.567328	-0.647	0.791828	0.15754			hypothetical protein	CH,Calponin		1539.89				Eukaryote
NEPG_00517	151	12	9	13	7	9	14	11	9	17	-0.123	0.715394	0.089	0.308741	0.217	0.403808	0.731316			hypothetical protein	Ribosomal_L21e		3961.89				Eukaryote
NEPG_00362	554	32	35	21	23	28	27	24	35	28	-0.124	0.728623	-0.012	0.503573	0.11	0.480675	0.725307			CTP synthetase	CTP_synth_N,GATase,Peptidase_C26		515.789				Eukaryote
NEPG_01251	494	13	11	11	8	12	11	12	16	10	-0.127	0.718264	0.084	0.309673	0.214	0.396611	0.73159			hypothetical protein	Cpn60_TCP1		457.773				Eukaryote
NEPG_01982	1033	36	30	33	27	39	21	37	36	32	-0.128	0.728734	0.058	0.285741	0.187	0.216635	0.727214			hypothetical protein	E1-E2_ATPase,HAD,Hydrolase		322.723		10	i12-31o41-63i183-205o211-228i373-392o844-861i882-904o924-944i957-976o996-1018i	Eukaryote
NEPG_00563	338	3	4	2	2	5	1	1	1	2	-0.132	0.693969	-0.889	0.561942	-0.771	0.7837	0.129134			glyceraldehyde-3-phosphate dehydrogenase	Gp_dh_C,Gp_dh_N		98.7007				Eukaryote
NEPG_00254	574	3	4	9	3	7	4	0	3	4	-0.137	0.704907	-0.713	0.555254	-0.584	0.776958	0.1083			hypothetical protein	Rep_fac-A_C,tRNA_anti-codon,REPA_OB_2		468.045				Eukaryote
NEPG_01707	263	3	4	0	0	4	2	3	3	2	-0.137	0.692677	0.004	0.472872	0.141	0.669265	0.669696			CCR4-NOT transcription complex subunit 7	CAF1		81.5095				Eukaryote
NEPG_00051	179	17	15	14	15	12	13	15	16	21	-0.137	0.724529	0.127	0.179558	0.267	0.217998	0.727315			ribosomal protein L11	Ribosomal_L5_C,Ribosomal_L5		5231.25				Eukaryote
NEPG_00747	1613	17	15	23	12	22	14	27	25	20	-0.139	0.727038	0.275	0.004516	0.412	0.015834	0.689222			DNA-directed RNA polymerase II subunit RPB1	RNA_pol_Rpb1_1,RNA_pol_Rpb1_5,RNA_pol_Rpb1_2,RNA_pol_Rpb1_3,RNA_pol_Rpb1_4,RNA_pol_Rpb1_7,RNA_pol_Rpb1_6		163.426				Eukaryote
NEPG_01632	478	3	4	0	2	4	0	1	5	2	-0.142	0.694159	0.003	0.473462	0.147	0.66568	0.671752			hypothetical protein			219.227		9	o39-61i82-101o133-150i162-184o232-254i267-289o388-410i422-444o454-476i	N. displodere
NEPG_02066	178	2	4	2	1	3	3	2	3	1	-0.143	0.693435	-0.315	0.594096	-0.168	0.789378	0.504478			hypothetical protein	SPC25		108.489		2	i49-71o86-108i	Microsporidia
NEPG_02453	410	4	3	1	0	4	2	2	3	2	-0.144	0.694159	-0.144	0.553242	-0.002	0.741402	0.605375			hypothetical protein	S1		290.276				N. displodere
NEPG_01404	546	8	6	0	3	5	5	4	0	3	-0.145	0.706104	-0.653	0.562749	-0.502	0.796331	0.175599			hypothetical protein	TPR_2,TPR_11,TPR_1		47.8671				N. displodere
NEPG_01966	917	12	12	11	10	12	8	6	8	7	-0.154	0.72372	-0.515	0.546494	-0.361	0.779253	0.115171			AGC/DMPK protein kinase	Pkinase,Pkinase_Tyr,C1_1,Kinase-like		120.14				Eukaryote
NEPG_01744	501	7	9	12	7	10	7	10	12	11	-0.156	0.720283	0.169	0.17038	0.327	0.238836	0.728737			vacuolar ATP synthase subunit B	ATP-synt_ab,ATP-synt_ab_C,ATP-synt_ab_N		444.316				Eukaryote
NEPG_01112	805	4	9	8	5	7	6	4	7	4	-0.159	0.715653	-0.339	0.588649	-0.185	0.809533	0.405555			DNA replication licensing factor mcm2	MCM,MCM_N,Mg_chelatase,AAA_5		204.138				Eukaryote
NEPG_02199	312	6	6	8	4	5	8	9	8	6	-0.161	0.715493	0.158	0.229906	0.326	0.330927	0.732266			hypothetical protein	HSF_DNA-bind,Response_reg		173.352				Eukaryote
NEPG_00882	144	10	15	21	8	14	17	12	17	15	-0.167	0.727879	-0.047	0.541724	0.119	0.562791	0.710648			30S ribosomal protein S9	Ribosomal_S9		3718.14				Eukaryote
NEPG_00348	868	16	12	10	7	15	10	7	8	9	-0.169	0.726648	-0.464	0.548941	-0.29	0.796022	0.174289			hypothetical protein	NUC173		313.924				N. displodere
NEPG_01155	774	3	3	7	3	6	2	2	2	7	-0.169	0.70914	-0.169	0.577699	-0.001	0.741296	0.60552			hypothetical protein	Nucleoporin2		269.886				N. sp1
NEPG_01846	430	6	6	12	6	5	9	11	15	4	-0.177	0.721759	0.232	0.099391	0.423	0.150985	0.721085			hypothetical protein			599.788				Microsporidia
NEPG_01376	515	15	18	15	8	15	17	16	18	17	-0.184	0.728764	0.063	0.333378	0.247	0.258608	0.729878			T-complex protein 1 subunit gamma	Cpn60_TCP1		403.728				Eukaryote
NEPG_00874	133	7	9	8	6	9	5	6	6	5	-0.186	0.723651	-0.352	0.580433	-0.165	0.808526	0.413755			hypothetical protein	Ribosomal_L7Ae		4771.94				Eukaryote
NEPG_00713	695	44	44	34	32	37	32	32	44	33	-0.188	0.709304	-0.113	0.596146	0.075	0.561661	0.710925			hypothetical protein	HSP70		680.811				N. displodere
NEPG_00523	1379	5	6	1	1	6	3	5	4	7	-0.191	0.712061	0.301	0.122175	0.494	0.245428	0.72914			transcription regulator	SNF2_N,Helicase_C		55.1361				Eukaryote
NEPG_02324	2491	7	7	3	7	6	1	9	11	9	-0.191	0.718715	0.552	0.00112	0.751	0.014452	0.688469			hypothetical protein	HECT,DUF913,DUF908		59.911		2	o328-350i371-390o	Eukaryote
NEPG_01732	212	7	4	1	3	6	1	3	3	3	-0.193	0.711983	-0.301	0.598702	-0.116	0.783139	0.523491			hypothetical protein	IF4E		544.346				Eukaryote
NEPG_00140	747	0	0	4	0	3	0	0	3	1	-0.195	0.698687	-0.195	0.560832	0.005	0.739215	0.608309			hypothetical protein			59.9256		1	i7-29o	Microsporidia
NEPG_01306	502	2	3	1	3	0	0	4	0	6	-0.197	0.69884	0.652	0.020756	0.843	0.138514	0.71959			hypothetical protein			179.367				N. displodere
NEPG_00359	1262	2	3	1	1	3	0	2	3	1	-0.198	0.699063	0.01	0.469679	0.199	0.654226	0.677882			hypothetical protein	CPSF_A		150.013				Eukaryote
NEPG_02415	821	31	36	19	24	26	20	26	25	23	-0.206	0.715506	-0.15	0.591284	0.062	0.633129	0.687671			hypothetical protein	RCC1,RCC1_2		338.869				Eukaryote
NEPG_00842	388	3	2	6	2	6	0	4	6	5	-0.208	0.713011	0.33	0.106605	0.546	0.217833	0.727302			hypothetical protein	CLP1_P,CLP1_N,Clp1		159.191				Microsporidia
NEPG_00203	367	27	21	11	17	13	18	19	19	20	-0.212	0.72373	-0.023	0.515861	0.189	0.352765	0.732378			developmentally regulated GTP-binding protein	MMR_HSR1_Xtn,TGS,MMR_HSR1,FeoB_N		396.848				Eukaryote
NEPG_01648	579	2	3	0	0	3	1	2	2	3	-0.221	0.703406	0.152	0.360889	0.358	0.540636	0.715651			hypothetical protein	RINT1_TIP1		54.2582				N. displodere
NEPG_00476	1028	20	19	17	12	18	15	18	25	22	-0.221	0.723611	0.153	0.097709	0.379	0.039706	0.699468			hypothetical protein	Nucleoporin_N,Nucleoporin_C		177.021				Microsporidia
NEPG_00578	411	22	25	11	10	21	15	13	11	9	-0.233	0.719668	-0.57	0.533854	-0.338	0.763973	0.07272			hypothetical protein	DnaJ,DnaJ_C,DnaJ_CXXCXGXG		660.099				Eukaryote
NEPG_01165	879	36	34	28	23	32	23	22	33	17	-0.233	0.701087	-0.309	0.543706	-0.081	0.808367	0.414976			hypothetical protein	PC_rep,HEAT_2		346.81				Eukaryote
NEPG_00864	245	4	3	3	3	2	3	3	4	3	-0.237	0.715455	-0.005	0.479737	0.237	0.587332	0.703995			hypothetical protein	UPF0121		402.825		4	o15-37i44-63o95-114i153-175o	Microsporidia
NEPG_00883	203	24	20	27	18	24	14	21	21	21	-0.239	0.711005	-0.12	0.599145	0.119	0.511141	0.721045			ribosomal protein L13E	Ribosomal_L13e		5408.8				Eukaryote
NEPG_01673	723	2	2	0	0	2	0	1	0	0	-0.247	0.703772	-0.583	0.599009	-0.329	0.801272	0.457361			hypothetical protein			79.5497				Microsporidia
NEPG_01794	969	2	2	0	1	0	2	2	0	0	-0.248	0.704232	-0.248	0.569917	-0.015	0.745066	0.600246			hypothetical protein			64.6517				N. displodere
NEPG_01643	3242	15	15	7	6	16	7	13	20	12	-0.248	0.727009	0.195	0.08573	0.44	0.052803	0.703618			hypothetical protein	FAT,PI3_PI4_kinase		47.1617				Eukaryote
NEPG_01240	504	4	3	2	3	2	2	2	6	4	-0.26	0.716243	0.307	0.162673	0.571	0.27069	0.730476			hypothetical protein	DUF5097		145.335				Microsporidia
NEPG_00958	161	14	14	18	9	15	11	12	14	14	-0.275	0.718475	-0.138	0.597693	0.133	0.544117	0.714922			hypothetical protein			2665.56				Microsporidia
NEPG_00886	105	5	6	6	4	3	6	6	7	6	-0.284	0.728051	0.111	0.330046	0.386	0.315034	0.731996			60s ribosomal protein l44	Ribosomal_L44		6755.66				Eukaryote
NEPG_01170	567	14	14	9	9	9	10	11	16	12	-0.286	0.720605	0.051	0.380006	0.337	0.188099	0.724869			hypothetical protein			113.501				Microsporidia
NEPG_00878	109	23	29	20	14	22	18	21	22	19	-0.288	0.698241	-0.152	0.59554	0.14	0.456015	0.727911			hypothetical protein	Ribosomal_L7Ae		4065.76				Eukaryote
NEPG_01905	364	7	6	3	6	3	3	6	5	3	-0.299	0.728253	-0.136	0.570836	0.152	0.628515	0.689591			hypothetical protein	V-ATPase_H_C,V-ATPase_H_N		89.8694				Eukaryote
NEPG_02410	93	4	3	5	2	4	3	5	5	6	-0.301	0.725897	0.295	0.125677	0.593	0.167143	0.722845			ribosomal protein L37a-2	Ribosomal_L37ae		5505.02				Eukaryote
NEPG_02479	379	1	1	2	0	0	0	0	1	0	-0.308	0.705931	-0.308	0.572643	0.023	0.735216	0.613439			hypothetical protein	BIR		109.75				Eukaryote
NEPG_00193	189	3	0	4	1	2	3	3	3	3	-0.309	0.720656	0.117	0.373337	0.421	0.448393	0.728577			hypothetical protein	IF4E		735.19	Y			Eukaryote
NEPG_01387	442	2	0	1	1	0	1	3	0	2	-0.312	0.707288	0.469	0.15376	0.793	0.305583	0.731764			hypothetical protein	SRP54		172.066				Eukaryote
NEPG_00816	173	17	14	21	9	13	16	8	12	10	-0.314	0.707018	-0.559	0.536081	-0.232	0.806081	0.225683			50S ribosomal protein L19e	Ribosomal_L19e		6199.84				Eukaryote
NEPG_00311	252	0	1	2	1	0	0	0	0	3	-0.315	0.70694	0.25	0.313243	0.589	0.461611	0.727381			hypothetical protein	PIN_4		41.8471				N. displodere
NEPG_00951	181	14	18	12	9	11	12	7	6	9	-0.316	0.711232	-0.701	0.533204	-0.378	0.772391	0.095195			hypothetical protein			4003.45				Eukaryote
NEPG_02628	88	0	0	2	0	0	0	2	3	3	-0.316	0.70657	0.756	0.030617	1.095	0.13645	0.71933			hypothetical protein		NEMLGF1	256.789				N. parisii
NEPG_00393	295	2	0	0	0	0	0	1	1	1	-0.32	0.70702	-0.32	0.574374	0.007	0.73915	0.608394			ribosomal RNA assembly protein mis3			217.402				Eukaryote
NEPG_02318	790	17	10	6	6	14	4	8	6	4	-0.321	0.719249	-0.612	0.541922	-0.284	0.807024	0.231974			hypothetical protein	Helicase_RecD,GNAT_acetyltr_2,tRNA_bind_2,DUF1726		148.683				Eukaryote
NEPG_00382	178	0	0	2	0	0	0	0	0	0	-0.323	0.708475	-0.323	0.576663	0.003	0.740121	0.607106			hypothetical protein	Ribosomal_S7e		5139.3				N. displodere
NEPG_02377	607	0	0	2	1	0	0	0	0	0	-0.323	0.708129	-0.323	0.57612	0.008	0.738782	0.608879			hypothetical protein	RIBIOP_C		157.772				Microsporidia
NEPG_01280	355	1	2	0	0	0	0	0	2	0	-0.323	0.708196	0	0.47533	0.334	0.617578	0.693871			hypothetical protein	RNase_HII		48.165				Eukaryote
NEPG_02164	289	0	1	2	0	0	0	0	1	0	-0.325	0.707847	-0.325	0.575678	0.01	0.738456	0.609305			inorganic pyrophosphatase	Pyrophosphatase		868.301				Eukaryote
NEPG_02533	271	0	2	0	1	1	0	0	1	0	-0.326	0.708274	-0.326	0.576347	0.005	0.739712	0.607651			hypothetical protein	Rcd1		75.6048				Eukaryote
NEPG_01570	497	0	0	2	0	1	0	0	0	0	-0.333	0.708932	-0.333	0.577376	-0.006	0.742228	0.604243			hypothetical protein	NOC3p		196.593				N. displodere
NEPG_00224	755	0	0	2	0	0	0	3	1	2	-0.334	0.709008	0.452	0.161365	0.782	0.313707	0.731967			hypothetical protein			110.496		1	i12-31o	N. displodere
NEPG_01637	274	1	0	2	0	1	0	2	0	1	-0.335	0.709931	-0.007	0.478877	0.322	0.619422	0.693175			hypothetical protein	Brix		176.98				Eukaryote
NEPG_02435	602	0	0	2	0	0	0	0	2	0	-0.335	0.709027	0.014	0.46878	0.326	0.621017	0.692565			hypothetical protein			283.859				N. sp1
NEPG_01456	204	7	8	10	5	6	7	5	7	12	-0.337	0.723779	-0.04	0.520668	0.294	0.364948	0.732301			cyclophilin	Pro_isomerase		2104.56		1	i5-27o	Eukaryote
NEPG_01052	737	2	0	1	0	1	0	3	0	0	-0.338	0.709542	0.242	0.321815	0.574	0.472284	0.726273			MCM4 minichromosome maintenance deficient 4	MCM,MCM_N,AAA_5,Mg_chelatase		293.679				Eukaryote
NEPG_01407	695	4	4	6	3	2	5	3	4	3	-0.344	0.728661	-0.344	0.597712	-0.003	0.742355	0.604068			eukaryotic translation initiation factor 5B	GTP_EFTU,IF-2,GTP_EFTU_D2,GTP_EFTU_D4,MMR_HSR1		194.477				Eukaryote
NEPG_01244	741	11	12	8	8	7	7	12	7	6	-0.349	0.717578	-0.223	0.597626	0.13	0.605283	0.698271			intestinal DNA replication protein	MCM,MCM_N,Mg_chelatase,AAA_5		215.481				Eukaryote
NEPG_00749	973	16	24	18	7	22	12	13	15	17	-0.352	0.691959	-0.256	0.569938	0.092	0.609264	0.696891			hypothetical protein			174.294				N. displodere
NEPG_02481	3275	9	8	4	3	10	2	3	7	9	-0.354	0.726147	-0.108	0.566712	0.234	0.503567	0.722221			hypothetical protein	AAA_5,AAA_3,AAA_16,AAA,Mg_chelatase,AAA_14,AAA_22,Sigma54_activat,TsaE,IstB_IS21,AAA_33,AAA_17,AAA_19,RuvB_N,RNA_helicase,AAA_28,DUF258,Zeta_toxin		37.7357				Eukaryote
NEPG_02462	417	1	2	4	1	3	0	3	1	1	-0.356	0.722158	-0.356	0.595665	0.01	0.737451	0.610608			hypothetical protein			187.86	Y			Microsporidia
NEPG_00404	374	2	4	1	1	3	1	7	2	4	-0.357	0.722058	0.656	0.011473	1.016	0.054005	0.703962			hypothetical protein	V-ATPase_C		253.381				Microsporidia
NEPG_02346	546	8	10	9	1	10	8	7	9	5	-0.359	0.720288	-0.252	0.596216	0.101	0.654682	0.67765			hypothetical protein	VID27		198.403				Eukaryote
NEPG_01621	300	7	6	7	2	9	3	1	5	3	-0.365	0.726084	-0.833	0.542895	-0.464	0.796133	0.174759			proteasome regulatory subunit 11	JAB,Prok-JAB		425.113				Eukaryote
NEPG_02148	344	2	4	1	0	3	0	0	3	0	-0.367	0.722722	-0.367	0.596255	0.002	0.740207	0.606991			hypothetical protein			92.2344				N. displodere
NEPG_00949	564	9	12	8	6	10	4	6	13	3	-0.374	0.71536	-0.274	0.59062	0.101	0.649757	0.680106			arginyl-tRNA synthetase	tRNA-synt_1d,DALR_1		257.247				Eukaryote
NEPG_00465	274	25	25	18	16	17	14	18	18	17	-0.374	0.682639	-0.255	0.565807	0.122	0.531335	0.717499			proliferating cell nuclear antigen	PCNA_N,PCNA_C		733.809				Eukaryote
NEPG_00791	219	6	4	3	4	3	2	3	4	4	-0.374	0.728771	-0.168	0.576783	0.218	0.588544	0.703633			hypothetical protein	Ribosomal_L1		4658.05				Eukaryote
NEPG_01433	643	12	11	12	5	12	7	14	16	14	-0.381	0.706953	0.23	0.053642	0.617	0.008584	0.684903			hypothetical protein	Nic96		181.944				N. displodere
NEPG_01398	350	30	29	23	14	23	18	23	24	26	-0.405	0.67293	-0.121	0.599037	0.281	0.106609	0.71508			hypothetical protein	RPN7,PCI		379.391				Eukaryote
NEPG_00884	550	10	13	10	9	4	9	15	15	16	-0.41	0.704081	0.335	0.008041	0.748	0.001334	0.67781			hypothetical protein	DnaJ		169.782		3	o10-32i59-78o175-197i	Eukaryote
NEPG_01265	1337	11	15	16	7	11	10	16	17	21	-0.412	0.69513	0.252	0.023773	0.665	0.001359	0.677858			helicase DNA-binding protein	SNF2_N,Helicase_C,Chromo,HDA2-3		230.712				Eukaryote
NEPG_00344	1573	8	9	4	2	7	5	10	7	9	-0.413	0.719658	0.225	0.130392	0.641	0.04386	0.700871			hypothetical protein	CNOT1_CAF1_bind,DUF3819,CNOT1_TTP_bind		71.2094				Eukaryote
NEPG_02133	112	6	5	7	3	5	4	5	5	2	-0.414	0.724163	-0.414	0.583158	0.003	0.739107	0.608451			ribosomal protein S26	Ribosomal_S26e		6807.3				Eukaryote
NEPG_01356	858	8	6	7	2	7	5	2	8	3	-0.418	0.718436	-0.497	0.563212	-0.081	0.777996	0.537278			hypothetical protein	RNB		118.915				Eukaryote
NEPG_01790	466	5	7	6	0	7	4	1	3	3	-0.419	0.723194	-0.984	0.53991	-0.572	0.786939	0.139935			hypothetical protein	DUF4187		256.45				N. displodere
NEPG_01908	271	6	5	4	3	4	3	9	7	7	-0.422	0.725874	0.444	0.013148	0.864	0.013517	0.687944			CMGC/CDK protein kinase	Pkinase,Pkinase_Tyr		78.0905				Microsporidia
NEPG_00820	155	14	15	17	9	13	8	4	10	13	-0.434	0.68719	-0.541	0.539484	-0.111	0.802049	0.453504			ribosomal protein S18	Ribosomal_S13		5203.57				Eukaryote
NEPG_01712	71	3	2	1	0	0	2	0	0	0	-0.439	0.72498	-0.772	0.586434	-0.328	0.801424	0.456618			30S ribosomal protein S21e	Ribosomal_S21e		3048.02				Eukaryote
NEPG_02126	636	3	1	5	4	0	0	3	3	1	-0.439	0.728603	-0.272	0.5911	0.167	0.661834	0.673883			ATP dependent helicase	HA2,Helicase_C,DEAD		60.8785				Eukaryote
NEPG_00885	299	2	0	3	0	2	0	1	0	1	-0.449	0.725332	-0.787	0.585849	-0.341	0.802377	0.451834			dimethyladenosine transferase	RrnaAD		137.478				Eukaryote
NEPG_01337	407	9	10	1	3	4	6	7	3	6	-0.452	0.716154	-0.23	0.598917	0.206	0.55953	0.711441			hypothetical protein	MMR_HSR1,FeoB_N		237.207				Eukaryote
NEPG_02068	191	4	5	5	2	4	3	6	4	3	-0.455	0.724616	-0.074	0.534283	0.391	0.392178	0.731736			hypothetical protein			252.368				Eukaryote
NEPG_00515	1520	30	23	15	14	19	10	22	23	19	-0.461	0.672548	-0.06	0.567752	0.407	0.029723	0.695697			hypothetical protein	DEAD,ResIII,Helicase_C		229.956				Eukaryote
NEPG_02097	184	18	15	13	6	14	9	10	19	14	-0.471	0.682312	-0.071	0.565415	0.399	0.084203	0.711096			hypothetical protein	Arf		675.338				N. displodere
NEPG_00242	341	3	4	4	2	4	1	3	5	5	-0.473	0.727736	0.173	0.282587	0.654	0.182616	0.724366			CMGC/CK2 protein kinase	Pkinase,Pkinase_Tyr,APH		77.6284				Eukaryote
NEPG_02343	187	18	21	12	8	13	10	18	18	15	-0.498	0.676568	0.002	0.471132	0.507	0.016124	0.689377			hypothetical protein	CPSase_L_chain		14.9614				Microsporidia
NEPG_02465	212	3	3	2	1	2	2	2	5	1	-0.499	0.728731	0.013	0.466213	0.515	0.402871	0.731354			hypothetical protein	CSTF2_hinge,RRM_1,RRM_6		214.889				Eukaryote
NEPG_00738	745	2	5	1	0	3	1	3	3	4	-0.504	0.728736	0.245	0.24255	0.753	0.208297	0.726575			hypothetical protein	Lactamase_B_6		93.0699				Eukaryote
NEPG_00765	552	2	4	2	1	3	1	2	3	3	-0.516	0.728746	-0.007	0.480772	0.498	0.418314	0.73063			hypothetical protein	AAA,AAA_16,AAA_17,RuvB_N,AAA_14,AAA_2,IstB_IS21,AAA_22,AAA_18,AAA_5,AAA_33,TIP49,AAA_19,TsaE,NACHT,RNA_helicase,T2SSE,Sigma54_activat		106.047				Microsporidia
NEPG_01597	330	10	10	5	7	5	3	6	8	8	-0.528	0.698568	-0.135	0.584205	0.386	0.26631	0.730268			hypothetical protein	vATP-synt_AC39		195.09				Eukaryote
NEPG_00910	139	10	12	17	8	8	7	8	12	8	-0.54	0.680174	-0.339	0.565886	0.194	0.494988	0.723458			50S ribosomal protein L32	Ribosomal_L32e		4050.44				Eukaryote
NEPG_01658	466	3	8	11	0	6	6	0	5	6	-0.547	0.700866	-0.625	0.551416	-0.088	0.77934	0.533815			cytosol aminopeptidase	Peptidase_M17		837.508				Eukaryote
NEPG_01942	325	0	3	0	0	1	0	0	1	0	-0.559	0.727457	-0.559	0.599192	0.022	0.735194	0.613467			hypothetical protein			91.0914		5	i45-67o71-88i95-117o122-139i170-188o	N. sp1
NEPG_02090	110	3	5	4	3	3	1	4	4	7	-0.563	0.720818	0.231	0.198334	0.792	0.076453	0.709497			hypothetical protein	SRP19		454.718				N. displodere
NEPG_01468	331	7	6	13	5	4	6	7	9	11	-0.566	0.692384	0.037	0.421424	0.595	0.061808	0.706063			hypothetical protein	DnaJ,DnaJ_C		354.662				Eukaryote
NEPG_02452	465	2	2	0	0	1	1	3	1	1	-0.567	0.727388	0.003	0.473609	0.598	0.447901	0.728618			hypothetical protein			377.665				N. displodere
NEPG_00618	328	0	3	0	0	0	1	0	3	3	-0.57	0.727513	0.373	0.19296	0.941	0.213428	0.726972			hypothetical protein	PfkB		294.019				N. displodere
NEPG_01665	435	2	2	0	0	1	0	0	0	0	-0.578	0.727813	-0.578	0.599075	-0.007	0.742418	0.603981			hypothetical protein	Tubulin,Tubulin_C		98.3702				Eukaryote
NEPG_02084	92	0	0	3	0	0	0	0	0	0	-0.578	0.727722	-0.578	0.599117	-0.005	0.741911	0.604679			hypothetical protein			166.089				N. displodere
NEPG_00751	120	0	0	3	0	0	0	0	0	0	-0.582	0.728082	-0.582	0.598885	0.004	0.739927	0.607364			50S ribosomal protein L36e	Ribosomal_L36e		4910.53				Eukaryote
NEPG_00498	405	3	1	0	0	1	0	0	0	0	-0.587	0.728009	-0.587	0.598948	-0.009	0.743028	0.603134			hypothetical protein			121.121				Eukaryote
NEPG_02070	448	6	7	3	1	6	2	1	5	10	-0.608	0.706336	-0.003	0.478733	0.6	0.164285	0.722547			serine hydroxymethyltransferase	SHMT		549.8				Eukaryote
NEPG_02344	1469	164	178	143	80	109	75	138	166	152	-0.609	0.663588	-0.061	0.590708	0.546	0	0.669677			hypothetical protein	Carboxyl_trans,CPSase_L_D2,Biotin_carb_C,ATP-grasp_4,Biotin_lipoyl		16.1154				Eukaryote
NEPG_01856	977	51	43	37	17	30	24	27	36	33	-0.615	0.664621	-0.313	0.537509	0.302	0.045869	0.701519			ATP-dependent DEAD/H RNA helicase	DSHCT,DEAD,Helicase_C		272.809				Eukaryote
NEPG_02478	731	2	2	3	1	2	1	6	4	2	-0.625	0.727847	0.557	0.033166	1.159	0.044469	0.70107			hypothetical protein	AAA,AAA_16,RuvB_N,AAA_5,AAA_17,CDC48_N,AAA_2		31.2142				N. displodere
NEPG_00472	362	10	10	2	3	7	2	4	5	4	-0.629	0.691331	-0.541	0.557724	0.086	0.685967	0.659102			tyrosyl-tRNA synthetase	tRNA-synt_1b		314.497				Eukaryote
NEPG_00365	121	3	6	4	3	3	0	0	1	5	-0.652	0.71233	-0.652	0.567674	0.002	0.73997	0.607307			30S ribosomal protein S10p/S20e	Ribosomal_S10		5986.85				Eukaryote
NEPG_01048	657	6	6	1	0	3	3	2	1	5	-0.657	0.71114	-0.508	0.582154	0.134	0.673438	0.667211			vesicular-fusion protein SEC18	AAA,AAA_22,AAA_5,AAA_19,AAA_18,AAA_2,AAA_17,RuvB_N,Mg_chelatase,AAA_16,AAA_14,TIP49,RNA_helicase,AAA_33,TsaE,IstB_IS21,ABC_tran		153.603				Eukaryote
NEPG_01609	458	8	16	12	5	8	5	7	7	7	-0.704	0.671978	-0.55	0.543589	0.155	0.585725	0.70447			hypothetical protein			243.081				N. displodere
NEPG_01523	274	7	7	4	3	3	3	3	5	4	-0.716	0.694577	-0.413	0.583702	0.306	0.496872	0.723195			hypothetical protein			140.423				N. displodere
NEPG_00890	108	3	3	4	1	2	2	3	3	5	-0.734	0.714112	0.111	0.368078	0.846	0.129072	0.718368			50S ribosomal protein L34e	Ribosomal_L34e		5453.92				Eukaryote
NEPG_00783	290	9	17	18	6	8	7	11	11	13	-0.746	0.667347	-0.226	0.589074	0.528	0.045669	0.701456			hypothetical protein			36.5254				N. sp1
NEPG_01993	116	2	3	3	1	2	1	5	2	4	-0.755	0.720321	0.344	0.135936	1.112	0.056636	0.704694			50S ribosomal protein L31e	Ribosomal_L31e		4899.82				Eukaryote
NEPG_01819	253	3	3	2	1	2	0	3	2	2	-0.758	0.721069	-0.14	0.550513	0.612	0.379984	0.732059			hypothetical protein	Far-17a_AIG1		42.7028		5	o51-73i94-116o136-158i163-185o200-222i	Eukaryote
NEPG_02511	245	1	3	2	0	0	0	0	0	0	-0.764	0.726634	-0.764	0.588189	-0.002	0.74136	0.605433			hypothetical protein			579.759				N. displodere
NEPG_01625	119	1	4	0	0	0	1	0	1	1	-0.767	0.726381	-0.767	0.587599	0.005	0.739496	0.607937			hypothetical protein	Ribosomal_S25		4978.23				N. displodere
NEPG_00396	248	2	0	3	0	0	0	2	1	1	-0.784	0.724818	-0.463	0.599163	0.305	0.625281	0.690895			hypothetical protein			110.749				N. displodere
NEPG_01191	159	2	3	0	0	0	1	1	0	0	-0.786	0.725009	-0.786	0.584728	0.003	0.740078	0.607163			hypothetical protein	ATP-synt_C		126.742		4	o13-35i56-78o93-112i133-155o	Microsporidia
NEPG_02158	359	2	3	0	1	0	0	3	3	5	-0.81	0.725241	0.628	0.024732	1.399	0.031907	0.696575			hypothetical protein			21.8861				N. ironsii
NEPG_00195	211	10	8	13	3	6	5	3	1	0	-0.811	0.670766	-1.899	0.529748	-1.083	0.73291	0.011938			hypothetical protein			946.779				N. displodere
NEPG_01396	174	2	3	0	0	0	0	0	0	0	-0.811	0.724503	-0.811	0.583774	-0.044	0.751289	0.590854			hypothetical protein			95.2382				N. parisii
NEPG_01231	948	3	5	5	1	1	4	1	1	9	-0.821	0.698389	-0.177	0.580668	0.636	0.24065	0.72885			hypothetical protein	Sec7		103.627				N. displodere
NEPG_02485	382	4	3	2	0	2	1	0	2	2	-0.873	0.709646	-0.617	0.58433	0.262	0.634308	0.687168			hypothetical protein	RRM_1,RRM_5,RRM_6		119.162				Eukaryote
NEPG_00720	711	2	2	5	1	2	0	5	8	7	-0.873	0.709793	0.838	0.000123	1.724	0.000443	0.67552			hypothetical protein	Trehalase,Trehalase_Ca-bi		74.8919				Eukaryote
NEPG_00868	852	9	8	2	2	5	0	9	10	9	-0.901	0.679725	0.401	0.015247	1.303	0.000341	0.675134			hypothetical protein	Ufd2P_core,U-box		60.9049				Eukaryote
NEPG_00065	226	7	3	7	1	3	3	2	4	0	-0.924	0.682292	-0.924	0.544075	0	0.740785	0.606214			hypothetical protein	Ham1p_like		242.829	Y			Eukaryote
NEPG_01447	490	2	4	0	0	0	0	0	0	0	-0.925	0.715859	-0.925	0.571503	0.033	0.732442	0.616832			hypothetical protein	tRNA-synt_His,HGTP_anticodon		141.209				Eukaryote
NEPG_00473	1070	2	6	4	1	2	2	3	1	2	-0.938	0.692987	-0.734	0.562503	0.192	0.654822	0.677578			hypothetical protein	zf-RING_2,zf-rbx1,FANCL_C		78.7269				N. displodere
NEPG_02538	712	0	3	3	0	1	0	2	4	2	-0.947	0.714852	0.134	0.36867	1.085	0.13014	0.71851			hypothetical protein			50.7615				N. displodere
NEPG_00142	197	3	1	3	1	0	1	2	1	0	-0.954	0.714551	-0.614	0.592327	0.327	0.621692	0.692304			hypothetical protein	PTPLA		103.5		6	i12-34o49-66i73-95o110-132i141-163o167-184i	Eukaryote
NEPG_01395	973	6	9	8	3	4	2	1	4	1	-0.974	0.671016	-1.408	0.531525	-0.442	0.811902	0.275883			hypothetical protein			124.749				N. displodere
NEPG_01093	496	5	7	6	3	3	0	3	3	1	-0.982	0.678406	-0.982	0.541225	0.006	0.738369	0.609419			hypothetical protein	NMD3		140.149				Eukaryote
NEPG_01263	315	1	4	8	0	3	0	2	3	3	-1.017	0.688097	-0.509	0.582981	0.507	0.414464	0.73083			hypothetical protein	DnaJ		642.432				Eukaryote
NEPG_00688	172	5	5	3	1	3	1	3	4	5	-1.02	0.68719	-0.088	0.539963	0.926	0.094485	0.713029			ubiquitin conjugating enzyme E2	UQ_con		715.595				Eukaryote
NEPG_00696	404	6	24	12	0	10	4	4	2	3	-1.046	0.66567	-1.572	0.528941	-0.526	0.783527	0.128572			hypothetical protein			2835.19				N. displodere
NEPG_00431	296	4	3	0	0	0	0	3	0	1	-1.093	0.702797	-0.501	0.596699	0.573	0.470133	0.726507			hypothetical protein	EIF_2_alpha,S1		182.357				Eukaryote
NEPG_01436	121	2	4	2	1	0	0	2	0	0	-1.096	0.703725	-0.763	0.577594	0.321	0.627933	0.689828			hypothetical protein	Ribosomal_L29		6529.5				N. displodere
NEPG_02259	331	7	9	1	1	4	1	2	8	5	-1.096	0.675536	-0.13	0.570751	0.963	0.042462	0.700409			hypothetical protein	DUF5087		179.453				N. displodere
NEPG_01232	440	5	6	3	0	3	1	4	0	0	-1.098	0.680453	-0.897	0.548776	0.184	0.661153	0.674253			hypothetical protein	WD40		109.399				Eukaryote
NEPG_00204	412	0	0	7	0	1	0	0	6	3	-1.199	0.693301	0.095	0.390982	1.314	0.045085	0.701269			peptide chain release factor subunit 1	eRF1_2,eRF1_3,eRF1_1		394.755				Eukaryote
NEPG_01498	242	3	5	0	0	1	0	0	0	1	-1.221	0.69195	-1.221	0.550876	-0.016	0.744777	0.600661			hypothetical protein	DEAD,ResIII		144.382				N. displodere
NEPG_01958	214	1	1	8	0	0	1	1	3	2	-1.33	0.684417	-0.54	0.5872	0.786	0.32714	0.732216			hypothetical protein	Gar1		491.877				N. displodere
NEPG_01361	450	6	7	5	2	1	2	4	6	3	-1.359	0.669859	-0.333	0.594884	1.036	0.052457	0.703518			hypothetical protein			123.867				N. displodere
