# Supplementary material for: Identification of microsporidia host-exposed proteins reveals a repertoire of rapidly evolving proteins
Source: Nat Commun. 2017 Jan 9;8:14023. doi: 10.1038/ncomms14023 (PMC5423893; doi:10.1038/ncomms14023)
Supplement: Supplementary Data 3 — Mass spectrometry data of N. sp. 1 proteins. [file ncomms14023-s4.xlsx]

## Sheet: Supplementary Data 3
Supplementary Data 3. Mass spectrometry data of N. sp. 1 proteins.
Protein	Len	GFP1_peptides	GFP2_peptides	GFP3_peptides	NES1_peptides	NES2_peptides	NES3_peptides	NLS1_peptides	NLS2_peptides	NLS3_peptides	NES_LogFoldChange	NES_FDRup	NLS_LogFoldChange	NLS_FDRup	NLS/NES_ LogFoldChange	NLS/NES_FDRup	NLS/NES_FDRdown	Host exposed	NLS localization	Protein name	Pfam	Large gene family	Signal peptide	TM #	Topology	Conservation category	Predicted signal peptidase processed N-terminal peptides [average GFP]	Predicted signal peptidase processed N-terminal peptides [average NES]	Predicted signal peptidase processed N-terminal peptides [average NLS]
NERG_02302	284	0	0	0	1	8	5	0	4	2	1.662	0.000344	0.927	0.333038	-0.737	0.7946	0.047318	Host exposed		hypothetical protein			Y			conserved	0	1.33333	0
NERG_02143	795	6	1	0	12	25	16	4	7	8	1.946	4.6e-05	0.891	0.07575	-1.046	0.697639	0	Host exposed		hypothetical protein		NEMLGF1	Y			clade specific	1.66667	2.33333	0
NERG_01049	894	0	1	0	6	17	12	0	3	2	2.597	9.1e-05	0.797	0.44027	-1.824	0.694767	0	Host exposed		hypothetical protein		NEMLGF1	Y			clade specific
NERG_00900	543	0	0	0	9	14	9	0	0	0	2.541	9.3e-05	0.021	0.815138	-2.503	0.695423	0	Host exposed	cytoplasmic specific	hypothetical protein				1	o509-528i	clade specific
NERG_02677	434	1	0	0	6	16	7	1	6	0	2.385	0.000101	1.09	0.21369	-1.327	0.713401	5e-06	Host exposed		hypothetical protein		NEMLGF1				clade specific
NERG_01824	284	0	0	0	4	12	6	0	2	0	2.151	0.000211	0.328	0.729492	-1.802	0.718743	1.5e-05	Host exposed		hypothetical protein	Aldo_ket_red					conserved
NERG_02110	459	0	0	0	2	7	8	1	3	2	1.867	0.000281	0.759	0.459979	-1.094	0.753094	0.002737	Host exposed		hypothetical protein		NEMLGF6				clade specific
NERG_02352	373	0	0	0	2	9	3	0	0	0	1.673	0.00034	-0.019	0.822013	-1.667	0.746703	0.001316	Host exposed		hypothetical protein				5	i196-218o233-255i268-290o300-322i343-363o	clade specific
NERG_02003	475	2	1	0	4	7	3	3	4	6	1.346	0.00036	1.262	0.067247	-0.073	0.755118	0.612403	Host exposed		hypothetical protein	Hexokinase_2,Hexokinase_1		Y			conserved
NERG_02068	471	2	0	0	4	3	5	3	1	2	1.198	0.00042	0.465	0.626249	-0.723	0.804138	0.076529	Host exposed		hypothetical protein	Pkinase,Pkinase_Tyr					clade specific
NERG_00847	532	0	0	0	1	5	0	0	0	0	0.965	0.000599	0	0.818843	-0.944	0.810542	0.10858			hypothetical protein				5	i365-387o402-419i440-457o461-483i496-518o	clade specific
NERG_00815	785	6	3	2	8	7	8	2	2	3	0.762	0.000392	-0.486	0.885139	-1.232	0.733278	0.000195			ribonucleoside-diphosphate reductase	Ribonuc_red_lgC,Ribonuc_red_lgN,ATP-cone					conserved
NERG_02087	196	6	4	3	13	7	7	4	6	4	0.757	0.000372	0.079	0.7816	-0.672	0.764264	0.007612			40S ribosomal protein S5	Ribosomal_S7					conserved
NERG_02343	708	6	4	4	12	11	6	4	2	4	0.749	0.000358	-0.348	0.884149	-1.103	0.725709	5.5e-05			acetylcoenzyme a synthetase	AMP-binding,ACAS_N,AMP-binding_C					conserved
NERG_00826	912	3	5	3	8	1	11	6	5	11	0.623	0.000509	0.721	0.100947	0.105	0.613835	0.733667			hypothetical protein	IBN_N					conserved
NERG_01478	340	12	12	12	19	31	16	20	29	10	0.603	0.000255	0.494	0.041033	-0.116	0.809001	0.391554			hypothetical protein						conserved
NERG_02502	423	4	3	1	3	4	6	1	1	3	0.502	0.000643	-0.513	0.884778	-1.017	0.775376	0.016531			hypothetical protein	Aa_trans			11	i9-31o41-63i84-106o126-145i158-180o200-222i235-257o292-314i341-360o370-389i396-418o	conserved
NERG_00400	717	16	7	12	22	10	22	19	11	21	0.437	0.000416	0.377	0.149094	-0.06	0.773355	0.567925			hypothetical protein	HSP90,HATPase_c,HATPase_c_3					conserved
NERG_01582	415	12	7	10	13	14	17	11	15	18	0.431	0.000469	0.431	0.13295	0.006	0.709509	0.6772			26s proteasome regulatory subunit 7 26s proteasome regulatory subunit t1	AAA,AAA_22					conserved
NERG_02321	258	8	6	8	11	8	14	8	8	6	0.42	0.000547	0.011	0.812973	-0.404	0.80184	0.06802			40s ribosomal protein s2	Ribosomal_S5,Ribosomal_S5_C					conserved
NERG_01673	501	5	2	2	4	0	8	2	1	3	0.393	0.00067	-0.42	0.883109	-0.81	0.792431	0.042427			prolyl-tRNA synthetase	tRNA-synt_2b,ProRS-C_1,HGTP_anticodon					conserved
NERG_01458	374	43	31	43	51	55	54	54	58	53	0.316	0.000315	0.344	0.015766	0.029	0.640126	0.723644			actin-5C	Actin					conserved
NERG_00296	558	0	0	0	0	0	2	0	0	0	0.3	0.000688	-0.02	0.822268	-0.364	0.79104	0.503399			hypothetical protein	tRNA-synt_1d,DALR_1					conserved
NERG_01861	120	7	7	7	9	10	9	8	8	6	0.297	0.000655	0.049	0.790293	-0.24	0.816163	0.303914			hypothetical protein	Ribosomal_L24e					conserved
NERG_02560	409	3	2	1	4	1	3	2	2	5	0.297	0.000691	0.425	0.580513	0.118	0.64855	0.719768			hypothetical protein	Peptidase_A22B			8	i13-35o39-61i82-101o229-246i277-299o319-338i350-372o377-396i	conserved
NERG_02136	384	8	6	7	12	7	9	7	3	8	0.291	0.000654	-0.159	0.870343	-0.452	0.800544	0.063713			hypothetical protein	SecY,Plug_translocon			6	i31-53o73-95i108-127o142-164i238-260o275-297i	conserved
NERG_00267	154	5	3	6	6	5	7	4	6	4	0.258	0.000686	-0.004	0.82034	-0.265	0.812217	0.359612			60S ribosomal protein L32	Ribosomal_L32e					conserved
NERG_02516	129	9	6	12	12	13	9	12	15	16	0.234	0.00067	0.474	0.105848	0.242	0.299352	0.752588			hypothetical protein	Histone					conserved
NERG_00450	858	34	25	33	39	34	41	35	38	34	0.213	0.000533	0.152	0.430437	-0.064	0.794154	0.488582			peptide elongation factor 2	GTP_EFTU,EFG_IV,EFG_C,GTP_EFTU_D2,EFG_II					conserved
NERG_02039	439	21	15	11	26	17	14	17	14	18	0.191	0.000661	0.044	0.779459	-0.153	0.814274	0.334046			tubulin alpha chain	Tubulin,Tubulin_C					conserved
NERG_01978	517	2	7	6	3	12	3	4	12	2	0.183	0.000691	0.183	0.692707	-0.007	0.721388	0.664331			hypothetical protein	Thioredoxin,Thioredoxin_6		Y			conserved
NERG_00854	251	7	8	8	12	7	8	9	9	7	0.171	0.00069	0.095	0.752783	-0.069	0.764474	0.591736			14-3-3 family protein	14-3-3					conserved
NERG_00732	169	10	11	8	19	10	5	7	10	11	0.166	0.000688	-0.03	0.834492	-0.194	0.813659	0.342288			hypothetical protein	Ribosomal_L18ae					conserved
NERG_01190	613	3	1	2	5	1	1	2	2	3	0.165	#NAME?	0.165	0.762711	0.003	0.714858	0.6716			hypothetical protein	XRN_N					conserved
NERG_01344	414	36	24	37	40	34	39	37	37	31	0.158	0.000631	0.085	0.663674	-0.067	0.795826	0.479996			tubulin beta-3 chain	Tubulin,Tubulin_C,Misat_Tub_SegII					conserved
NERG_01144	389	3	2	2	3	2	3	2	2	2	0.155	0.000686	-0.148	0.851282	-0.29	0.798376	0.466058			hypothetical protein	PCI					conserved
NERG_01077	407	7	7	8	5	11	9	7	9	7	0.133	0.00069	0.054	0.786341	-0.083	0.770954	0.574888			hypothetical protein				1	i19-41o	conserved
NERG_01428	892	4	2	4	1	6	4	0	2	2	0.099	#NAME?	-0.751	0.877748	-0.841	0.796714	0.052638			hypothetical protein		ngf_1	Y			clade specific
NERG_01328	155	21	13	16	19	19	17	18	19	16	0.096	0.000691	0.058	0.758338	-0.036	0.755013	0.612617			ribosomal protein rps14	Ribosomal_S11					conserved
NERG_00898	316	4	3	4	4	5	3	5	5	6	0.093	#NAME?	0.397	0.4776	0.301	0.424445	0.75765			hypothetical protein	zf-B_box					conserved
NERG_00071	130	8	8	9	10	5	12	7	11	9	0.082	0.000686	0.082	0.759411	0.003	0.713198	0.673388			60s ribosomal protein l35a	Ribosomal_L35Ae					conserved
NERG_00670	517	34	20	26	33	23	29	27	27	32	0.06	0.000689	0.071	0.714213	0.007	0.704736	0.681827			ATP-dependent RNA helicase DBP2	DEAD,Helicase_C					conserved
NERG_00280	114	9	5	6	11	2	8	8	4	6	0.047	#NAME?	-0.102	0.855656	-0.154	0.793078	0.493861			hypothetical protein	S10_plectin					conserved
NERG_00297	389	16	10	16	17	13	14	17	18	18	0.045	#NAME?	0.236	0.397748	0.189	0.357293	0.755992			26S protease regulatory subunit 8	AAA,AAA_5,AAA_2,AAA_16					conserved
NERG_01333	316	2	5	3	0	8	0	0	8	3	0.019	0	0.204	0.709509	0.204	0.562421	0.746734			hypothetical protein	RRM_1,RRM_6,RRM_5,RRM_7					conserved
NERG_01966	188	1	0	2	0	2	0	0	0	1	0.012	0	-0.312	0.86297	-0.312	0.784266	0.531605			hypothetical protein	EMP24_GP25L		Y			conserved
NERG_01477	107	1	0	0	0	0	0	0	0	1	0.007	0	0.007	0.817644	0.007	0.714235	0.672276			hypothetical protein				1	i12-31o	clade specific
NERG_00213	741	0	1	1	0	1	0	0	0	0	0.006	0	0.006	0.817863	0.006	0.714571	0.671913			valyl-tRNA synthetase	tRNA-synt_1,Anticodon_1,tRNA-synt_1g,tRNA-synt_1_2					conserved
NERG_00320	243	2	3	6	4	3	4	8	6	2	0.006	0	0.39	0.490194	0.39	0.336084	0.754906			hypothetical protein	Ribosomal_S3_C					conserved
NERG_00843	563	9	7	12	12	5	11	11	11	9	0.005	0	0.108	0.726857	0.108	0.584587	0.741956			hypothetical protein	TLC			11	o42-59i78-100o110-132i153-175o179-196i209-231o241-260i303-325o352-371i378-400o508-530i	conserved
NERG_01301	953	1	0	0	0	1	0	0	0	0	0	0	0	0.818828	0	0.716046	0.670292			hypothetical protein				13	i20-37o52-74i94-116o131-148i155-177o192-214i255-277o297-319i357-379o383-405i412-434o444-463i483-505o	conserved
NERG_02535	178	15	9	16	15	12	13	15	15	12	-0.004	0	0.048	0.778677	0.048	0.655848	0.716082			60S ribosomal protein L11	Ribosomal_L5,Ribosomal_L5_C					conserved
NERG_00627	306	1	0	0	1	1	0	0	1	3	-0.006	0	0.578	0.603655	0.578	0.443772	0.7575			hypothetical protein	ELO			7	o13-35i77-99o125-147i160-182o186-203i210-229o244-266i	conserved
NERG_01246	771	0	0	0	0	0	1	0	0	2	-0.009	0	0.336	0.72901	0.336	0.587373	0.741265			hypothetical protein	MIF4G					conserved
NERG_02153	548	0	0	0	1	0	1	0	0	0	-0.012	0	-0.012	0.820927	-0.012	0.71934	0.666671			hypothetical protein						clade specific
NERG_00499	1073	9	5	6	8	1	10	6	3	7	-0.047	0	-0.224	0.879769	-0.17	0.796336	0.477277			hypothetical protein	tRNA-synt_1,Anticodon_1,tRNA-synt_1g					conserved
NERG_00207	468	54	33	56	49	37	50	50	44	42	-0.048	0	-0.048	0.86397	0.002	0.712201	0.67444			hypothetical protein	GTP_EFTU,GTP_EFTU_D3,GTP_EFTU_D2,MMR_HSR1					conserved
NERG_00709	330	39	29	39	30	34	31	30	30	35	-0.121	0	-0.121	0.884755	-0.001	0.71839	0.667731			60s ribosomal protein l4	Ribosomal_L4					conserved
NERG_01777	187	4	2	3	4	0	3	5	3	4	-0.121	0	0.304	0.63422	0.433	0.360477	0.756134			hypothetical protein	S4					conserved
NERG_01426	485	42	28	42	30	25	42	36	37	35	-0.142	0	-0.034	0.850594	0.108	0.429238	0.757643			hypothetical protein	HSP70,MreB_Mbl					conserved
NERG_02187	512	4	1	2	2	1	3	3	0	2	-0.162	0	-0.162	0.85354	0.007	0.713174	0.673414			hypothetical protein	Cpn60_TCP1					conserved
NERG_00485	394	33	22	35	30	23	23	30	34	29	-0.171	0	0.03	0.78039	0.201	0.181039	0.74247			ribosomal protein L3	Ribosomal_L3					conserved
NERG_01514	129	5	3	3	1	4	4	3	3	4	-0.212	0	-0.1	0.847951	0.102	0.655688	0.716166			hypothetical protein	Ribosomal_L27e					conserved
NERG_01488	211	4	0	0	3	0	0	0	0	0	-0.214	0	-0.802	0.884195	-0.607	0.815159	0.321047			hypothetical protein	Ran_BP1					conserved
NERG_02230	611	3	1	1	0	0	2	1	0	0	-0.239	0	-0.57	0.881706	-0.325	0.784984	0.52882			hypothetical protein	VID27					conserved
NERG_02357	426	13	5	9	8	6	7	11	8	6	-0.265	0	-0.083	0.855628	0.175	0.506568	0.754314			GTP-binding protein 128up	MMR_HSR1_Xtn,TGS,MMR_HSR1,FeoB_N					conserved
NERG_02506	210	20	11	14	17	6	11	16	9	8	-0.283	0	-0.317	0.876607	-0.029	0.74231	0.635509			hypothetical protein	Ribosomal_L30					conserved
NERG_00188	488	3	2	3	1	0	4	4	4	0	-0.308	0	0.115	0.775804	0.427	0.420823	0.757644			hypothetical protein	AAA,Vps4_C,AAA_16,AAA_2,RuvB_N					conserved
NERG_01164	154	3	6	5	3	4	3	3	7	3	-0.348	0	-0.069	0.842622	0.28	0.487336	0.755789			hypothetical protein						conserved
NERG_01761	466	4	1	2	0	0	3	2	3	0	-0.359	0	-0.162	0.853359	0.2	0.621911	0.73085			hypothetical protein	tRNA-synt_2,tRNA_anti-codon					conserved
NERG_00861	506	18	9	14	12	9	7	10	8	7	-0.379	0	-0.499	0.855058	-0.11	0.78553	0.526663			hypothetical protein						conserved
NERG_01551	242	24	14	21	18	9	13	21	11	16	-0.395	0	-0.208	0.884598	0.182	0.388888	0.757141			hypothetical protein	Ribosomal_S2					conserved
NERG_00348	921	18	12	12	11	5	12	12	11	10	-0.404	0	-0.242	0.884623	0.17	0.481732	0.756131			hypothetical protein	CH					conserved
NERG_01994	148	10	9	10	10	5	4	11	11	13	-0.427	0	0.194	0.585686	0.625	0.010156	0.713628			60s ribosomal protein L15/L27	Ribosomal_L18e					conserved
NERG_01307	119	10	7	6	5	7	3	4	9	3	-0.442	0	-0.372	0.883117	0.067	0.666176	0.710405			50S ribosomal protein L23	Ribosomal_L23					conserved
NERG_01092	1478	4	0	1	0	2	0	0	0	3	-0.456	0	-0.206	0.857831	0.239	0.611763	0.73435			hypothetical protein	Myosin_head					conserved
NERG_02563	449	9	2	6	3	0	7	2	6	7	-0.457	0	-0.136	0.862429	0.322	0.411312	0.757577			hypothetical protein						conserved
NERG_00896	425	3	4	4	1	5	0	2	5	3	-0.473	0	-0.094	0.846108	0.39	0.423974	0.75765			hypothetical protein				1	o396-415i	clade specific
NERG_00949	205	8	10	11	4	7	6	7	10	13	-0.544	0	0.038	0.793373	0.584	0.031828	0.721727			ribosomal protein L24	Ribosomal_L26,KOW					conserved
NERG_00172	154	2	5	5	2	4	0	0	6	3	-0.573	0	-0.191	0.866766	0.377	0.438528	0.757573			30S ribosomal protein S13p/S18e	Ribosomal_S13					conserved
NERG_00220	854	3	1	0	1	0	0	0	1	0	-0.58	0	-0.58	0.882562	0	0.716211	0.670108			hypothetical protein	Ufd2P_core,U-box					conserved
NERG_01972	195	3	0	0	0	1	0	0	2	0	-0.582	0	-0.253	0.86084	0.324	0.588987	0.740867			hypothetical protein	EMP24_GP25L		Y	2	i5-27o161-178i	conserved
NERG_00607	999	3	1	0	0	1	0	0	0	0	-0.591	0	-0.591	0.8827	-0.019	0.72106	0.664711			hypothetical protein	Sin3_corepress,PAH,Sin3a_C					conserved
NERG_01517	869	6	2	3	3	2	1	1	1	0	-0.633	0	-1.411	0.851257	-0.769	0.817953	0.204178			hypothetical protein						conserved
NERG_01652	338	8	2	5	4	1	3	3	3	2	-0.658	0	-0.658	0.87344	0.003	0.714499	0.671991			DNA repair protein	Rad51,RecA,AAA_25					conserved
NERG_00890	970	12	7	6	9	3	1	8	6	7	-0.668	0	-0.178	0.876455	0.486	0.168917	0.741268			hypothetical protein	DSHCT,DEAD,Helicase_C					conserved
NERG_01876	203	9	5	8	4	4	3	3	5	3	-0.715	0	-0.715	0.855323	0.004	0.71373	0.67282			hypothetical protein	EMP24_GP25L		Y	1	o167-189i	conserved
NERG_01599	441	3	1	3	0	0	1	0	0	1	-0.932	0	-0.932	0.879107	0.013	0.712542	0.674082			hypothetical protein	TIP49,AAA_16					conserved
NERG_01245	120	0	5	1	0	1	0	0	6	0	-0.934	0	0.145	0.766056	1.078	0.10841	0.734572			hypothetical protein	Ribosomal_L29					conserved
NERG_00092	1609	6	5	7	5	1	1	8	10	7	-0.977	0	0.336	0.428063	1.329	0.000148	0.701016			DNA-directed RNA polymerase II subunit RPB1	RNA_pol_Rpb1_1,RNA_pol_Rpb1_5,RNA_pol_Rpb1_2,RNA_pol_Rpb1_3,RNA_pol_Rpb1_4,RNA_pol_Rpb1_6,RNA_pol_Rpb1_7					conserved
NERG_02116	684	3	1	4	0	0	0	3	1	0	-1.071	0	-0.497	0.884524	0.596	0.426278	0.75765			glutamine-fructose-6-phosphate transaminase	SIS,GATase_6,GATase_7,GATase_4					conserved
NERG_02227	1795	110	82	106	28	31	33	58	76	48	-1.181	0	-0.493	0.832829	0.689	0	0.69308			hypothetical protein	Carboxyl_trans,CPSase_L_D2,CPSase_L_chain,ATP-grasp_4,Biotin_carb_C,ATP-grasp,Dala_Dala_lig_C,Biotin_lipoyl					conserved
NERG_01647	729	4	2	4	0	0	0	1	0	1	-1.298	0	-1.298	0.858785	0.026	0.709009	0.6777			hypothetical protein	Sec23_trunk,zf-Sec23_Sec24,Sec23_BS,Sec23_helical					conserved
NERG_00895	370	5	3	4	0	0	0	3	3	5	-1.519	0	-0.086	0.845611	1.421	0.018347	0.717449			hypothetical protein			Y			clade specific
