# Supplementary material for: Identification of microsporidia host-exposed proteins reveals a repertoire of rapidly evolving proteins
Source: Nat Commun. 2017 Jan 9;8:14023. doi: 10.1038/ncomms14023 (PMC5423893; doi:10.1038/ncomms14023)
Supplement: Supplementary Data 4 — Summary of N. ironsii genes. [file ncomms14023-s5.xlsx]

## Sheet: Supplementary Data 4
Supplementary Data 4. Summary of N. ironsii genes.
LOCUS	LENGTH (CDS)	START (CDS)	STOP (CDS)	Strand	Scaffold	NAME	Description	PFAM	PFAM #	SIGNALP	TMH:#	TM topology	Large gene family
NEIG_00001	2646	536	3181	1	1	hypothetical protein				Y			NEMLGF5
NEIG_00002	876	4245	5120	-1	1	hypothetical protein
NEIG_00003	579	5735	6313	-1	1	hypothetical protein				Y
NEIG_00004	813	6518	7330	-1	1	GOLPH3	golgi phosphoprotein 3	GPP34	PF05719.7
NEIG_00005	882	7357	8238	-1	1	hypothetical protein		RasGEF	PF00617.15
NEIG_00006	837	8896	9732	-1	1	hypothetical protein		zf-RING_2,zf-RING_11,zf-rbx1,zf-C3HC4_2,zf-C3HC4,zf-ANAPC11	PF13639.2,PF17123.1,PF12678.3,PF13923.2,PF00097.21,PF12861.3
NEIG_00007	480	9753	10232	-1	1	hypothetical protein
NEIG_00008	912	10302	11213	-1	1	UBQLN	ubiquilin	ubiquitin,Rad60-SLD	PF00240.19,PF11976.4
NEIG_00009	453	11640	12092	-1	1	hypothetical protein					1	i20-42o
NEIG_00010	279	12754	13032	-1	1	hypothetical protein					1	o10-32i
NEIG_00011	1971	13131	15101	1	1	hypothetical protein		DUF5088	PF17008.1		2	o235-257i364-381o
NEIG_00012	459	15150	15608	1	1	hypothetical protein		Nup35_RRM,Nup35_RRM_2	PF05172.9,PF14605.2
NEIG_00013	528	16212	16739	-1	1	hypothetical protein
NEIG_00014	270	16772	17041	1	1	hypothetical protein
NEIG_00015	513	17278	17790	1	1	hypothetical protein		bZIP_2,bZIP_1	PF07716.11,PF00170.17
NEIG_00016	930	17823	18752	1	1	RNF121	RING finger protein 121	zf-RING_2	PF13639.2		5	o60-82i89-108o112-129i146-168o178-200i
NEIG_00017	4137	19225	23361	1	1	BTAF1	TATA-binding protein-associated factor [EC:3.6.4.-]	SNF2_N,Helicase_C	PF00176.19,PF00271.27
NEIG_00018	1098	23621	24718	1	1	CDH1	cell division cycle 20-like protein 1, cofactor of APC complex	WD40	PF00400.28
NEIG_00019	600	24784	25383	1	1	hypothetical protein		CBFB_NFYA	PF02045.11
NEIG_00020	1743	25409	27151	1	1	hypothetical protein		Mad3_BUB1_I_2	PF17014.1
NEIG_00021	564	27942	28505	-1	1	RP-S9e	small subunit ribosomal protein S9e	S4	PF01479.21
NEIG_00022	336	28525	28860	1	1	hypothetical protein		PTH2	PF01981.12
NEIG_00023	453	29132	29584	1	1	RP-L21e	large subunit ribosomal protein L21e	Ribosomal_L21e	PF01157.14
NEIG_00024	621	29812	30432	-1	1	hypothetical protein		Brr6_like_C_C	PF10104.5		1	o79-101i
NEIG_00025	4560	30973	35532	-1	1	hypothetical protein		DEAD,ResIII,Helicase_C	PF00270.25,PF04851.11,PF00271.27
NEIG_00026	762	36985	37746	1	1	hypothetical protein		IP_trans	PF02121.14
NEIG_00027	732	38132	38863	-1	1	hypothetical protein
NEIG_00028	783	38947	39729	1	1	hypothetical protein		Gti1_Pac2	PF09729.5
NEIG_00029	351	40173	40523	-1	1	hypothetical protein		DnaJ	PF00226.27
NEIG_00030	756	40640	41395	1	1	hypothetical protein				Y	1	o215-237i
NEIG_00031	810	42009	42818	-1	1	hypothetical protein
NEIG_00032	1386	43382	44767	1	1	hypothetical protein		Ank_4,Ank_2	PF13637.2,PF12796.3		2	i98-120o140-162i
NEIG_00033	699	45110	45808	-1	1	hypothetical protein		tRNA_anti-codon	PF01336.21
NEIG_00034	2313	45891	48203	1	1	hypothetical protein
NEIG_00035	1353	48710	50062	-1	1	hypothetical protein
NEIG_00036	750	50203	50952	-1	1	hypothetical protein
NEIG_00037	1401	51357	52757	-1	1	DARS	aspartyl-tRNA synthetase [EC:6.1.1.12]	tRNA-synt_2	PF00152.16
NEIG_00038	1779	52783	54561	1	1	hypothetical protein
NEIG_00039	1113	55026	56138	-1	1	PCAF	histone acetyltransferase [EC:2.3.1.48]	Bromodomain,Acetyltransf_7	PF00439.21,PF13508.2
NEIG_00040	624	56600	57223	-1	1	hypothetical protein
NEIG_00041	1215	57257	58471	1	1	PPP2R2	serine/threonine-protein phosphatase 2A regulatory subunit B
NEIG_00042	717	58593	59309	-1	1	hypothetical protein					1	i218-237o
NEIG_00043	651	59579	60229	1	1	rpiA	ribose 5-phosphate isomerase A [EC:5.3.1.6]	Rib_5-P_isom_A	PF06026.10
NEIG_00044	309	60226	60534	-1	1	hypothetical protein					2	i21-43o63-85i
NEIG_00045	411	61443	61853	1	1	RPA12	DNA-directed RNA polymerase I subunit RPA12	TFIIS_C	PF01096.14		1	i21-43o
NEIG_00046	1221	61891	63111	1	1	hypothetical protein
NEIG_00047	813	63982	64794	-1	1	hypothetical protein		rve	PF00665.22
NEIG_00048	246	65748	65993	1	1	hypothetical protein
NEIG_00049	1497	67121	68617	-1	1	hypothetical protein					1	o468-490i	NEMLGF3
NEIG_00050	291	68981	69271	-1	1	hypothetical protein					1	o15-37i
NEIG_00051	672	70125	70796	-1	1	hypothetical protein		Homeobox_KN	PF05920.7
NEIG_00052	1827	71478	73304	1	1	TAF5	transcription initiation factor TFIID subunit 5	TFIID_NTD2,WD40,WD40_like	PF04494.11,PF00400.28,PF17005.1
NEIG_00053	684	73701	74384	1	1	hypothetical protein					1	i203-225o
NEIG_00054	1263	74471	75733	1	1	hypothetical protein		POP1	PF06978.7
NEIG_00055	1599	75895	77493	-1	1	hypothetical protein		Adaptin_N	PF01602.16
NEIG_00056	801	77678	78478	-1	1	hypothetical protein					5	i75-97o130-152i165-187o207-229i236-258o
NEIG_00057	525	78652	79176	-1	1	RPC8	DNA-directed RNA polymerase III subunit RPC8	RNA_pol_Rbc25	PF08292.8
NEIG_00058	801	79787	80587	-1	1	hypothetical protein		Pkinase,Pkinase_Tyr	PF00069.21,PF07714.13
NEIG_00059	3084	80604	83687	1	1	hypothetical protein		Nucleoporin_N,Nucleoporin_C	PF08801.7,PF03177.10
NEIG_00060	2997	84075	87071	-1	1	hypothetical protein
NEIG_00061	459	87185	87643	-1	1	hypothetical protein		DIM1	PF02966.12
NEIG_00062	3210	87695	90904	-1	1	hypothetical protein		zf-RING_2,zf-rbx1,FANCL_C	PF13639.2,PF12678.3,PF11793.4
NEIG_00063	1116	91171	92286	-1	1	YARS	tyrosyl-tRNA synthetase [EC:6.1.1.1]	tRNA-synt_1b	PF00579.21
NEIG_00064	564	92322	92885	-1	1	hypothetical protein
NEIG_00065	1665	92923	94587	-1	1	RIOK1	RIO kinase 1 [EC:2.7.11.1]	RIO1	PF01163.18
NEIG_00066	327	94602	94928	-1	1	hypothetical protein		RNA_pol_Rpb4	PF03874.12
NEIG_00067	2388	95295	97682	-1	1	TPS	trehalose 6-phosphate synthase/phosphatase [EC:2.4.1.15 3.1.3.12]	Trehalose_PPase,Glyco_transf_20,Hydrolase_3	PF02358.12,PF00982.17,PF08282.8
NEIG_00068	2358	98244	100601	-1	1	hypothetical protein
NEIG_00069	1539	100791	102329	1	1	hypothetical protein		POT1	PF02765.13
NEIG_00070	822	102366	103187	-1	1	PCNA	proliferating cell nuclear antigen	PCNA_N,PCNA_C	PF00705.14,PF02747.11
NEIG_00071	1269	103293	104561	-1	1	DKC1	H/ACA ribonucleoprotein complex subunit 4 [EC:5.4.99.-]	DKCLD,TruB_N,TruB_C_2,PUA	PF08068.8,PF01509.14,PF16198.1,PF01472.16
NEIG_00072	888	104589	105476	1	1	WDR82	COMPASS component SWD2
NEIG_00073	2043	106096	108138	-1	1	hypothetical protein				Y
NEIG_00074	936	108499	109434	-1	1	hypothetical protein
NEIG_00075	1167	109477	110643	-1	1	hypothetical protein		RFX_DNA_binding	PF02257.11
NEIG_00076	558	110946	111503	-1	1	ARL8	ADP-ribosylation factor-like protein 8	Arf,Roc,Ras	PF00025.17,PF08477.9,PF00071.18
NEIG_00077	489	111604	112092	1	1	hypothetical protein		MMR_HSR1,SRPRB	PF01926.19,PF09439.6	Y	1	o4-22i
NEIG_00078	1758	112357	114114	1	1	NOG1	nucleolar GTP-binding protein	NOG1,MMR_HSR1,NOGCT,FeoB_N	PF06858.10,PF01926.19,PF08155.7,PF02421.14
NEIG_00079	2097	114295	116391	-1	1	hypothetical protein
NEIG_00080	2223	116646	118868	1	1	hypothetical protein
NEIG_00081	3921	120044	123964	1	1	hypothetical protein				Y
NEIG_00082	2460	124100	126559	1	1	hypothetical protein					1	i12-34o	NEMLGF5
NEIG_00083	2997	126872	129868	-1	1	POLA1	DNA polymerase alpha subunit A [EC:2.7.7.7]	DNA_pol_B	PF00136.17
NEIG_00084	300	129883	130182	1	1	hypothetical protein
NEIG_00085	933	130220	131152	1	1	hypothetical protein		RhoGAP	PF00620.23
NEIG_00086	1719	131147	132865	-1	1	hypothetical protein		ERCC4	PF02732.11
NEIG_00087	690	132869	133558	1	1	hypothetical protein
NEIG_00088	228	133566	133793	1	1	hypothetical protein
NEIG_00089	1107	134087	135193	1	1	RANGAP1	Ran GTPase-activating protein 1
NEIG_00090	1833	135627	137459	1	1	WNK	WNK lysine deficient protein kinase [EC:2.7.11.1]
NEIG_00091	1623	137899	139521	1	1	GPI	glucose-6-phosphate isomerase [EC:5.3.1.9]	PGI	PF00342.15
NEIG_00092	702	139845	140546	1	1	RP-S6e	small subunit ribosomal protein S6e	Ribosomal_S6e	PF01092.15
NEIG_00093	993	140681	141673	-1	1	hypothetical protein
NEIG_00094	516	141784	142299	1	1	hypothetical protein		zf-C2H2_4,zf-C2H2	PF13894.2,PF00096.22
NEIG_00095	369	142378	142746	1	1	RP-S17e	small subunit ribosomal protein S17e	Ribosomal_S17e	PF00833.14
NEIG_00096	2193	143449	145641	-1	1	QARS	glutaminyl-tRNA synthetase [EC:6.1.1.18]	tRNA-synt_1c	PF00749.17
NEIG_00097	1656	145669	147324	1	1	hypothetical protein		HECT	PF00632.21
NEIG_00098	1077	147895	148971	1	1	hypothetical protein					8	i40-59o74-96i116-138o148-167i232-254o282-301i308-325o340-357i
NEIG_00099	840	149279	150118	1	1	hypothetical protein		Chs3p	PF12271.4		7	o41-63i84-106o111-133i146-166o170-192i205-227o242-261i
NEIG_00100	2568	150127	152694	1	1	hypothetical protein
NEIG_00101	558	153500	154057	1	1	N6AMT1	release factor glutamine methyltransferase [EC:2.1.1.297]	MTS,Methyltransf_31,Methyltransf_26	PF05175.10,PF13847.2,PF13659.2
NEIG_00102	888	154951	155838	-1	1	EIF2S1	translation initiation factor 2 subunit 1	EIF_2_alpha,S1	PF07541.8,PF00575.19
NEIG_00103	1122	155870	156991	1	1	EPT1	ethanolaminephosphotransferase [EC:2.7.8.1]	CDP-OH_P_transf	PF01066.17		10	o45-67i74-91o111-133i140-157o167-189i209-231o246-268i275-297o302-324i345-367o
NEIG_00104	822	157421	158242	1	1	hypothetical protein
NEIG_00105	909	158261	159169	1	1	PPP4C	serine/threonine-protein phosphatase 4 catalytic subunit [EC:3.1.3.16]	Metallophos	PF00149.24
NEIG_00106	873	159177	160049	1	1	hypothetical protein		Acetyltransf_15,Acetyltransf_7	PF17013.1,PF13508.2		1	i21-38o
NEIG_00107	3399	160774	164172	-1	1	hypothetical protein		Guanylate_cyc	PF00211.16		2	o226-248i264-286o
NEIG_00108	3069	164891	167959	-1	1	hypothetical protein					2	o4-21i28-47o	NEMLGF5
NEIG_00109	1068	168902	169969	-1	1	hypothetical protein		rve	PF00665.22
NEIG_00110	516	170788	171303	-1	1	hypothetical protein					1	o29-51i
NEIG_00111	3054	171651	174704	-1	1	hypothetical protein							NEMLGF5
NEIG_00112	861	175194	176054	-1	1	hypothetical protein					1	o33-55i
NEIG_00113	411	176792	177202	-1	1	hypothetical protein		NifU_N	PF01592.12
NEIG_00114	906	177327	178232	1	1	PPP1C	serine/threonine-protein phosphatase PP1 catalytic subunit [EC:3.1.3.16]	Metallophos,STPPase_N	PF00149.24,PF16891.1
NEIG_00115	1794	178627	180420	-1	1	EIF2A	translation initiation factor 2A	eIF2A	PF08662.7
NEIG_00116	1506	180668	182173	-1	1	EPRS	bifunctional glutamyl/prolyl-tRNA synthetase [EC:6.1.1.17 6.1.1.15]	tRNA-synt_2b,ProRS-C_1,HGTP_anticodon	PF00587.21,PF09180.7,PF03129.16
NEIG_00117	489	182274	182762	1	1	hypothetical protein		Motile_Sperm	PF00635.22		1	o138-160i
NEIG_00118	735	182976	183710	1	1	hypothetical protein
NEIG_00119	1692	183757	185448	1	1	hypothetical protein					11	o20-42i169-191o259-281i294-313o333-355i381-403o407-429i450-467o471-490i511-533o538-560i
NEIG_00120	3414	185692	189105	-1	1	RPB2	DNA-directed RNA polymerase II subunit RPB2 [EC:2.7.7.6]	RNA_pol_Rpb2_6,RNA_pol_Rpb2_1,RNA_pol_Rpb2_2,RNA_pol_Rpb2_7,RNA_pol_Rpb2_3,RNA_pol_Rpb2_4,RNA_pol_Rpb2_5	PF00562.24,PF04563.11,PF04561.10,PF04560.16,PF04565.12,PF04566.9,PF04567.13
NEIG_00121	528	189278	189805	1	1	hypothetical protein		DnaJ	PF00226.27
NEIG_00122	1119	190160	191278	1	1	ATPeV1C	V-type H+-transporting ATPase subunit C	V-ATPase_C	PF03223.11
NEIG_00123	945	191495	192439	1	1	hypothetical protein		RINGv	PF12906.3		2	i126-148o270-292i
NEIG_00124	1065	192687	193751	-1	1	PDHA	pyruvate dehydrogenase E1 component alpha subunit [EC:1.2.4.1]	E1_dh	PF00676.16
NEIG_00125	648	193997	194644	-1	1	hypothetical protein				Y	1	o139-161i
NEIG_00126	294	194754	195047	1	1	RPB11	DNA-directed RNA polymerase II subunit RPB11	RNA_pol_L_2	PF13656.2
NEIG_00127	1341	195048	196388	-1	1	EIF2S3	translation initiation factor 2 subunit 3	GTP_EFTU,eIF2_C	PF00009.23,PF09173.7
NEIG_00128	366	196732	197097	-1	1	hypothetical protein
NEIG_00129	255	197151	197405	1	1	hypothetical protein
NEIG_00130	744	197638	198381	-1	1	hypothetical protein
NEIG_00131	1917	198423	200339	1	1	hypothetical protein		AAA	PF00004.25		1	i154-176o
NEIG_00132	1509	200814	202322	1	1	PHO87_91	phosphate transporter				10	i56-78o98-120i133-155o190-212i219-241o261-283i303-325o397-419i432-454o474-496i
NEIG_00133	885	202331	203215	1	1	KRR1	ribosomal RNA assembly protein
NEIG_00134	327	203283	203609	-1	1	TAF10	transcription initiation factor TFIID subunit 10	TFIID_30kDa	PF03540.9
NEIG_00135	159	203622	203780	-1	1	hypothetical protein
NEIG_00136	1017	203808	204824	1	1	RAD51	DNA repair protein RAD51	Rad51,RecA,AAA_25	PF08423.7,PF00154.17,PF13481.2
NEIG_00137	780	205209	205988	-1	1	NSA2	ribosome biogenesis protein NSA2	Ribosomal_S8e	PF01201.18
NEIG_00138	1938	206002	207939	1	1	MCM8	DNA helicase MCM8 [EC:3.6.4.12]	MCM,Mg_chelatase,AAA_5	PF00493.19,PF01078.17,PF07728.10
NEIG_00139	522	208328	208849	1	1	hypothetical protein		zf-RING_2,zf-rbx1,zf-RING_11,zinc_ribbon_9	PF13639.2,PF12678.3,PF17123.1,PF14369.2
NEIG_00140	531	209110	209640	1	1	hypothetical protein
NEIG_00141	2190	209671	211860	1	1	SEC23	protein transport protein SEC23	Sec23_trunk,zf-Sec23_Sec24,Sec23_helical,Sec23_BS,Gelsolin	PF04811.11,PF04810.11,PF04815.11,PF08033.8,PF00626.18
NEIG_00142	1488	211950	213437	-1	1	hypothetical protein				Y
NEIG_00143	1554	213568	215121	-1	1	CNOT6	CCR4-NOT transcription complex subunit 6 [EC:3.1.13.4]	Exo_endo_phos,LRR_8,LRR_4	PF03372.19,PF13855.2,PF12799.3
NEIG_00144	534	215184	215717	-1	1	RP-S7e	small subunit ribosomal protein S7e	Ribosomal_S7e	PF01251.14
NEIG_00145	288	215921	216208	1	1	hypothetical protein		Ribosomal_L29e	PF01779.13
NEIG_00146	969	216622	217590	1	1	EXO1	exonuclease 1 [EC:3.1.-.-]	XPG_I,XPG_N	PF00867.14,PF00752.13
NEIG_00147	2364	217744	220107	-1	1	hypothetical protein
NEIG_00148	1059	220168	221226	-1	1	hypothetical protein		Myb_DNA-binding,Myb_DNA-bind_6,SLIDE	PF00249.27,PF13921.2,PF09111.6
NEIG_00149	1941	221242	223182	1	1	dnaK	molecular chaperone DnaK	HSP70,MreB_Mbl	PF00012.16,PF06723.9
NEIG_00150	831	223207	224037	1	1	ARFGAP1	ADP-ribosylation factor GTPase-activating protein 1	ArfGap	PF01412.14
NEIG_00151	987	224621	225607	1	1	hypothetical protein		rve	PF00665.22
NEIG_00152	441	226183	226623	1	1	ERV1	mitochondrial FAD-linked sulfhydryl oxidase [EC:1.8.3.2]	Evr1_Alr	PF04777.9
NEIG_00153	1002	226891	227892	-1	1	KAE1	N6-L-threonylcarbamoyladenine synthase [EC:2.3.1.234]	Peptidase_M22	PF00814.21
NEIG_00154	789	227953	228741	-1	1	hypothetical protein		Polysacc_deac_1	PF01522.17	Y
NEIG_00155	258	229160	229417	-1	1	hypothetical protein		NuA4	PF09340.6
NEIG_00156	492	229445	229936	1	1	E2.3.1.88	peptide alpha-N-acetyltransferase [EC:2.3.1.88]	Acetyltransf_1	PF00583.20		1	i21-40o
NEIG_00157	642	229923	230564	1	1	ERCC1	DNA excision repair protein ERCC-1	Rad10	PF03834.10
NEIG_00158	438	230583	231020	1	1	hypothetical protein		CBFD_NFYB_HMF	PF00808.19
NEIG_00159	363	231059	231421	1	1	RP-S20e	small subunit ribosomal protein S20e	Ribosomal_S10	PF00338.18
NEIG_00160	276	232019	232294	1	1	bolA	BolA protein	BolA	PF01722.14
NEIG_00161	1275	232705	233979	1	1	hypothetical protein					5	i229-251o266-288i301-323o338-357i377-399o
NEIG_00162	1662	234497	236158	-1	1	pyrG	CTP synthase [EC:6.3.4.2]	CTP_synth_N,GATase,Peptidase_C26	PF06418.10,PF00117.24,PF07722.9
NEIG_00163	684	236468	237151	-1	1	UNG	uracil-DNA glycosylase [EC:3.2.2.27]	UDG	PF03167.15
NEIG_00164	2139	237204	239342	1	1	KIF2_24	kinesin family member 2/24	Kinesin	PF00225.19
NEIG_00165	3783	239496	243278	-1	1	CPSF1	cleavage and polyadenylation specificity factor subunit 1	CPSF_A	PF03178.11
NEIG_00166	1068	243473	244540	-1	1	hypothetical protein		DnaJ	PF00226.27		7	i99-121o131-153i160-182o186-208i229-251o275-297i304-326o
NEIG_00167	765	245108	245872	-1	1	TRM61	tRNA (adenine57-N1/adenine58-N1)-methyltransferase [EC:2.1.1.219 2.1.1.220]	GCD14	PF08704.6
NEIG_00168	855	245879	246733	1	1	PRI1	DNA primase small subunit [EC:2.7.7.-]	DNA_primase_S	PF01896.15
NEIG_00169	1608	247335	248942	-1	1	APC3	anaphase-promoting complex subunit 3	TPR_1,TPR_2,TPR_11,TPR_12,TPR_7	PF00515.24,PF07719.13,PF13414.2,PF13424.2,PF13176.2
NEIG_00170	1491	249035	250525	-1	1	hypothetical protein
NEIG_00171	441	251071	251511	1	1	GNPNAT1	glucosamine-phosphate N-acetyltransferase [EC:2.3.1.4]	Acetyltransf_1,Acetyltransf_7,Acetyltransf_3,Acetyltransf_10	PF00583.20,PF13508.2,PF13302.2,PF13673.2
NEIG_00172	1383	251639	253021	-1	1	hypothetical protein
NEIG_00173	1377	253187	254563	1	1	hypothetical protein		PolyA_pol	PF01743.16
NEIG_00174	255	254820	255074	-1	1	hypothetical protein
NEIG_00175	2607	255106	257712	1	1	hypothetical protein		NUC173	PF08161.8
NEIG_00176	2838	257901	260738	1	1	AARS	alanyl-tRNA synthetase [EC:6.1.1.7]	tRNA-synt_2c,tRNA_SAD	PF01411.15,PF07973.10
NEIG_00177	291	261086	261376	-1	1	hypothetical protein					2	i21-43o53-75i
NEIG_00178	1089	261386	262474	1	1	FDXR	adrenodoxin-NADP+ reductase [EC:1.18.1.6]	Pyr_redox_2	PF07992.10
NEIG_00179	4719	262669	267387	1	1	CNOT1	CCR4-NOT transcription complex subunit 1	CNOT1_CAF1_bind,DUF3819,CNOT1_TTP_bind	PF16415.1,PF12842.3,PF16417.1
NEIG_00180	1071	267830	268900	1	1	RFC3_5	replication factor C subunit 3/5	Rep_fac_C	PF08542.7
NEIG_00181	1017	269071	270087	1	1	hypothetical protein
NEIG_00182	774	270492	271265	1	1	hypothetical protein		CDC73_N	PF16050.1
NEIG_00183	873	271285	272157	-1	1	hypothetical protein		8TM_micro	PF17028.1		4	i74-96o100-122i228-250o260-282i
NEIG_00184	954	272372	273325	-1	1	RFC3_5	replication factor C subunit 3/5	AAA,DNA_pol3_delta2,Rep_fac_C,AAA_14,Rad17,RuvB_N,AAA_22	PF00004.25,PF13177.2,PF08542.7,PF13173.2,PF03215.11,PF05496.8,PF13401.2
NEIG_00185	1326	273628	274953	-1	1	RUVBL2	RuvB-like protein 2 [EC:3.6.4.12]	TIP49,AAA_16	PF06068.9,PF13191.2
NEIG_00186	567	274969	275535	1	1	hypothetical protein		Bromo_TP,TAF8_C	PF07524.9,PF10406.5
NEIG_00187	753	275827	276579	-1	1	hypothetical protein
NEIG_00188	714	276612	277325	1	1	hypothetical protein
NEIG_00189	1776	277748	279523	1	1	AMPD	AMP deaminase [EC:3.5.4.6]	A_deaminase	PF00962.18
NEIG_00190	1230	279859	281088	-1	1	E2.3.1.97	glycylpeptide N-tetradecanoyltransferase [EC:2.3.1.97]	NMT,NMT_C,Acetyltransf_9	PF01233.15,PF02799.11,PF13527.2
NEIG_00191	1530	281250	282779	1	1	MOCS3	adenylyltransferase and sulfurtransferase	ThiF	PF00899.17		1	i106-128o
NEIG_00192	222	282886	283107	-1	1	hypothetical protein
NEIG_00193	549	283118	283666	1	1	hypothetical protein
NEIG_00194	2730	283804	286533	1	1	hypothetical protein				Y			NEMLGF1
NEIG_00195	1608	287086	288693	1	1	hypothetical protein					1	i7-29o
NEIG_00196	1833	289281	291113	1	1	ATPeV1A	V-type H+-transporting ATPase subunit A [EC:3.6.3.14]	ATP-synt_ab,ATP-synt_ab_Xtn,ATP-synt_ab_C,ATP-synt_ab_N	PF00006.21,PF16886.1,PF00306.23,PF02874.19
NEIG_00197	1674	291807	293480	1	1	hypothetical protein					1	i13-35o
NEIG_00198	288	293706	293993	-1	1	hypothetical protein
NEIG_00199	1104	294349	295452	1	1	hypothetical protein		RRM_1,RRM_6	PF00076.18,PF14259.2
NEIG_00200	243	295561	295803	-1	1	hypothetical protein		TBCA	PF02970.12
NEIG_00201	1248	296077	297324	-1	1	PSMC2	26S proteasome regulatory subunit T1	AAA,AAA_22	PF00004.25,PF13401.2
NEIG_00202	2376	297445	299820	1	1	UBE3A	ubiquitin-protein ligase E3 A [EC:2.3.2.26]	HECT	PF00632.21
NEIG_00203	318	300545	300862	1	1	hypothetical protein
NEIG_00204	2613	301018	303630	-1	1	hypothetical protein
NEIG_00205	489	303656	304144	-1	1	RP-L12e	large subunit ribosomal protein L12e	Ribosomal_L11_N,Ribosomal_L11	PF03946.10,PF00298.15
NEIG_00206	2883	304184	307066	1	1	XPO1	exportin-1	Xpo1,IBN_N,CRM1_C	PF08389.8,PF03810.15,PF08767.7
NEIG_00207	888	308069	308956	-1	1	hypothetical protein
NEIG_00208	963	308988	309950	-1	1	hypothetical protein
NEIG_00209	1923	310507	312429	-1	1	ABCB-BAC	ATP-binding cassette, subfamily B, bacterial	ABC_tran,AAA_21,DEAD	PF00005.23,PF13304.2,PF00270.25		5	i61-83o109-131i169-191o201-220i282-304o
NEIG_00210	756	312614	313369	1	1	hypothetical protein		PIN_4	PF13638.2
NEIG_00211	1245	313425	314669	1	1	hypothetical protein
NEIG_00212	594	314662	315255	1	1	hypothetical protein		SCA7	PF08313.8
NEIG_00213	1629	315276	316904	-1	1	MCM9	DNA helicase MCM9 [EC:3.6.4.12]	MCM,Mg_chelatase	PF00493.19,PF01078.17
NEIG_00214	816	316919	317734	-1	1	hypothetical protein
NEIG_00215	1287	317896	319182	-1	1	hypothetical protein		Aa_trans	PF01490.14		10	i17-36o41-63i87-109o124-146i159-181o236-258i293-315o343-362i369-391o406-423i
NEIG_00216	456	319500	319955	1	1	hypothetical protein					5	o10-29i36-58o68-90i97-116o126-148i
NEIG_00217	3549	320612	324160	1	1	TOP2	DNA topoisomerase II [EC:5.99.1.3]	DNA_topoisoIV,TOPRIM_C,DNA_gyraseB,HATPase_c,Toprim	PF00521.16,PF16898.1,PF00204.21,PF02518.22,PF01751.18
NEIG_00218	813	324278	325090	-1	1	PSMD7	26S proteasome regulatory subunit N8	JAB,MitMem_reg	PF01398.17,PF13012.2	Y
NEIG_00219	1491	325260	326750	-1	1	hypothetical protein					6	o39-61i113-132o162-184i338-360o370-392i442-464o
NEIG_00220	261	326954	327214	-1	1	hypothetical protein
NEIG_00221	1947	327294	329240	1	1	hypothetical protein		zf-C2H2_aberr	PF17017.1
NEIG_00222	198	329275	329472	1	1	hypothetical protein					2	i5-27o32-51i
NEIG_00223	621	329817	330437	-1	1	hypothetical protein		HSF_DNA-bind	PF00447.13
NEIG_00224	3111	330479	333589	1	1	hypothetical protein
NEIG_00225	1299	333615	334913	1	1	SLC41A	solute carrier family 41	MgtE	PF01769.12		9	i13-35o93-115i128-161o216-238i250-272o277-299i341-363o373-395i408-430o
NEIG_00226	5457	335249	340705	-1	1	ATR	serine/threonine-protein kinase ATR [EC:2.7.11.1]	PI3_PI4_kinase	PF00454.23
NEIG_00227	1041	340718	341758	-1	1	hypothetical protein
NEIG_00228	3042	342009	345050	-1	1	POLD1	DNA polymerase delta subunit 1 [EC:2.7.7.7]	DNA_pol_B,DNA_pol_B_exo1,zf-C4pol	PF00136.17,PF03104.15,PF14260.2
NEIG_00229	738	345218	345955	-1	1	RP-SAe	small subunit ribosomal protein SAe	Ribosomal_S2	PF00318.16
NEIG_00230	1281	346011	347291	1	1	hypothetical protein
NEIG_00231	2304	347747	350050	-1	1	hypothetical protein		Glycos_transf_1,Glyco_trans_1_4	PF00534.16,PF13692.2
NEIG_00232	885	350533	351417	-1	1	hypothetical protein		zf-RRPl_C4	PF17026.1		2	i133-155o170-199i
NEIG_00233	522	351414	351935	-1	1	TSR3	pre-rRNA-processing protein TSR3	DUF367	PF04034.9
NEIG_00234	1131	352256	353386	-1	1	hypothetical protein					6	i148-170o174-191i198-232o247-266i273-295o344-366i
NEIG_00235	1242	353804	355045	-1	1	hypothetical protein
NEIG_00236	279	355138	355416	-1	1	hypothetical protein		zf-AN1	PF01428.12
NEIG_00237	876	355447	356322	1	1	ZDHHC	palmitoyltransferase [EC:2.3.1.225]	zf-DHHC	PF01529.16		4	i12-34o44-66i158-180o190-212i
NEIG_00238	1401	356557	357957	-1	1	PES1	pescadillo	Pescadillo_N	PF06732.7
NEIG_00239	1284	358153	359436	1	1	HDAC1_2	histone deacetylase 1/2 [EC:3.5.1.98]	Hist_deacetyl	PF00850.15
NEIG_00240	540	359519	360058	-1	1	hypothetical protein
NEIG_00241	792	360169	360960	-1	1	hypothetical protein		zf-RING_2,zf-RING_11,zf-rbx1,zf-C3HC4,zf-RING_5	PF13639.2,PF17123.1,PF12678.3,PF00097.21,PF14634.2		4	o47-69i82-104o119-141i161-183o
NEIG_00242	1398	361909	363306	-1	1	hypothetical protein					1	o432-451i	NEMLGF3
NEIG_00243	369	363995	364363	-1	1	hypothetical protein
NEIG_00244	1359	364887	366245	-1	1	hypothetical protein		Kri1,Kri1_C	PF05178.8,PF12936.3
NEIG_00245	2025	366817	368841	-1	1	hypothetical protein					4	o42-64i410-432o447-469i656-673o
NEIG_00246	606	369399	370004	1	1	RAB1A	Ras-related protein Rab-1A	Ras,Roc,Arf,Gtr1_RagA,MMR_HSR1,GTP_EFTU,SRPRB	PF00071.18,PF08477.9,PF00025.17,PF04670.8,PF01926.19,PF00009.23,PF09439.6
NEIG_00247	420	370650	371069	-1	1	H3	histone H3	Histone	PF00125.20
NEIG_00248	195	371754	371948	-1	1	hypothetical protein		LSM	PF01423.18
NEIG_00249	201	372022	372222	-1	1	hypothetical protein
NEIG_00250	906	372233	373138	1	1	hypothetical protein
NEIG_00251	888	373849	374736	1	1	hypothetical protein					5	i79-101o131-153i174-196o206-228i249-271o
NEIG_00252	1740	375443	377182	1	1	hypothetical protein				Y			NEMLGF1
NEIG_00253	525	3	527	-1	2	SEPT3_9_12	septin 3/9/12	Septin	PF00735.14
NEIG_00254	3480	904	4383	-1	2	hypothetical protein					1	i84-103o	NEMLGF5
NEIG_00255	1629	4589	6217	-1	2	DDX3X	ATP-dependent RNA helicase DDX3X [EC:3.6.4.13]	DEAD,Helicase_C,ResIII	PF00270.25,PF00271.27,PF04851.11
NEIG_00256	1347	6237	7583	-1	2	hypothetical protein		WD40	PF00400.28
NEIG_00257	165	7736	7900	-1	2	hypothetical protein				Y
NEIG_00258	2184	8379	10562	-1	2	COPB2	coatomer, subunit beta'	Coatomer_WDAD,WD40	PF04053.10,PF00400.28
NEIG_00259	2871	11531	14401	-1	2	hypothetical protein		RhoGAP	PF00620.23
NEIG_00260	1932	15068	16999	-1	2	hypothetical protein					1	i28-50o	NEMLGF1
NEIG_00261	2397	17190	19586	-1	2	hypothetical protein					6	o366-388i509-531o546-568i575-597o632-654i764-786o
NEIG_00262	615	19939	20553	-1	2	hypothetical protein		THUMP	PF02926.13
NEIG_00263	1713	20582	22294	1	2	SPB1	AdoMet-dependent rRNA methyltransferase SPB1 [EC:2.1.1.-]	FtsJ,Spb1_C	PF01728.15,PF07780.8
NEIG_00264	291	22549	22839	1	2	MED31	mediator of RNA polymerase II transcription subunit 31	Med31	PF05669.8
NEIG_00265	231	22876	23106	-1	2	NEDD8	ubiquitin-like protein Nedd8	ubiquitin,Rad60-SLD	PF00240.19,PF11976.4
NEIG_00266	1338	23478	24815	1	2	hypothetical protein
NEIG_00267	1413	25040	26452	1	2	hypothetical protein
NEIG_00268	1374	26597	27970	-1	2	NARS	asparaginyl-tRNA synthetase [EC:6.1.1.22]	tRNA-synt_2	PF00152.16
NEIG_00269	231	28655	28885	1	2	hypothetical protein
NEIG_00270	537	28981	29517	1	2	RP-L11e	large subunit ribosomal protein L11e	Ribosomal_L5_C,Ribosomal_L5	PF00673.17,PF00281.15
NEIG_00271	798	29537	30334	-1	2	hypothetical protein		NIF3	PF01784.14
NEIG_00272	246	30366	30611	1	2	hypothetical protein
NEIG_00273	480	30678	31157	1	2	SNU13	U4/U6 small nuclear ribonucleoprotein SNU13	Ribosomal_L7Ae	PF01248.22
NEIG_00274	2862	31459	34320	1	2	hypothetical protein							NEMLGF1
NEIG_00275	1173	34712	35884	-1	2	hypothetical protein				Y
NEIG_00276	2412	36266	38677	1	2	hypothetical protein		Cse1	PF08506.6
NEIG_00277	852	39070	39921	-1	2	hypothetical protein		RRN3	PF05327.7
NEIG_00278	765	40308	41072	1	2	hypothetical protein
NEIG_00279	429	41270	41698	-1	2	hypothetical protein		Yippee-Mis18	PF03226.10
NEIG_00280	735	42065	42799	1	2	hypothetical protein
NEIG_00281	1656	43426	45081	-1	2	SDA1	protein SDA1
NEIG_00282	729	45400	46128	1	2	hypothetical protein		Tub	PF01167.14
NEIG_00283	153	46240	46392	-1	2	hypothetical protein
NEIG_00284	621	46361	46981	-1	2	ITPA	inosine triphosphate pyrophosphatase [EC:3.6.1.19]	Ham1p_like	PF01725.12
NEIG_00285	1248	47320	48567	-1	2	NOP2	ribosomal RNA methyltransferase Nop2 [EC:2.1.1.-]	Nol1_Nop2_Fmu,Methyltr_RsmF_N	PF01189.13,PF17125.1
NEIG_00286	1977	49414	51390	-1	2	hypothetical protein		Myb_DNA-binding	PF00249.27
NEIG_00287	834	51720	52553	1	2	PSMB7	20S proteasome subunit beta 2 [EC:3.4.25.1]	Proteasome	PF00227.22
NEIG_00288	1335	53164	54498	-1	2	hypothetical protein					1	o411-430i	NEMLGF3
NEIG_00289	588	55514	56101	-1	2	hypothetical protein
NEIG_00290	786	56135	56920	1	2	hypothetical protein		DUF5092	PF17010.1		2	i215-234o238-257i
NEIG_00291	777	57505	58281	1	2	SUPT3H	transcription initiation protein SPT3	TFIID-18kDa	PF02269.12
NEIG_00292	1518	58883	60400	-1	2	E3.4.21.48	cerevisin [EC:3.4.21.48]	Peptidase_S8,Inhibitor_I9	PF00082.18,PF05922.12	Y
NEIG_00293	2004	60786	62789	-1	2	hypothetical protein				Y	1	o644-666i
NEIG_00294	960	63469	64428	1	2	hypothetical protein					1	o296-318i	NEMLGF4
NEIG_00295	318	64652	64969	-1	2	hypothetical protein		Rpr2	PF04032.12
NEIG_00296	3126	64987	68112	1	2	SMC2	structural maintenance of chromosome 2	SMC_N,SMC_hinge,AAA_21,AAA_23,AAA_29	PF02463.15,PF06470.9,PF13304.2,PF13476.2,PF13555.2
NEIG_00297	141	68530	68670	1	2	hypothetical protein
NEIG_00298	1464	69051	70514	1	2	hypothetical protein							NEMLGF4
NEIG_00299	1455	70882	72336	1	2	hypothetical protein							NEMLGF4
NEIG_00300	2271	72541	74811	-1	2	hypothetical protein		DENN	PF02141.17
NEIG_00301	255	75086	75340	-1	2	SPCS1	signal peptidase complex subunit 1 [EC:3.4.-.-]	SPC12	PF06645.9		2	i29-48o53-75i
NEIG_00302	156	75367	75522	1	2	hypothetical protein		MOZART1	PF12554.4
NEIG_00303	717	76237	76953	1	2	hypothetical protein					6	o15-33i40-59o79-101i122-139o154-176i197-219o
NEIG_00304	876	77508	78383	-1	2	hypothetical protein		DUF5095	PF17016.1
NEIG_00305	489	78403	78891	1	2	hypothetical protein		DUF2039	PF10217.5
NEIG_00306	1356	80312	81667	1	2	hypothetical protein					1	i25-47o	NEMLGF1
NEIG_00307	1593	82086	83678	1	2	hypothetical protein				Y	1	i5-27o
NEIG_00308	2106	85152	87257	1	2	hypothetical protein							NEMLGF1
NEIG_00309	1266	87526	88791	-1	2	hypothetical protein					1	i26-48o	NEMLGF1
NEIG_00310	831	89566	90396	-1	2	ZDHHC	palmitoyltransferase [EC:2.3.1.225]	zf-DHHC	PF01529.16		4	i12-34o41-63i126-148o163-185i
NEIG_00311	738	90422	91159	-1	2	hypothetical protein		NOB1_Zn_bind	PF08772.7
NEIG_00312	2736	91673	94408	-1	2	hypothetical protein		RVT_1	PF00078.23
NEIG_00313	1188	94609	95796	1	2	hypothetical protein					2	o342-364i366-388o
NEIG_00314	1908	96129	98036	-1	2	hypothetical protein		MS_channel	PF00924.14		6	i55-77o101-123i136-158o173-195i408-430o445-467i
NEIG_00315	180	98459	98638	1	2	hypothetical protein
NEIG_00316	1371	98695	100065	-1	2	hypothetical protein
NEIG_00317	426	100802	101227	1	2	hypothetical protein
NEIG_00318	1122	101496	102617	1	2	hypothetical protein					6	i74-96o111-133i145-167o182-204i224-246o274-296i
NEIG_00319	1635	102667	104301	-1	2	hypothetical protein				Y	1	i7-26o
NEIG_00320	3234	105551	108784	1	2	hypothetical protein
NEIG_00321	2061	109868	111928	1	2	hypothetical protein				Y
NEIG_00322	1521	112252	113772	-1	2	ERCC6	DNA excision repair protein ERCC-6	SNF2_N,Helicase_C,ResIII	PF00176.19,PF00271.27,PF04851.11
NEIG_00323	417	113920	114336	-1	2	H3	histone H3	Histone	PF00125.20
NEIG_00324	324	114909	115232	1	2	H4	histone H4	CENP-T_C,CBFD_NFYB_HMF	PF15511.2,PF00808.19
NEIG_00325	300	116034	116333	1	2	hypothetical protein		Homeobox	PF00046.25
NEIG_00326	831	116478	117308	1	2	hypothetical protein					1	o209-231i
NEIG_00327	264	117589	117852	-1	2	hypothetical protein					3	i12-34o39-61i63-85o
NEIG_00328	1509	118521	120029	-1	2	CCT2	T-complex protein 1 subunit beta	Cpn60_TCP1	PF00118.20
NEIG_00329	1782	120131	121912	1	2	GGT1_5	gamma-glutamyltranspeptidase / glutathione hydrolase / leukotriene-C4 hydrolase [EC:2.3.2.2 3.4.19.13 3.4.19.14]	G_glu_transpept	PF01019.17	Y
NEIG_00330	309	122590	122898	1	2	hypothetical protein		MS_channel	PF00924.14		1	o15-34i
NEIG_00331	243	122964	123206	1	2	hypothetical protein		DUF1242	PF06842.8	Y	2	i2-24o62-79i
NEIG_00332	222	123195	123416	-1	2	hypothetical protein
NEIG_00333	1038	123767	124804	-1	2	E2.7.7.41	phosphatidate cytidylyltransferase [EC:2.7.7.41]	CTP_transf_1	PF01148.16		8	i21-40o45-67i93-112o117-139i146-168o178-200i212-234o249-271i
NEIG_00334	1206	124875	126080	1	2	USP22_27_51	ubiquitin carboxyl-terminal hydrolase 22/27/51 [EC:3.4.19.12]	UCH,UCH_1	PF00443.25,PF13423.2
NEIG_00335	822	126369	127190	-1	2	hypothetical protein					5	i69-91o126-148i160-182o197-219i232-254o
NEIG_00336	993	127731	128723	-1	2	hypothetical protein					7	i44-66o98-120i141-163o167-184i205-227o242-264i276-298o
NEIG_00337	918	129343	130260	1	2	hypothetical protein
NEIG_00338	492	130289	130780	1	2	PUA domain protein		PUA	PF01472.16
NEIG_00339	3420	131008	134427	-1	2	hypothetical protein					1	i12-29o	NEMLGF5
NEIG_00340	702	134562	135263	-1	2	PSMA5	20S proteasome subunit alpha 5 [EC:3.4.25.1]	Proteasome,Proteasome_A_N	PF00227.22,PF10584.5
NEIG_00341	1305	135627	136931	-1	2	hypothetical protein		Peptidase_M48	PF01435.14		8	i26-48o102-121i142-164o177-199i206-228o315-337i344-366o397-419i
NEIG_00342	318	137295	137612	1	2	LSM1	U6 snRNA-associated Sm-like protein LSm1	LSM	PF01423.18
NEIG_00343	150	137617	137766	-1	2	hypothetical protein
NEIG_00344	195	137819	138013	-1	2	hypothetical protein
NEIG_00345	1143	138744	139886	-1	2	hypothetical protein
NEIG_00346	618	140456	141073	-1	2	hypothetical protein					1	i12-34o
NEIG_00347	600	141816	142415	1	2	hypothetical protein					1	i48-67o
NEIG_00348	705	143000	143704	-1	2	PSMA4	20S proteasome subunit alpha 3 [EC:3.4.25.1]	Proteasome,Proteasome_A_N	PF00227.22,PF10584.5
NEIG_00349	396	143984	144379	1	2	hypothetical protein		zf-DBF	PF07535.8
NEIG_00350	2685	144949	147633	-1	2	hypothetical protein					1	i7-29o
NEIG_00351	432	148026	148457	1	2	hypothetical protein					3	i21-43o58-80i87-109o
NEIG_00352	1803	148265	150067	-1	2	hypothetical protein		Symplekin_C	PF12295.4
NEIG_00353	597	150098	150694	1	2	PHS1	very-long-chain (3R)-3-hydroxyacyl-CoA dehydratase [EC:4.2.1.134]	PTPLA	PF04387.10		5	o15-37i73-95o110-132i141-163o167-184i
NEIG_00354	573	151488	152060	1	2	SFRS4_5_6	splicing factor, arginine/serine-rich 4/5/6	RRM_1,RRM_6	PF00076.18,PF14259.2
NEIG_00355	1158	152719	153876	-1	2	hypothetical protein					7	i31-53o96-118i185-207o217-239i246-268o273-295i316-338o
NEIG_00356	1746	154962	156707	-1	2	hypothetical protein					16	i7-26o37-59i72-90o105-127i140-162o172-191i203-222o232-254i274-296o311-333i380-402o407-429i442-461o476-498i518-540o546-568i
NEIG_00357	1047	157061	158107	-1	2	42620	septin 7	Septin	PF00735.14
NEIG_00358	315	158109	158423	-1	2	hypothetical protein					1	i81-103o
NEIG_00359	1290	158700	159989	-1	2	hypothetical protein
NEIG_00360	1398	160004	161401	-1	2	hypothetical protein
NEIG_00361	561	162206	162766	-1	2	MPV17	protein Mpv17	Mpv17_PMP22	PF04117.8		4	i23-45o55-76i97-119o154-176i
NEIG_00362	204	162763	162966	-1	2	hypothetical protein
NEIG_00363	405	163360	163764	-1	2	hypothetical protein				Y
NEIG_00364	669	164054	164722	-1	2	SAR1	GTP-binding protein SAR1 [EC:3.6.5.-]	Arf,G-alpha,SRPRB,Ras,Roc,MMR_HSR1,Gtr1_RagA	PF00025.17,PF00503.16,PF09439.6,PF00071.18,PF08477.9,PF01926.19,PF04670.8
NEIG_00365	462	165279	165740	-1	2	hypothetical protein		DUF5091	PF17012.1
NEIG_00366	1338	165818	167155	1	2	ALG7	UDP-N-acetylglucosamine--dolichyl-phosphate N-acetylglucosaminephosphotransferase [EC:2.7.8.15]	Glycos_transf_4	PF00953.17		8	i69-91o120-139i146-163o178-200i207-229o257-276i297-319o418-440i
NEIG_00367	2820	167860	170679	1	2	hypothetical protein					1	i7-29o	NEMLGF1
NEIG_00368	654	171096	171749	1	2	hypothetical protein
NEIG_00369	1050	171897	172946	1	2	hypothetical protein
NEIG_00370	528	173077	173604	1	2	hypothetical protein					3	o5-27i36-58o68-90i
NEIG_00371	357	173627	173983	1	2	hypothetical protein
NEIG_00372	483	174174	174656	1	2	PTH2	peptidyl-tRNA hydrolase, PTH2 family [EC:3.1.1.29]	PTH2	PF01981.12		1	o5-27i
NEIG_00373	1089	175025	176113	1	2	dph2	2-(3-amino-3-carboxypropyl)histidine synthase [EC:2.5.1.108]	Diphthamide_syn	PF01866.13
NEIG_00374	2937	176384	179320	1	2	NTE	lysophospholipid hydrolase [EC:3.1.1.5]	Patatin	PF01734.18	Y	1	i2-21o
NEIG_00375	1791	179914	181704	-1	2	hypothetical protein					1	o558-580i
NEIG_00376	831	181837	182667	-1	2	hypothetical protein
NEIG_00377	1914	183007	184920	1	2	hypothetical protein
NEIG_00378	1974	185107	187080	-1	2	hypothetical protein		DBD_Tnp_Mut	PF03108.11
NEIG_00379	186	187091	187276	-1	2	hypothetical protein		PPI_Ypi1	PF07491.7
NEIG_00380	381	187584	187964	-1	2	hypothetical protein					1	o78-100i
NEIG_00381	789	188228	189016	-1	2	PMM	phosphomannomutase [EC:5.4.2.8]	PMM,S6PP,Hydrolase_3	PF03332.9,PF05116.9,PF08282.8
NEIG_00382	771	189690	190460	1	2	RP-S3Ae	small subunit ribosomal protein S3Ae	Ribosomal_S3Ae	PF01015.14
NEIG_00383	288	190605	190892	1	2	hypothetical protein
NEIG_00384	186	191565	191750	1	2	hypothetical protein
NEIG_00385	897	192355	193251	1	2	hypothetical protein					5	i82-104o134-156i177-199o209-231i251-273o
NEIG_00386	3012	193873	196884	1	2	hypothetical protein					1	i26-43o	NEMLGF1
NEIG_00387	1629	197449	199077	1	2	hypothetical protein				Y
NEIG_00388	1188	199809	200996	1	2	hypothetical protein					1	o367-389i	NEMLGF3
NEIG_00389	2757	201619	204375	1	2	hypothetical protein				Y			NEMLGF1
NEIG_00390	297	204719	205015	-1	2	hypothetical protein		Synaptobrevin	PF00957.17		1	i68-90o
NEIG_00391	1419	205044	206462	-1	2	BRF1	transcription factor IIIB 90 kDa subunit	TFIIB,BRF1,TF_Zn_Ribbon	PF00382.15,PF07741.9,PF08271.8
NEIG_00392	855	206649	207503	1	2	hypothetical protein		Bromo_TP_like	PF17027.1
NEIG_00393	1674	207590	209263	-1	2	hypothetical protein
NEIG_00394	276	209288	209563	1	2	hypothetical protein
NEIG_00395	597	209535	210131	1	2	hypothetical protein
NEIG_00396	567	210177	210743	1	2	EIF4E	translation initiation factor 4E	IF4E	PF01652.14	Y
NEIG_00397	852	210948	211799	1	2	hypothetical protein
NEIG_00398	633	211982	212614	-1	2	MRT4	mRNA turnover protein 4
NEIG_00399	1011	212729	213739	-1	2	hypothetical protein		UPF0160	PF03690.9
NEIG_00400	615	214165	214779	1	2	PSMB3	20S proteasome subunit beta 3 [EC:3.4.25.1]	Proteasome	PF00227.22
NEIG_00401	1833	215107	216939	-1	2	ACTR5	actin-related protein 5	Actin	PF00022.15
NEIG_00402	654	217745	218398	1	2	hypothetical protein							NEMLGF3
NEIG_00403	414	218531	218944	1	2	hypothetical protein					1	o99-121i	NEMLGF3
NEIG_00404	2736	219926	222661	-1	2	hypothetical protein				Y			NEMLGF1
NEIG_00405	645	223391	224035	-1	2	ATPeV1E	V-type H+-transporting ATPase subunit E	vATP-synt_E	PF01991.14
NEIG_00406	1101	224579	225679	-1	2	hypothetical protein		MMR_HSR1_Xtn,TGS,MMR_HSR1,FeoB_N	PF16897.1,PF02824.17,PF01926.19,PF02421.14
NEIG_00407	1236	226278	227513	1	2	ETF1	peptide chain release factor subunit 1	eRF1_2,eRF1_3,eRF1_1	PF03464.11,PF03465.11,PF03463.11
NEIG_00408	1728	227996	229723	-1	2	truD	tRNA pseudouridine13 synthase [EC:5.4.99.27]	TruD	PF01142.14
NEIG_00409	201	229734	229934	1	2	TTDA	TFIIH basal transcription factor complex TTD-A subunit	Tfb5	PF06331.8
NEIG_00410	975	230372	231346	1	2	hypothetical protein
NEIG_00411	843	231941	232783	-1	2	hypothetical protein
NEIG_00412	651	232820	233470	1	2	E2F3	transcription factor E2F3	E2F_TDP,E2F_CC-MB	PF02319.16,PF16421.1
NEIG_00413	423	234234	234656	1	2	hypothetical protein
NEIG_00414	273	234673	234945	1	2	hypothetical protein
NEIG_00415	387	235057	235443	-1	2	APC10	anaphase-promoting complex subunit 10	ANAPC10	PF03256.12
NEIG_00416	2367	236184	238550	-1	2	ACSS	acetyl-CoA synthetase [EC:6.2.1.1]	AMP-binding,ACAS_N,AMP-binding_C	PF00501.24,PF16177.1,PF13193.2
NEIG_00417	1764	238628	240391	-1	2	MLH1	DNA mismatch repair protein MLH1	DNA_mis_repair,HATPase_c_3,HATPase_c	PF01119.15,PF13589.2,PF02518.22
NEIG_00418	426	240944	241369	-1	2	hypothetical protein		zf-C2H2_4,zf-C2H2,zf-H2C2_2,zf-C2H2_6	PF13894.2,PF00096.22,PF13465.2,PF13912.2
NEIG_00419	1446	241829	243274	-1	2	hypothetical protein
NEIG_00420	2670	243292	245961	1	2	hypothetical protein
NEIG_00421	591	246111	246701	1	2	hypothetical protein
NEIG_00422	1593	246936	248528	-1	2	hypothetical protein				Y
NEIG_00423	1164	248967	250130	-1	2	DGAT1	diacylglycerol O-acyltransferase 1 [EC:2.3.1.20 2.3.1.75 2.3.1.76]	MBOAT	PF03062.15		7	o15-37i65-82o97-119i184-206o228-250i305-323o356-375i
NEIG_00424	327	250176	250502	1	2	hypothetical protein		zinc_ribbon_15	PF17032.1
NEIG_00425	168	250610	250777	1	2	hypothetical protein		SRP40_C	PF05022.8
NEIG_00426	2148	251377	253524	-1	2	UTP13	U3 small nucleolar RNA-associated protein 13
NEIG_00427	2328	253992	256319	-1	2	hypothetical protein
NEIG_00428	1242	257114	258355	1	2	SCH9	serine/threonine protein kinase SCH9 [EC:2.7.11.1]	Pkinase,Pkinase_Tyr	PF00069.21,PF07714.13
NEIG_00429	750	258607	259356	1	2	TAF7	transcription initiation factor TFIID subunit 7	TAFII55_N	PF04658.9
NEIG_00430	2712	259644	262355	1	2	hypothetical protein				Y			NEMLGF1
NEIG_00431	1224	262592	263815	-1	2	hypothetical protein		Polysacc_deac_1	PF01522.17	Y
NEIG_00432	3039	264725	267763	1	2	hypothetical protein					1	i17-39o	NEMLGF5
NEIG_00433	3045	269267	272311	1	2	hypothetical protein					1	i20-42o	NEMLGF5
NEIG_00434	3240	1031	4270	1	3	hypothetical protein					1	i13-35o	NEMLGF5
NEIG_00435	561	5868	6428	1	3	hypothetical protein					1	i160-182o
NEIG_00436	1953	6701	8653	-1	3	hypothetical protein					1	o623-645i
NEIG_00437	1842	9264	11105	-1	3	hypothetical protein					1	o589-606i
NEIG_00438	255	11376	11630	1	3	hypothetical protein					1	o4-21i
NEIG_00439	1290	11940	13229	1	3	hypothetical protein							NEMLGF4
NEIG_00440	1386	14173	15558	-1	3	hypothetical protein
NEIG_00441	477	15981	16457	-1	3	ATPeV0C	V-type H+-transporting ATPase 16kDa proteolipid subunit	ATP-synt_C	PF00137.17		4	o13-35i56-78o93-112i133-155o
NEIG_00442	1392	16867	18258	-1	3	hypothetical protein
NEIG_00443	399	18357	18755	1	3	hypothetical protein
NEIG_00444	435	19236	19670	1	3	hypothetical protein
NEIG_00445	1398	19693	21090	1	3	LPIN	phosphatidate phosphatase LPIN [EC:3.1.3.4]	LNS2,Lipin_N	PF08235.9,PF04571.10
NEIG_00446	264	21190	21453	1	3	hypothetical protein
NEIG_00447	720	22276	22995	-1	3	hypothetical protein		MICSWaP	PF17018.1	Y
NEIG_00448	1242	24758	25999	-1	3	hypothetical protein
NEIG_00449	702	26399	27100	-1	3	hypothetical protein		Ran_BP1	PF00638.14
NEIG_00450	933	27323	28255	1	3	TFIIE1	transcription initiation factor TFIIE subunit alpha	TFIIE_alpha	PF02002.13
NEIG_00451	1608	28769	30376	1	3	RTCB	tRNA-splicing ligase RtcB [EC:6.5.1.3]	RtcB	PF01139.13
NEIG_00452	567	31022	31588	1	3	hypothetical protein
NEIG_00453	1062	31938	32999	-1	3	hypothetical protein					9	i20-42o47-64i71-93o120-142i149-171o236-258i279-297o302-321i328-347o
NEIG_00454	480	33230	33709	-1	3	hypothetical protein
NEIG_00455	489	34449	34937	-1	3	ndk	nucleoside-diphosphate kinase [EC:2.7.4.6]	NDK	PF00334.15
NEIG_00456	327	35076	35402	1	3	hypothetical protein					1	i79-101o
NEIG_00457	381	35707	36087	1	3	hypothetical protein					1	i80-102o
NEIG_00458	318	36371	36688	1	3	hypothetical protein					1	i69-91o
NEIG_00459	3213	37173	40385	-1	3	hypothetical protein				Y
NEIG_00460	1431	40939	42369	-1	3	hypothetical protein					1	i12-31o
NEIG_00461	1152	43129	44280	1	3	RAE1	mRNA export factor	WD40	PF00400.28
NEIG_00462	1566	44637	46202	-1	3	hypothetical protein		Cnn_1N	PF07989.7
NEIG_00463	1899	46228	48126	1	3	hypothetical protein		Flavodoxin_1	PF00258.21
NEIG_00464	786	48717	49502	-1	3	hypothetical protein				Y	1	i51-73o
NEIG_00465	312	50429	50740	1	3	hypothetical protein				Y	2	o4-26i80-102o
NEIG_00466	1917	52181	54097	1	3	hypothetical protein				Y
NEIG_00467	909	54704	55612	1	3	hypothetical protein				Y	1	o280-299i
NEIG_00468	840	56106	56945	-1	3	hypothetical protein					3	o5-27i131-153o229-251i
NEIG_00469	2424	57022	59445	-1	3	hypothetical protein		GRASP55_65	PF04495.10
NEIG_00470	810	60065	60874	-1	3	AURKA	aurora kinase A [EC:2.7.11.1]	Pkinase,Pkinase_Tyr,Kinase-like	PF00069.21,PF07714.13,PF14531.2
NEIG_00471	438	60908	61345	1	3	hypothetical protein		Peptidase_C97	PF05903.10
NEIG_00472	870	61394	62263	-1	3	hypothetical protein
NEIG_00473	648	62798	63445	1	3	hypothetical protein				Y
NEIG_00474	492	63768	64259	-1	3	MED6	mediator of RNA polymerase II transcription subunit 6	Med6	PF04934.10
NEIG_00475	1653	64558	66210	1	3	UBLE1B	ubiquitin-like 1-activating enzyme E1 B [EC:6.2.1.45]	ThiF	PF00899.17
NEIG_00476	651	66882	67532	-1	3	hypothetical protein		Forkhead	PF00250.14
NEIG_00477	756	68337	69092	1	3	EMG1	rRNA small subunit pseudouridine methyltransferase Nep1 [EC:2.1.1.260]	EMG1	PF03587.10
NEIG_00478	1125	69762	70886	1	3	ACTB_G1	actin beta/gamma 1	Actin	PF00022.15
NEIG_00479	1239	71164	72402	1	3	hypothetical protein
NEIG_00480	3597	72733	76329	1	3	hypothetical protein
NEIG_00481	2847	77480	80326	1	3	hypothetical protein		Sec7	PF01369.16
NEIG_00482	1320	81238	82557	-1	3	RSA4	ribosome assembly protein 4	WD40	PF00400.28
NEIG_00483	3432	84490	87921	-1	3	RPA2	DNA-directed RNA polymerase I subunit RPA2 [EC:2.7.7.6]	RNA_pol_Rpb2_6,RNA_pol_Rpb2_1,RNA_pol_Rpb2_3,RNA_pol_Rpb2_7,RNA_pol_Rpb2_2	PF00562.24,PF04563.11,PF04565.12,PF04560.16,PF04561.10
NEIG_00484	435	88360	88794	1	3	hypothetical protein
NEIG_00485	1044	89098	90141	-1	3	hypothetical protein		CAF1A	PF12253.4
NEIG_00486	987	90414	91400	-1	3	SIR2	NAD-dependent histone deacetylase SIR2 [EC:3.5.1.-]	SIR2	PF02146.13
NEIG_00487	639	91530	92168	1	3	ARL2	ADP-ribosylation factor-like protein 2	Arf,Ras,Roc,G-alpha,MMR_HSR1,GTP_EFTU,Gtr1_RagA	PF00025.17,PF00071.18,PF08477.9,PF00503.16,PF01926.19,PF00009.23,PF04670.8
NEIG_00488	309	92155	92463	1	3	RPC11	DNA-directed RNA polymerase III subunit RPC11	TFIIS_C	PF01096.14
NEIG_00489	3735	92811	96545	1	3	hypothetical protein		DCB	PF16213.1
NEIG_00490	369	96935	97303	1	3	hypothetical protein		Glutaredoxin	PF00462.20		1	o15-37i
NEIG_00491	1512	97389	98900	-1	3	hypothetical protein		DUF5097,DDT	PF17020.1,PF02791.13
NEIG_00492	2877	99287	102163	1	3	hypothetical protein		SPT16,FACT-Spt16_Nlob,Rtt106,Peptidase_M24	PF08644.7,PF14826.2,PF08512.8,PF00557.20
NEIG_00493	741	102362	103102	-1	3	hypothetical protein					5	i60-82o97-114i134-156o176-198i211-233o
NEIG_00494	2223	103511	105733	-1	3	MCM6	DNA replication licensing factor MCM6 [EC:3.6.4.12]	MCM,MCM_N,Mg_chelatase,AAA_5	PF00493.19,PF14551.2,PF01078.17,PF07728.10
NEIG_00495	510	106399	106908	1	3	hypothetical protein
NEIG_00496	3018	107103	110120	-1	3	hypothetical protein					2	i12-31o979-1001i
NEIG_00497	480	110712	111191	-1	3	hypothetical protein
NEIG_00498	1737	111230	112966	-1	3	hypothetical protein				Y	1	i12-34o
NEIG_00499	1893	113713	115605	1	3	HSPA1_8	heat shock 70kDa protein 1/8	HSP70,MreB_Mbl	PF00012.16,PF06723.9
NEIG_00500	2067	115852	117918	1	3	STT3	dolichyl-diphosphooligosaccharide--protein glycosyltransferase [EC:2.4.99.18]	STT3	PF02516.10		10	o15-32i83-105o109-131i144-161o171-190i202-224o239-261i293-312o357-376i388-410o
NEIG_00501	612	118546	119157	1	3	hypothetical protein				Y
NEIG_00502	1482	119204	120685	1	3	CCT5	T-complex protein 1 subunit epsilon	Cpn60_TCP1	PF00118.20
NEIG_00503	2679	121040	123718	1	3	APE2	aminopeptidase 2 [EC:3.4.11.-]	Peptidase_M1,ERAP1_C	PF01433.16,PF11838.4
NEIG_00504	213	124113	124325	1	3	hypothetical protein				Y	1	o4-26i
NEIG_00505	3444	125341	128784	-1	3	hypothetical protein					1	i12-34o	NEMLGF5
NEIG_00506	1764	129266	131029	1	3	hypothetical protein		Nrap	PF03813.10
NEIG_00507	972	131058	132029	-1	3	BRX1	ribosome biogenesis protein BRX1	Brix	PF04427.14
NEIG_00508	849	132097	132945	1	3	hypothetical protein		HECT_2	PF09814.5
NEIG_00509	732	133037	133768	1	3	hypothetical protein					1	i25-47o
NEIG_00510	711	133787	134497	-1	3	hypothetical protein
NEIG_00511	1335	135002	136336	-1	3	hypothetical protein
NEIG_00512	843	136374	137216	1	3	hypothetical protein					1	o10-32i
NEIG_00513	441	137691	138131	-1	3	hypothetical protein		DMAP1_like	PF17024.1
NEIG_00514	945	138161	139105	1	3	DNAJC2	DnaJ homolog subfamily C member 2	DnaJ	PF00226.27
NEIG_00515	480	139398	139877	-1	3	CPSF4	cleavage and polyadenylation specificity factor subunit 4	zf-CCCH,Torus	PF00642.20,PF16131.1
NEIG_00516	4011	139916	143926	1	3	CHD7	chromodomain-helicase-DNA-binding protein 7 [EC:3.6.4.12]	SNF2_N,Helicase_C,Chromo,HDA2-3,DEAD	PF00176.19,PF00271.27,PF00385.20,PF11496.4,PF00270.25
NEIG_00517	2211	144014	146224	1	3	COPG	coatomer protein complex, subunit gamma	Adaptin_N	PF01602.16		1	i72-94o
NEIG_00518	1338	146422	147759	1	3	hypothetical protein				Y
NEIG_00519	783	147819	148601	1	3	hypothetical protein
NEIG_00520	876	148723	149598	-1	3	VRG4	GDP-mannose transporter				8	o25-47i54-76o112-134i141-163o176-198i210-232o237-259i266-283o
NEIG_00521	1515	149725	151239	1	3	UGP2	UTP--glucose-1-phosphate uridylyltransferase [EC:2.7.7.9]	UDPGP	PF01704.14
NEIG_00522	480	151700	152179	-1	3	hypothetical protein		Mpp10	PF04006.8
NEIG_00523	540	152220	152759	-1	3	hypothetical protein
NEIG_00524	759	152968	153726	1	3	RP-L8e	large subunit ribosomal protein L8e	Ribosomal_L2_C	PF03947.14
NEIG_00525	303	153767	154069	1	3	hypothetical protein					1	i77-99o
NEIG_00526	189	154137	154325	1	3	hypothetical protein					1	o38-60i
NEIG_00527	2199	155023	157221	1	3	hypothetical protein				Y
NEIG_00528	1380	157891	159270	1	3	hypothetical protein
NEIG_00529	294	159904	160197	-1	3	hypothetical protein					1	i69-91o
NEIG_00530	834	160660	161493	-1	3	hypothetical protein					7	o33-50i70-92o107-129i136-158o188-210i222-244o254-276i
NEIG_00531	936	161708	162643	1	3	hypothetical protein					2	i24-43o47-69i
NEIG_00532	2127	162934	165060	1	3	hypothetical protein		LRR_8,LRR_4	PF13855.2,PF12799.3	Y
NEIG_00533	1065	165394	166458	-1	3	RNASEH2A	ribonuclease H2 subunit A [EC:3.1.26.4]	RNase_HII	PF01351.14
NEIG_00534	918	166499	167416	1	3	tatD	TatD DNase family protein [EC:3.1.21.-]	TatD_DNase	PF01026.17
NEIG_00535	762	167575	168336	1	3	hypothetical protein		CDC50	PF03381.11		2	o38-60i222-244o
NEIG_00536	405	168423	168827	-1	3	RPB8	DNA-directed RNA polymerases I, II, and III subunit RPABC3	RNA_pol_Rpb8,RNA_pol_RpbG	PF03870.11,PF16992.1
NEIG_00537	945	168856	169800	1	3	hypothetical protein
NEIG_00538	828	170686	171513	1	3	hypothetical protein		PAP2_C	PF14360.2		6	i25-47o82-99i106-128o158-180i187-209o224-246i
NEIG_00539	987	171920	172906	-1	3	hypothetical protein
NEIG_00540	192	173165	173356	-1	3	hypothetical protein
NEIG_00541	1143	173496	174638	-1	3	NOL10	ribosome biogenesis protein ENP2
NEIG_00542	2154	174812	176965	-1	3	MSH2	DNA mismatch repair protein MSH2	MutS_V,MutS_III,MutS_IV	PF00488.17,PF05192.14,PF05190.14
NEIG_00543	663	177014	177676	-1	3	hypothetical protein
NEIG_00544	675	178527	179201	1	3	hypothetical protein					1	i194-216o
NEIG_00545	6750	180365	187114	1	3	hypothetical protein		Reo_sigmaC	PF04582.8		1	i7-29o
NEIG_00546	552	188001	188552	-1	3	hypothetical protein		CLTH	PF10607.5
NEIG_00547	891	188566	189456	-1	3	hypothetical protein		RabGAP-TBC	PF00566.14
NEIG_00548	900	189481	190380	1	3	hypothetical protein		TFIIF_alpha	PF05793.8
NEIG_00549	2037	190396	192432	1	3	hypothetical protein		CNH,RhoGEF	PF00780.18,PF00621.16		1	o610-632i
NEIG_00550	639	192667	193305	1	3	hypothetical protein
NEIG_00551	147	193280	193426	1	3	hypothetical protein					1	i7-25o
NEIG_00552	1260	193787	195046	1	3	hypothetical protein							NEMLGF4
NEIG_00553	1335	195533	196867	1	3	hypothetical protein							NEMLGF4
NEIG_00554	1506	197176	198681	-1	3	hypothetical protein
NEIG_00555	420	198947	199366	-1	3	hypothetical protein		NOT2_3_5	PF04153.14
NEIG_00556	1899	199723	201621	-1	3	hypothetical protein				Y
NEIG_00557	597	201777	202373	1	3	hypothetical protein		Arf,Roc,Gtr1_RagA,Ras,MMR_HSR1,G-alpha	PF00025.17,PF08477.9,PF04670.8,PF00071.18,PF01926.19,PF00503.16
NEIG_00558	2244	202464	204707	1	3	hypothetical protein
NEIG_00559	936	204708	205643	1	3	hypothetical protein
NEIG_00560	621	206124	206744	-1	3	hypothetical protein					5	i28-50o70-87i108-130o140-158i171-193o
NEIG_00561	2988	208668	211655	-1	3	hypothetical protein				Y			NEMLGF5
NEIG_00562	798	213673	214470	-1	3	hypothetical protein					6	o72-94i107-129o134-156i158-180o190-212i225-247o
NEIG_00563	819	215291	216109	1	3	hypothetical protein					5	i61-83o93-115i136-158o173-195i216-238o
NEIG_00564	1812	216437	218248	1	3	hypothetical protein				Y	1	o584-601i
NEIG_00565	1434	218689	220122	1	3	hypothetical protein
NEIG_00566	2523	220468	222990	-1	3	hypothetical protein		HTH_micro	PF17007.1
NEIG_00567	1443	223141	224583	-1	3	hypothetical protein				Y
NEIG_00568	351	224764	225114	-1	3	RPB4	DNA-directed RNA polymerase II subunit RPB4	RNA_pol_Rpb4	PF03874.12
NEIG_00569	651	225162	225812	1	3	hypothetical protein
NEIG_00570	2883	226100	228982	-1	3	hypothetical protein							NEMLGF1
NEIG_00571	1104	230168	231271	1	3	hypothetical protein					1	o345-367i
NEIG_00572	1113	541	1653	-1	4	hypothetical protein
NEIG_00573	1821	1689	3509	1	4	PPP2R1	serine/threonine-protein phosphatase 2A regulatory subunit A	HEAT_2,HEAT	PF13646.2,PF02985.18
NEIG_00574	1446	3696	5141	-1	4	EIF4A3	ATP-dependent RNA helicase [EC:3.6.4.13]	DEAD,Helicase_C	PF00270.25,PF00271.27
NEIG_00575	495	5517	6011	-1	4	hypothetical protein		LSM14,SM-ATX	PF12701.3,PF14438.2
NEIG_00576	768	6042	6809	1	4	hypothetical protein		GDPD	PF03009.13
NEIG_00577	279	7456	7734	-1	4	hypothetical protein
NEIG_00578	1680	7679	9358	-1	4	PIGA	phosphatidylinositol glycan, class A [EC:2.4.1.198]	Glycos_transf_1,PIGA,Glyco_transf_4,Glyco_trans_4_4,Glyco_trans_1_4	PF00534.16,PF08288.8,PF13439.2,PF13579.2,PF13692.2		2	i59-81o520-542i
NEIG_00579	2085	9741	11825	1	4	POMT	dolichyl-phosphate-mannose-protein mannosyltransferase [EC:2.4.1.109]	PMT,PMT_4TMC,MIR	PF02366.14,PF16192.1,PF02815.15		9	i31-50o115-137i166-188o212-234i247-269o564-583i603-620o624-643i650-672o
NEIG_00580	1086	12467	13552	1	4	CSNK1	casein kinase 1 [EC:2.7.11.1]	Pkinase,Pkinase_Tyr	PF00069.21,PF07714.13
NEIG_00581	1365	14090	15454	-1	4	PGD	6-phosphogluconate dehydrogenase [EC:1.1.1.44 1.1.1.343]	6PGD,NAD_binding_2,F420_oxidored,Shikimate_DH	PF00393.15,PF03446.11,PF03807.13,PF01488.16
NEIG_00582	570	15485	16054	1	4	hypothetical protein
NEIG_00583	570	16484	17053	1	4	hypothetical protein		PAP2	PF01569.17		4	i5-24o39-58i143-160o164-186i
NEIG_00584	729	17093	17821	-1	4	hypothetical protein		Pro_isomerase	PF00160.17	Y
NEIG_00585	2646	17856	20501	1	4	hypothetical protein		CH	PF00307.27
NEIG_00586	858	20677	21534	-1	4	hypothetical protein		ubiquitin	PF00240.19
NEIG_00587	1785	22131	23915	-1	4	DNM1L	dynamin 1-like protein [EC:3.6.5.5]	Dynamin_M,Dynamin_N,GED,MMR_HSR1	PF01031.16,PF00350.19,PF02212.14,PF01926.19
NEIG_00588	273	24322	24594	-1	4	hypothetical protein					1	i51-73o
NEIG_00589	321	24705	25025	-1	4	hypothetical protein					1	o41-63i
NEIG_00590	1122	26199	27320	-1	4	WARS	tryptophanyl-tRNA synthetase [EC:6.1.1.2]	tRNA-synt_1b	PF00579.21
NEIG_00591	2907	28166	31072	1	4	hypothetical protein				Y			NEMLGF1
NEIG_00592	375	31324	31698	1	4	hypothetical protein
NEIG_00593	576	32200	32775	1	4	hypothetical protein		PHD	PF00628.25
NEIG_00594	912	32792	33703	1	4	hypothetical protein		Noc2	PF03715.9		1	o151-170i
NEIG_00595	1806	33867	35672	1	4	hypothetical protein		Spc97_Spc98	PF04130.9
NEIG_00596	2130	36389	38518	1	4	hypothetical protein					1	i30-52o	NEMLGF1
NEIG_00597	1071	40175	41245	-1	4	hypothetical protein							NEMLGF4
NEIG_00598	324	41312	41635	-1	4	hypothetical protein							NEMLGF4
NEIG_00599	969	42233	43201	-1	4	hypothetical protein
NEIG_00600	2919	43306	46224	1	4	E3.6.3.1	phospholipid-translocating ATPase [EC:3.6.3.1]	PhoLip_ATPase_C,E1-E2_ATPase,PhoLip_ATPase_N,Hydrolase,HAD,Cation_ATPase	PF16212.1,PF00122.16,PF16209.1,PF00702.22,PF12710.3,PF13246.2		10	i64-83o236-258i279-301o305-327i772-794o798-817i846-868o872-894i901-920o935-957i
NEIG_00601	3054	46408	49461	-1	4	ASCC3	activating signal cointegrator complex subunit 3 [EC:3.6.4.12]	DEAD,Sec63,ResIII,Helicase_C	PF00270.25,PF02889.12,PF04851.11,PF00271.27
NEIG_00602	447	50087	50533	1	4	hypothetical protein				Y
NEIG_00603	363	51297	51659	-1	4	hypothetical protein		DUF5100	PF17029.1
NEIG_00604	735	51689	52423	1	4	RP-S3e	small subunit ribosomal protein S3e	Ribosomal_S3_C	PF00189.16
NEIG_00605	924	52889	53812	-1	4	hypothetical protein
NEIG_00606	1761	53873	55633	1	4	hypothetical protein		LsmAD	PF06741.9
NEIG_00607	843	55754	56596	-1	4	RIOK2	RIO kinase 2 [EC:2.7.11.1]	RIO1,Rio2_N,Kdo,APH,Pkinase	PF01163.18,PF09202.7,PF06293.10,PF01636.19,PF00069.21
NEIG_00608	2028	56593	58620	-1	4	hypothetical protein		Ribonuc_2-5A	PF06479.8	Y	2	o260-282i635-657o
NEIG_00609	816	58632	59447	1	4	hypothetical protein		GLE1	PF07817.9
NEIG_00610	204	59821	60024	-1	4	RP-S28e	small subunit ribosomal protein S28e	Ribosomal_S28e	PF01200.14
NEIG_00611	819	60079	60897	1	4	ENP1	essential nuclear protein 1	Bystin	PF05291.7
NEIG_00612	324	61290	61613	-1	4	hypothetical protein		Utp11	PF03998.9
NEIG_00613	1293	61636	62928	1	4	MYST2	histone acetyltransferase MYST2 [EC:2.3.1.48]	MOZ_SAS	PF01853.14
NEIG_00614	1725	63109	64833	-1	4	hypothetical protein		Glyco_hydro_19	PF00182.15
NEIG_00615	498	64976	65473	1	4	hypothetical protein		zf-Nse	PF11789.4
NEIG_00616	921	65849	66769	1	4	RFC2_4	replication factor C subunit 2/4	AAA,RuvB_N,DNA_pol3_delta2,Rad17,AAA_assoc_2,AAA_14,Bac_DnaA,AAA_33,AAA_22,AAA_16	PF00004.25,PF05496.8,PF13177.2,PF03215.11,PF16193.1,PF13173.2,PF00308.14,PF13671.2,PF13401.2,PF13191.2
NEIG_00617	483	67077	67559	1	4	hypothetical protein
NEIG_00618	351	67955	68305	-1	4	hypothetical protein				Y	1	i84-106o
NEIG_00619	1596	68688	70283	-1	4	CCT1	T-complex protein 1 subunit alpha	Cpn60_TCP1	PF00118.20
NEIG_00620	315	70346	70660	1	4	hypothetical protein		Ank_4	PF13637.2
NEIG_00621	1587	70686	72272	1	4	CTDP1	RNA polymerase II subunit A C-terminal domain phosphatase [EC:3.1.3.16]	NIF	PF03031.14
NEIG_00622	1959	72407	74365	1	4	hypothetical protein				Y
NEIG_00623	543	74440	74982	-1	4	RP-L6e	large subunit ribosomal protein L6e
NEIG_00624	1170	75253	76422	-1	4	PSMC5	26S proteasome regulatory subunit T6	AAA,AAA_5,AAA_2,AAA_16	PF00004.25,PF07728.10,PF07724.10,PF13191.2
NEIG_00625	1692	76963	78654	1	4	RARS	arginyl-tRNA synthetase [EC:6.1.1.19]	tRNA-synt_1d,DALR_1	PF00750.15,PF05746.11
NEIG_00626	537	79046	79582	1	4	ALG14	beta-1,4-N-acetylglucosaminyltransferase [EC:2.4.1.141]	Alg14	PF08660.7		2	o66-88i95-117o
NEIG_00627	1740	80053	81792	-1	4	hypothetical protein					1	o555-577i
NEIG_00628	1023	82145	83167	-1	4	hypothetical protein		Tau95	PF09734.5
NEIG_00629	1212	83195	84406	1	4	ABHD1_3	abhydrolase domain-containing protein 1/3	Abhydrolase_5,Abhydrolase_1	PF12695.3,PF00561.16		2	o32-54i199-221o
NEIG_00630	4278	84988	89265	-1	4	RPA1	DNA-directed RNA polymerase I subunit RPA1 [EC:2.7.7.6]	RNA_pol_Rpb1_5,RNA_pol_Rpb1_2,RNA_pol_Rpb1_3,RNA_pol_Rpb1_1,RNA_pol_Rpb1_4	PF04998.13,PF00623.16,PF04983.14,PF04997.8,PF05000.13
NEIG_00631	714	89617	90330	1	4	PSMA3	20S proteasome subunit alpha 7 [EC:3.4.25.1]	Proteasome	PF00227.22
NEIG_00632	645	90702	91346	1	4	PSMB5	20S proteasome subunit beta 5 [EC:3.4.25.1]	Proteasome	PF00227.22
NEIG_00633	1005	91592	92596	1	4	hypothetical protein					1	i7-26o
NEIG_00634	1836	94025	95860	-1	4	G6PD	glucose-6-phosphate 1-dehydrogenase [EC:1.1.1.49 1.1.1.363]	G6PD_C,G6PD_N	PF02781.12,PF00479.18
NEIG_00635	2352	96491	98842	1	4	hypothetical protein					1	o757-779i	NEMLGF3
NEIG_00636	708	98923	99630	-1	4	hypothetical protein		BPL_LplA_LipB	PF03099.15
NEIG_00637	1674	100089	101762	1	4	hypothetical protein
NEIG_00638	807	102318	103124	1	4	hypothetical protein					5	i83-105o115-137i158-180o190-212i233-253o
NEIG_00639	708	103770	104477	-1	4	hypothetical protein
NEIG_00640	1668	104805	106472	1	4	hypothetical protein
NEIG_00641	1011	106829	107839	-1	4	hypothetical protein					5	i134-156o186-205i212-234o249-271i291-313o
NEIG_00642	1458	108526	109983	1	4	hypothetical protein					1	o455-474i
NEIG_00643	708	110555	111262	1	4	hypothetical protein		CoaE	PF01121.16		1	o188-207i
NEIG_00644	345	111312	111656	-1	4	RP-S10e	small subunit ribosomal protein S10e	S10_plectin	PF03501.11
NEIG_00645	411	112231	112641	1	4	hypothetical protein					3	o4-23i35-57o67-89i
NEIG_00646	348	112724	113071	1	4	hypothetical protein					2	i35-57o72-94i
NEIG_00647	831	114098	114928	1	4	hypothetical protein					1	i246-268o
NEIG_00648	627	115180	115806	1	4	RPB5	DNA-directed RNA polymerases I, II, and III subunit RPABC1	RNA_pol_Rpb5_C,RNA_pol_Rpb5_N	PF01191.15,PF03871.10
NEIG_00649	333	115942	116274	1	4	hypothetical protein		Fer2	PF00111.23
NEIG_00650	282	116326	116607	1	4	hypothetical protein		YL1_C	PF08265.7
NEIG_00651	600	116705	117304	-1	4	RP-L13Ae	large subunit ribosomal protein L13Ae	Ribosomal_L13	PF00572.14
NEIG_00652	786	117602	118387	-1	4	RPF2	ribosome production factor 2
NEIG_00653	1305	118555	119859	-1	4	hypothetical protein		Rad21_Rec8_N	PF04825.9
NEIG_00654	1236	120223	121458	-1	4	hypothetical protein
NEIG_00655	192	121775	121966	1	4	hypothetical protein
NEIG_00656	729	121985	122713	-1	4	hypothetical protein		Nse4_C	PF08743.6
NEIG_00657	741	122757	123497	1	4	DPH6	diphthine-ammonia ligase [EC:6.3.1.14]	Diphthami_syn_2	PF01902.13
NEIG_00658	909	123994	124902	-1	4	hypothetical protein
NEIG_00659	1344	125663	127006	1	4	REX1	RNA exonuclease 1 [EC:3.1.-.-]	RNase_T	PF00929.20
NEIG_00660	417	127269	127685	-1	4	RP-L32e	large subunit ribosomal protein L32e	Ribosomal_L32e	PF01655.14
NEIG_00661	1314	129198	130511	1	4	hypothetical protein					1	o407-429i	NEMLGF3
NEIG_00662	921	130918	131838	-1	4	ABP140	tRNAThr (cytosine32-N3)-methyltransferase [EC:2.1.1.268]	Methyltransf_23,Methyltransf_31,Methyltransf_18,Methyltransf_25,Methyltransf_12,Methyltransf_11	PF13489.2,PF13847.2,PF12847.3,PF13649.2,PF08242.8,PF08241.8
NEIG_00663	489	132399	132887	1	4	hypothetical protein		DUF5099	PF17025.1	Y	1	i2-19o
NEIG_00664	2874	133514	136387	-1	4	hypothetical protein
NEIG_00665	357	136852	137208	-1	4	hypothetical protein
NEIG_00666	840	137214	138053	1	4	hypothetical protein		Sad1_UNC	PF07738.9		1	i75-92o
NEIG_00667	717	138376	139092	-1	4	hypothetical protein				Y	6	i7-26o36-58i65-82o87-109i148-170o203-225i
NEIG_00668	282	139739	140020	1	4	hypothetical protein		zf-C3HC4_3	PF13920.2
NEIG_00669	165	140170	140334	-1	4	hypothetical protein
NEIG_00670	2916	140846	143761	1	4	DRS2	phospholipid-transporting ATPase [EC:3.6.3.1]	Hydrolase,PhoLip_ATPase_C,PhoLip_ATPase_N,HAD,Hydrolase_3	PF00702.22,PF16212.1,PF16209.1,PF12710.3,PF08282.8		10	i39-56o61-80i274-296o321-343i772-794o804-826i838-860o870-892i897-919o923-945i
NEIG_00671	1845	144056	145900	-1	4	hypothetical protein		Lipase_3	PF01764.21
NEIG_00672	2934	1330	4263	1	5	hypothetical protein					1	i13-35o	NEMLGF5
NEIG_00673	336	4828	5163	-1	5	hypothetical protein
NEIG_00674	564	5313	5876	1	5	hypothetical protein					1	i37-59o
NEIG_00675	183	6335	6517	1	5	NOP10	H/ACA ribonucleoprotein complex subunit 3	Nop10p	PF04135.8
NEIG_00676	1380	6546	7925	1	5	hypothetical protein		Bromodomain	PF00439.21
NEIG_00677	450	7958	8407	1	5	hypothetical protein		RRM_1,RRM_5	PF00076.18,PF13893.2
NEIG_00678	654	9295	9948	1	5	RP-L10e	large subunit ribosomal protein L10e	Ribosomal_L16	PF00252.14
NEIG_00679	858	10537	11394	1	5	hypothetical protein
NEIG_00680	2637	11611	14247	1	5	hypothetical protein		Pkinase,Pkinase_Tyr	PF00069.21,PF07714.13
NEIG_00681	882	15720	16601	1	5	hypothetical protein					7	i13-30o78-100i113-135o145-164i185-207o212-229i249-266o
NEIG_00682	741	17137	17877	-1	5	hypothetical protein					5	i49-71o81-103i131-153o168-190i211-233o
NEIG_00683	798	18049	18846	-1	5	PSMA2	20S proteasome subunit alpha 2 [EC:3.4.25.1]	Proteasome	PF00227.22
NEIG_00684	1911	19217	21127	-1	5	hypothetical protein				Y
NEIG_00685	1143	22612	23754	1	5	hypothetical protein		Bromodomain,BET	PF00439.21,PF17035.1
NEIG_00686	2277	24679	26955	1	5	hypothetical protein		Glycos_transf_1	PF00534.16	Y
NEIG_00687	387	27572	27958	-1	5	hypothetical protein				Y	1	i76-95o
NEIG_00688	459	28020	28478	-1	5	hypothetical protein
NEIG_00689	405	28599	29003	-1	5	hypothetical protein		GATA	PF00320.23
NEIG_00690	513	29028	29540	-1	5	hypothetical protein		GATA	PF00320.23
NEIG_00691	567	29640	30206	-1	5	RRS1	regulator of ribosome biosynthesis	RRS1	PF04939.8
NEIG_00692	225	30484	30708	-1	5	hypothetical protein		Yos1	PF08571.6		1	o54-73i
NEIG_00693	720	30917	31636	-1	5	hypothetical protein					6	i9-31o36-55i68-87o92-114i159-181o185-204i
NEIG_00694	990	32006	32995	-1	5	ATPeV0D	V-type H+-transporting ATPase subunit d	vATP-synt_AC39	PF01992.12
NEIG_00695	1659	33086	34744	1	5	FARSB	phenylalanyl-tRNA synthetase beta chain [EC:6.1.1.20]	B3_4,B5	PF03483.13,PF03484.11
NEIG_00696	1071	35235	36305	-1	5	DHPS	deoxyhypusine synthase [EC:2.5.1.46]	DS	PF01916.13
NEIG_00697	678	36313	36990	-1	5	hypothetical protein		zf-DHHC	PF01529.16		4	i9-28o32-51i141-163o183-205i
NEIG_00698	933	37054	37986	-1	5	hypothetical protein		ELO	PF01151.14		5	o20-37i128-150o179-198i211-231o246-268i
NEIG_00699	1689	39495	41183	1	5	hypothetical protein		EXS,SPX	PF03124.10,PF03105.15		5	o238-260i280-302o306-325i437-459o474-496i
NEIG_00700	1287	41924	43210	-1	5	DPH2	diphthamide biosynthesis protein 2	Diphthamide_syn	PF01866.13
NEIG_00701	1449	43231	44679	1	5	hypothetical protein		Beta_lactamase3	PF17030.1		1	i142-164o
NEIG_00702	963	45233	46195	1	5	truA	tRNA pseudouridine38-40 synthase [EC:5.4.99.12]	PseudoU_synth_1	PF01416.16
NEIG_00703	2010	47155	49164	-1	5	MCM5	DNA replication licensing factor MCM5 [EC:3.6.4.12]	MCM,MCM_N,Mg_chelatase	PF00493.19,PF14551.2,PF01078.17
NEIG_00704	3000	49672	52671	-1	5	SMC1	structural maintenance of chromosome 1	SMC_N,AAA_21,SMC_hinge,AAA_23,AAA_29	PF02463.15,PF13304.2,PF06470.9,PF13476.2,PF13555.2
NEIG_00705	504	52864	53367	-1	5	hypothetical protein				Y
NEIG_00706	1374	53698	55071	-1	5	hypothetical protein
NEIG_00707	918	55771	56688	-1	5	HSD17B12	17beta-estradiol 17-dehydrogenase / very-long-chain 3-oxoacyl-CoA reductase [EC:1.1.1.62 1.1.1.330]	adh_short,KR,adh_short_C2	PF00106.21,PF08659.6,PF13561.2		1	i12-34o
NEIG_00708	2826	57546	60371	-1	5	hypothetical protein							NEMLGF1
NEIG_00709	966	61027	61992	-1	5	RACK1	guanine nucleotide-binding protein subunit beta-2-like 1 protein	WD40	PF00400.28
NEIG_00710	2649	62112	64760	-1	5	COPB1	coatomer, subunit beta	Coatomer_b_Cpla,Coatamer_beta_C,Adaptin_N	PF14806.2,PF07718.8,PF01602.16
NEIG_00711	678	64812	65489	1	5	hypothetical protein
NEIG_00712	921	65816	66736	1	5	TYR	tyrosinase [EC:1.14.18.1]	Tyrosinase	PF00264.16	Y
NEIG_00713	300	67162	67461	1	5	hypothetical protein		DUF5101	PF17031.1
NEIG_00714	729	67871	68599	1	5	hypothetical protein		zf-RING_2,zf-C3HC4,zf-RING_11	PF13639.2,PF00097.21,PF17123.1	Y	1	o135-157i
NEIG_00715	369	68679	69047	1	5	hypothetical protein		GATA	PF00320.23
NEIG_00716	1035	69042	70076	-1	5	hypothetical protein
NEIG_00717	3066	70664	73729	1	5	hypothetical protein		SMC_N,AAA_23,AAA_29	PF02463.15,PF13476.2,PF13555.2
NEIG_00718	900	74100	74999	-1	5	PSMD14	26S proteasome regulatory subunit N11	JAB,Prok-JAB	PF01398.17,PF14464.2
NEIG_00719	1182	75036	76217	1	5	hypothetical protein
NEIG_00720	1530	76246	77775	1	5	hypothetical protein
NEIG_00721	2271	78675	80945	1	5	hypothetical protein					6	o347-369i427-449o484-503i524-546o556-578i719-741o
NEIG_00722	357	81997	82353	1	5	hypothetical protein		Ribosomal_S25	PF03297.11
NEIG_00723	162	82370	82531	-1	5	hypothetical protein		TMA7	PF09072.6
NEIG_00724	462	82851	83312	-1	5	RP-S13e	small subunit ribosomal protein S13e	Ribosomal_S13_N,Ribosomal_S15	PF08069.8,PF00312.18
NEIG_00725	948	83370	84317	1	5	hypothetical protein
NEIG_00726	2328	85147	87474	-1	5	hypothetical protein		ABC_tran	PF00005.23		5	o350-372i491-510o525-542i549-568o747-764i
NEIG_00727	606	88585	89190	-1	5	hypothetical protein					2	o10-32i102-124o
NEIG_00728	183	89491	89673	1	5	hypothetical protein
NEIG_00729	1536	90467	92002	-1	5	DDX5	ATP-dependent RNA helicase DDX5/DBP2 [EC:3.6.4.13]	DEAD,Helicase_C	PF00270.25,PF00271.27
NEIG_00730	1632	92504	94135	-1	5	ELP3	elongator complex protein 3 [EC:2.3.1.48]	Radical_SAM_C,Radical_SAM,Acetyltransf_1	PF16199.1,PF04055.17,PF00583.20
NEIG_00731	1428	94375	95802	1	5	hypothetical protein					9	o37-59i80-99o131-148i160-182o230-252i272-289o386-408i420-442o452-474i
NEIG_00732	1020	95983	97002	-1	5	CDC7	cell division control protein 7 [EC:2.7.11.1]	Pkinase,Pkinase_Tyr	PF00069.21,PF07714.13
NEIG_00733	432	97039	97470	1	5	RP-L23e	large subunit ribosomal protein L23e	Ribosomal_L14	PF00238.15
NEIG_00734	1992	97741	99732	1	5	DDX11	chromosome transmission fidelity protein 1 [EC:3.6.4.13]	DEAD_2,Helicase_C_2,ResIII	PF06733.11,PF13307.2,PF04851.11
NEIG_00735	1779	100139	101917	-1	5	hypothetical protein
NEIG_00736	822	102545	103366	-1	5	hypothetical protein		Brix	PF04427.14
NEIG_00737	249	103645	103893	-1	5	hypothetical protein					1	i64-81o
NEIG_00738	1197	104381	105577	1	5	TRM11	tRNA (guanine10-N2)-methyltransferase [EC:2.1.1.214]	UPF0020,N6_Mtase	PF01170.14,PF02384.12
NEIG_00739	210	106266	106475	-1	5	hypothetical protein
NEIG_00740	1878	106481	108358	1	5	PMS2	DNA mismatch repair protein PMS2	MutL_C,HATPase_c_3,HATPase_c	PF08676.7,PF13589.2,PF02518.22
NEIG_00741	534	108882	109415	1	5	hypothetical protein
NEIG_00742	1872	109418	111289	-1	5	hypothetical protein		FH2	PF02181.19
NEIG_00743	9732	111422	121153	-1	5	TRRAP	transformation/transcription domain-associated protein	FAT,PI3_PI4_kinase	PF02259.19,PF00454.23
NEIG_00744	252	121317	121568	-1	5	LSM4	U6 snRNA-associated Sm-like protein LSm4	LSM	PF01423.18
NEIG_00745	1479	122627	124105	-1	5	NAPEPLD	N-acyl-phosphatidylethanolamine-hydrolysing phospholipase D [EC:3.1.4.54]	Lactamase_B_2,Lactamase_B_3	PF12706.3,PF13483.2	Y
NEIG_00746	1200	125267	126466	-1	5	hypothetical protein		Acyltransferase	PF01553.17		2	i21-43o357-379i
NEIG_00747	1077	126556	127632	-1	5	RCL1	RNA 3'-terminal phosphate cyclase-like protein	RTC	PF01137.17
NEIG_00748	1737	127669	129405	1	5	hypothetical protein		RINT1_TIP1	PF04437.9
NEIG_00749	2298	130138	132435	-1	5	hypothetical protein				Y			NEMLGF5
NEIG_00750	1335	133217	134551	-1	5	hypothetical protein					1	o405-427i	NEMLGF3
NEIG_00751	2586	134903	137488	-1	5	SMARCA5	SWI/SNF-related matrix-associated actin-dependent regulator of chromatin subfamily A member 5 [EC:3.6.4.-]	SNF2_N,SLIDE,Helicase_C,ResIII,DEAD,HDA2-3	PF00176.19,PF09111.6,PF00271.27,PF04851.11,PF00270.25,PF11496.4
NEIG_00752	1914	138605	140518	1	5	hypothetical protein							NEMLGF1
NEIG_00753	702	140774	141475	-1	5	hypothetical protein		RRM_1	PF00076.18
NEIG_00754	576	141514	142089	1	5	grxD	monothiol glutaredoxin	Glutaredoxin	PF00462.20
NEIG_00755	897	1059	1955	-1	6	hypothetical protein		PAXNEB	PF05625.7
NEIG_00756	633	2179	2811	1	6	SOD2	superoxide dismutase, Fe-Mn family [EC:1.15.1.1]	Sod_Fe_C,Sod_Fe_N	PF02777.14,PF00081.18
NEIG_00757	816	3386	4201	-1	6	hypothetical protein					5	i64-86o113-130i151-170o185-207i228-250o
NEIG_00758	795	4509	5303	-1	6	hypothetical protein					5	i71-93o119-141i162-179o194-216i223-245o
NEIG_00759	1392	5956	7347	1	6	hypothetical protein		TPR_1,TPR_11,TPR_2,TPR_12	PF00515.24,PF13414.2,PF07719.13,PF13424.2
NEIG_00760	588	7518	8105	1	6	tmk	dTMP kinase [EC:2.7.4.9]	Thymidylate_kin	PF02223.13
NEIG_00761	582	8424	9005	1	6	hypothetical protein
NEIG_00762	1038	9417	10454	-1	6	hypothetical protein		Myb_DNA-binding,Myb_DNA-bind_6	PF00249.27,PF13921.2
NEIG_00763	459	10874	11332	-1	6	hypothetical protein
NEIG_00764	3234	12138	15371	-1	6	IARS	isoleucyl-tRNA synthetase [EC:6.1.1.5]	tRNA-synt_1,Anticodon_1,tRNA-synt_1g	PF00133.18,PF08264.9,PF09334.7
NEIG_00765	1434	15572	17005	1	6	SRP54	signal recognition particle subunit SRP54	SRP54,SRP_SPB,SRP54_N	PF00448.18,PF02978.15,PF02881.15
NEIG_00766	1038	17311	18348	1	6	hypothetical protein					6	i132-154o169-191i211-233o248-270i295-317o322-341i
NEIG_00767	2901	18720	21620	-1	6	hypothetical protein					1	i21-43o
NEIG_00768	2895	22076	24970	-1	6	hypothetical protein					1	i30-52o
NEIG_00769	1395	25014	26408	1	6	GDI1_2	Rab GDP dissociation inhibitor	GDI	PF00996.14
NEIG_00770	2940	26992	29931	-1	6	hypothetical protein				Y			NEMLGF1
NEIG_00771	1110	30520	31629	1	6	hypothetical protein				Y
NEIG_00772	3453	31846	35298	-1	6	hypothetical protein					1	i31-53o	NEMLGF1
NEIG_00773	2130	36096	38225	1	6	hypothetical protein
NEIG_00774	801	38358	39158	1	6	hypothetical protein
NEIG_00775	723	39963	40685	1	6	cmk	cytidylate kinase [EC:2.7.4.14]	Cytidylate_kin,AAA_17,AAA_18,dNK	PF02224.14,PF13207.2,PF13238.2,PF01712.15
NEIG_00776	261	41644	41904	-1	6	hypothetical protein
NEIG_00777	789	41988	42776	-1	6	hypothetical protein				Y			NEMLGF1
NEIG_00778	813	43794	44606	1	6	RCD1	CCR4-NOT transcription complex subunit 9	Rcd1	PF04078.9
NEIG_00779	921	45396	46316	1	6	hypothetical protein		PSP1	PF04468.8
NEIG_00780	1182	46887	48068	1	6	RP-L3e	large subunit ribosomal protein L3e	Ribosomal_L3	PF00297.18
NEIG_00781	858	48530	49387	1	6	DCPS	m7GpppX diphosphatase [EC:3.6.1.59]	DcpS_C,DcpS	PF11969.4,PF05652.8
NEIG_00782	2574	50363	52936	-1	6	clpB	ATP-dependent Clp protease ATP-binding subunit ClpB	AAA_2,AAA,ClpB_D2-small,AAA_5,AAA_16,Sigma54_activat,AAA_14,IstB_IS21,NACHT,DNA_pol3_delta2,AAA_22,Roc,AAA_19	PF07724.10,PF00004.25,PF10431.5,PF07728.10,PF13191.2,PF00158.22,PF13173.2,PF01695.13,PF05729.8,PF13177.2,PF13401.2,PF08477.9,PF13245.2
NEIG_00783	924	53632	54555	1	6	hypothetical protein
NEIG_00784	237	55118	55354	1	6	hypothetical protein
NEIG_00785	834	55461	56294	-1	6	hypothetical protein					1	i257-274o
NEIG_00786	966	58356	59321	-1	6	hypothetical protein		tRNA_bind	PF01588.16
NEIG_00787	840	59614	60453	1	6	hypothetical protein					2	i7-27o37-59i
NEIG_00788	1104	61302	62405	-1	6	ALG1	beta-1,4-mannosyltransferase [EC:2.4.1.142]				2	o67-86i106-128o
NEIG_00789	1566	62452	64017	1	6	gpmI	2,3-bisphosphoglycerate-independent phosphoglycerate mutase [EC:5.4.2.12]	Metalloenzyme,iPGM_N,Phosphodiest	PF01676.14,PF06415.9,PF01663.18
NEIG_00790	5505	64109	69613	1	6	PRPF8	pre-mRNA-processing factor 8	PROCN,U5_2-snRNA_bdg,U6-snRNA_bdg	PF08083.7,PF10597.5,PF10596.5
NEIG_00791	726	70125	70850	-1	6	SEC11	signal peptidase, endoplasmic reticulum-type [EC:3.4.-.-]	Peptidase_S24	PF00717.19		2	o35-57i169-188o
NEIG_00792	1293	71300	72592	1	6	TBL1	transducin (beta)-like 1	WD40,LisH,WD40_like	PF00400.28,PF08513.7,PF17005.1
NEIG_00793	1065	73352	74416	1	6	hypothetical protein		TBPIP,Mnd1	PF07106.9,PF03962.11
NEIG_00794	375	74792	75166	-1	6	hypothetical protein		HTH_3,HTH_19	PF01381.18,PF12844.3
NEIG_00795	2436	75349	77784	1	6	hypothetical protein
NEIG_00796	327	78167	78493	1	6	hypothetical protein
NEIG_00797	1239	78649	79887	1	6	hypothetical protein		LRR_8,LRR_4,LRR_9,LRR_5	PF13855.2,PF12799.3,PF14580.2,PF13306.2
NEIG_00798	522	79956	80477	-1	6	hypothetical protein
NEIG_00799	2130	80740	82869	-1	6	hypothetical protein					5	i253-275o290-312i604-626o641-658i671-693o
NEIG_00800	615	83768	84382	-1	6	hypothetical protein					1	o10-27i
NEIG_00801	735	84443	85177	-1	6	hypothetical protein
NEIG_00802	279	85202	85480	1	6	hypothetical protein		dsDNA_bind	PF01984.16
NEIG_00803	687	85688	86374	1	6	RRP8	ribosomal RNA-processing protein 8 [EC:2.1.1.287]	Methyltransf_8,Methyltransf_11,Methyltransf_31	PF05148.11,PF08241.8,PF13847.2
NEIG_00804	639	86832	87470	1	6	SEC22	vesicle transport protein SEC22	Synaptobrevin	PF00957.17		1	o189-211i
NEIG_00805	855	87865	88719	-1	6	hypothetical protein
NEIG_00806	420	89370	89789	-1	6	hypothetical protein
NEIG_00807	675	89814	90488	-1	6	EIF2S2	translation initiation factor 2 subunit 2	eIF-5_eIF-2B	PF01873.13
NEIG_00808	876	90495	91370	-1	6	hypothetical protein					6	o90-112i132-154o164-186i199-221o231-253i266-288o
NEIG_00809	633	91678	92310	-1	6	hypothetical protein					5	i24-43o58-80i104-126o131-153i174-196o
NEIG_00810	1374	93357	94730	-1	6	hypothetical protein					1	o433-452i	NEMLGF4
NEIG_00811	741	95181	95921	-1	6	PSMB4	20S proteasome subunit beta 7 [EC:3.4.25.1]	Proteasome	PF00227.22
NEIG_00812	369	95943	96311	-1	6	hypothetical protein		Erf4	PF10256.5
NEIG_00813	648	96340	96987	1	6	PSMB6	20S proteasome subunit beta 1 [EC:3.4.25.1]	Proteasome	PF00227.22
NEIG_00814	1788	97362	99149	-1	6	hypothetical protein		MS_channel	PF00924.14		5	i72-94o109-131i151-173o183-205i381-403o
NEIG_00815	1509	99847	101355	-1	6	CPSF3L	integrator complex subunit 11 [EC:3.1.27.-]	Beta-Casp,Lactamase_B_6,RMMBL,Lactamase_B,Lactamase_B_2	PF10996.4,PF16661.1,PF07521.8,PF00753.23,PF12706.3
NEIG_00816	789	101862	102650	-1	6	hypothetical protein		Homeobox	PF00046.25
NEIG_00817	1521	103873	105393	1	6	CCT8	T-complex protein 1 subunit theta	Cpn60_TCP1	PF00118.20
NEIG_00818	1116	105671	106786	-1	6	hypothetical protein
NEIG_00819	741	106819	107559	1	6	hypothetical protein
NEIG_00820	4407	108074	112480	1	6	hypothetical protein		PI3_PI4_kinase	PF00454.23
NEIG_00821	723	113328	114050	1	6	hypothetical protein				Y	1	i7-29o
NEIG_00822	261	114828	115088	1	6	hypothetical protein					1	o4-26i
NEIG_00823	1587	115973	117559	1	6	CARS	cysteinyl-tRNA synthetase [EC:6.1.1.16]	tRNA-synt_1e,tRNA-synt_1g	PF01406.15,PF09334.7
NEIG_00824	528	117596	118123	-1	6	EIF5	translation initiation factor 5	eIF-5_eIF-2B	PF01873.13
NEIG_00825	3954	119579	123532	-1	6	hypothetical protein		RVT_1,rve,gag-asp_proteas	PF00078.23,PF00665.22,PF13975.2
NEIG_00826	168	3	170	-1	7	hypothetical protein
NEIG_00827	942	1210	2151	-1	7	hypothetical protein
NEIG_00828	1089	2234	3322	-1	7	hypothetical protein
NEIG_00829	2607	3492	6098	-1	7	hypothetical protein
NEIG_00830	1569	7300	8868	-1	7	hypothetical protein				Y
NEIG_00831	666	9901	10566	-1	7	hypothetical protein					5	i7-29o49-71i92-114o129-151i171-193o
NEIG_00832	429	10585	11013	-1	7	hypothetical protein
NEIG_00833	1656	12847	14502	-1	7	hypothetical protein		BRCA-2_OB1	PF09103.6
NEIG_00834	2724	15077	17800	-1	7	hypothetical protein		RSN1_7TM,RSN1_TM	PF02714.11,PF13967.2		13	o24-46i66-83o105-127i154-176o497-519i549-571o591-613i620-639o654-671i683-705o709-731i744-766o771-793i
NEIG_00835	1152	18336	19487	1	7	ACP6	lysophosphatidic acid phosphatase type 6 [EC:3.1.3.2]	His_Phos_2	PF00328.18
NEIG_00836	1032	19525	20556	1	7	PRKAR	cAMP-dependent protein kinase regulator	cNMP_binding	PF00027.25
NEIG_00837	228	20762	20989	-1	7	RPB10	DNA-directed RNA polymerases I, II, and III subunit RPABC5	RNA_pol_N	PF01194.13
NEIG_00838	774	21042	21815	1	7	hypothetical protein		ParA,CbiA,AAA_31,ArsA_ATPase	PF10609.5,PF01656.19,PF13614.2,PF02374.11
NEIG_00839	189	21815	22003	1	7	hypothetical protein
NEIG_00840	492	22023	22514	1	7	MYL12	myosin regulatory light chain 12	EF-hand_7,EF-hand_6,EF-hand_1	PF13499.2,PF13405.2,PF00036.28
NEIG_00841	726	22863	23588	1	7	DPM1	dolichol-phosphate mannosyltransferase [EC:2.4.1.83]	Glycos_transf_2,Glyco_tranf_2_3,Glyco_tranf_2_2	PF00535.22,PF13641.2,PF10111.5
NEIG_00842	450	24336	24785	1	7	NCBP2	nuclear cap-binding protein subunit 2	RRM_1,RRM_6,RRM_5	PF00076.18,PF14259.2,PF13893.2
NEIG_00843	2562	24810	27371	1	7	TOP3	DNA topoisomerase III [EC:5.99.1.2]	Topoisom_bac,zf-GRF,Toprim	PF01131.16,PF06839.8,PF01751.18
NEIG_00844	294	27819	28112	-1	7	hypothetical protein					1	i19-41o
NEIG_00845	558	28127	28684	1	7	YEATS4	YEATS domain-containing protein 4	YEATS	PF03366.12
NEIG_00846	1479	29066	30544	1	7	SSRP1	structure-specific recognition protein 1	SSrecog,Rtt106	PF03531.10,PF08512.8
NEIG_00847	2751	30848	33598	-1	7	hypothetical protein
NEIG_00848	2301	35847	38147	-1	7	hypothetical protein							NEMLGF5
NEIG_00849	705	38138	38842	-1	7	hypothetical protein				Y	1	i9-26o	NEMLGF5
NEIG_00850	798	40496	41293	1	7	hypothetical protein					5	o47-69i90-109o124-146i158-177o208-230i
NEIG_00851	1014	42766	43779	-1	7	GAPDH	glyceraldehyde 3-phosphate dehydrogenase [EC:1.2.1.12]	Gp_dh_C,Gp_dh_N	PF02800.16,PF00044.20
NEIG_00852	1815	43806	45620	1	7	hypothetical protein
NEIG_00853	795	46081	46875	-1	7	hypothetical protein		ASF1_hist_chap	PF04729.9
NEIG_00854	303	47037	47339	-1	7	RP-LP2	large subunit ribosomal protein LP2	Ribosomal_60s	PF00428.15
NEIG_00855	1290	47656	48945	-1	7	hypothetical protein
NEIG_00856	855	49050	49904	1	7	hypothetical protein		Aldo_ket_red	PF00248.17
NEIG_00857	612	50657	51268	-1	7	hypothetical protein
NEIG_00858	1230	51519	52748	-1	7	hypothetical protein		Actin_micro	PF17003.1
NEIG_00859	609	52928	53536	1	7	hypothetical protein		CDC37_N	PF03234.10
NEIG_00860	627	53756	54382	-1	7	hypothetical protein
NEIG_00861	1170	54813	55982	1	7	PSMC6	26S proteasome regulatory subunit T4	AAA,AAA_2,AAA_16,AAA_5,RuvB_N,AAA_22	PF00004.25,PF07724.10,PF13191.2,PF07728.10,PF05496.8,PF13401.2
NEIG_00862	564	56691	57254	1	7	hypothetical protein					2	i39-56o85-107i
NEIG_00863	273	57388	57660	1	7	SUMO	small ubiquitin-related modifier	Rad60-SLD	PF11976.4
NEIG_00864	588	58280	58867	-1	7	hypothetical protein
NEIG_00865	549	59496	60044	-1	7	hypothetical protein					5	o5-24i45-62o96-114i121-139o154-176i
NEIG_00866	1233	60269	61501	-1	7	hypothetical protein		DnaJ_C,DnaJ,DnaJ_CXXCXGXG	PF01556.14,PF00226.27,PF00684.15
NEIG_00867	1173	61594	62766	1	7	RBBP4	histone-binding protein RBBP4	CAF1C_H4-bd,WD40	PF12265.4,PF00400.28
NEIG_00868	783	63201	63983	1	7	hypothetical protein		MIP	PF00230.16	Y	6	i5-27o42-64i85-107o137-159i192-214o234-256i
NEIG_00869	1731	64679	66409	1	7	RAD54B	DNA repair and recombination protein RAD54B [EC:3.6.4.-]	SNF2_N,Helicase_C,ResIII	PF00176.19,PF00271.27,PF04851.11
NEIG_00870	360	66440	66799	-1	7	hypothetical protein
NEIG_00871	501	67000	67500	-1	7	hypothetical protein
NEIG_00872	615	67577	68191	-1	7	E1.11.1.9	glutathione peroxidase [EC:1.11.1.9]	GSHPx	PF00255.15	Y
NEIG_00873	786	68756	69541	-1	7	hypothetical protein
NEIG_00874	1194	69650	70843	1	7	hypothetical protein		2OG-FeII_Oxy_3	PF13640.2
NEIG_00875	546	71289	71834	-1	7	hypothetical protein				Y
NEIG_00876	483	72030	72512	-1	7	hypothetical protein
NEIG_00877	627	72542	73168	1	7	SEC62	translocation protein SEC62	Sec62	PF03839.12		2	i105-127o137-159i
NEIG_00878	588	73347	73934	1	7	DNAJC9	DnaJ homolog subfamily C member 9	DnaJ	PF00226.27
NEIG_00879	1548	74460	76007	1	7	NPLOC4	nuclear protein localization protein 4 homolog	NPL4,zf-NPL4,zf-RanBP	PF05021.11,PF05020.11,PF00641.14
NEIG_00880	2847	76826	79672	-1	7	hypothetical protein							NEMLGF1
NEIG_00881	522	79975	80496	-1	7	hypothetical protein				Y	1	i9-26o
NEIG_00882	1089	80679	81767	-1	7	hypothetical protein		zf-RING_UBOX	PF13445.2
NEIG_00883	2442	81792	84233	1	7	hypothetical protein		Pkinase,Pkinase_Tyr,C1_1	PF00069.21,PF07714.13,PF00130.18
NEIG_00884	699	84837	85535	-1	7	hypothetical protein					5	i42-63o67-89i109-131o157-179i200-219o
NEIG_00885	2016	86009	88024	-1	7	hypothetical protein		Cullin	PF00888.18
NEIG_00886	828	88455	89282	1	7	RP-LP0	large subunit ribosomal protein LP0	Ribosomal_L10	PF00466.16
NEIG_00887	699	89521	90219	1	7	SDO1	ribosome maturation protein SDO1	SBDS	PF01172.14
NEIG_00888	1650	90744	92393	1	7	hypothetical protein					10	o38-60i90-112o127-149i156-178o254-276i304-326o370-392i405-427o457-479i500-522o
NEIG_00889	837	92724	93560	-1	7	hypothetical protein					7	o10-32i37-54o64-86i93-115o168-190i197-219o234-256i
NEIG_00890	1317	94100	95416	1	7	WDSOF1	WD repeat and SOF domain-containing protein 1	WD40	PF00400.28
NEIG_00891	369	95679	96047	1	7	RP-L24e	large subunit ribosomal protein L24e	Ribosomal_L24e	PF01246.16
NEIG_00892	258	96486	96743	1	7	CKS1	cyclin-dependent kinase regulatory subunit CKS1	CKS	PF01111.15
NEIG_00893	840	96749	97588	1	7	KTI12	protein KTI12	KTI12	PF08433.6
NEIG_00894	630	98004	98633	-1	7	hypothetical protein
NEIG_00895	1416	98738	100153	1	7	hypothetical protein					7	i185-202o222-244i256-275o285-307i316-338o388-410i440-462o
NEIG_00896	657	100894	101550	1	7	hypothetical protein				Y
NEIG_00897	495	101592	102086	1	7	hypothetical protein
NEIG_00898	1803	102408	104210	-1	7	GARS	glycyl-tRNA synthetase [EC:6.1.1.14]	HGTP_anticodon,tRNA-synt_2b	PF03129.16,PF00587.21
NEIG_00899	1461	104510	105970	-1	7	DDX49	ATP-dependent RNA helicase DDX49/DBP8 [EC:3.6.4.13]	DEAD,Helicase_C,ResIII	PF00270.25,PF00271.27,PF04851.11
NEIG_00900	666	106811	107476	-1	7	CTDNEP1	CTD nuclear envelope phosphatase 1 [EC:3.1.3.16]	NIF	PF03031.14
NEIG_00901	612	107502	108113	1	7	hypothetical protein		EMP24_GP25L	PF01105.20	Y	1	o167-189i
NEIG_00902	1266	108283	109548	1	7	hypothetical protein					1	i16-38o
NEIG_00903	651	109595	110245	-1	7	hypothetical protein		Nop52	PF05997.8
NEIG_00904	984	111249	112232	-1	7	E2.7.1.20	adenosine kinase [EC:2.7.1.20]	PfkB	PF00294.20
NEIG_00905	1650	113649	115298	-1	7	BRRN1	condensin complex subunit 2	Cnd2	PF05786.10
NEIG_00906	378	115524	115901	1	7	hypothetical protein
NEIG_00907	1071	116580	117650	-1	7	hypothetical protein		zf-RING_2,zf-rbx1,zf-RING_11,zf-RING_5,zf-C3HC4_2,zf-C3HC4_3	PF13639.2,PF12678.3,PF17123.1,PF14634.2,PF13923.2,PF13920.2	Y	1	o235-257i
NEIG_00908	804	118637	119440	1	7	hypothetical protein					1	i234-256o
NEIG_00909	504	3	506	-1	8	hypothetical protein		ABC_tran	PF00005.23
NEIG_00910	2793	975	3767	-1	8	hypothetical protein				Y			NEMLGF1
NEIG_00911	2142	4898	7039	-1	8	hypothetical protein				Y	1	i7-26o
NEIG_00912	2850	7751	10600	1	8	hypothetical protein				Y	1	i7-29o	NEMLGF1
NEIG_00913	225	11111	11335	-1	8	hypothetical protein				Y
NEIG_00914	651	12175	12825	1	8	hypothetical protein
NEIG_00915	2718	13542	16259	-1	8	hypothetical protein				Y			NEMLGF1
NEIG_00916	1548	17003	18550	-1	8	hypothetical protein					5	i343-365o375-392i413-435o440-462i475-497o
NEIG_00917	480	19325	19804	-1	8	hypothetical protein
NEIG_00918	972	20781	21752	1	8	PRKX	protein kinase X [EC:2.7.11.11]	Pkinase,Pkinase_Tyr,Kinase-like	PF00069.21,PF07714.13,PF14531.2
NEIG_00919	195	23054	23248	-1	8	hypothetical protein		LSM	PF01423.18
NEIG_00920	1044	23271	24314	1	8	uncharacterized protein		ATP_bind_1	PF03029.13
NEIG_00921	381	24889	25269	-1	8	RP-S15Ae	small subunit ribosomal protein S15Ae	Ribosomal_S8	PF00410.15
NEIG_00922	2283	25818	28100	-1	8	CHS1	chitin synthase [EC:2.4.1.16]	Chitin_synth_2,Glyco_trans_2_3,Glyco_tranf_2_3	PF03142.11,PF13632.2,PF13641.2		6	o19-41i54-76o239-261i633-655o660-682i689-711o
NEIG_00923	1827	28315	30141	1	8	hypothetical protein		RIBIOP_C	PF04950.8
NEIG_00924	1110	30502	31611	-1	8	HDAC1_2	histone deacetylase 1/2 [EC:3.5.1.98]	Hist_deacetyl	PF00850.15
NEIG_00925	2796	31629	34424	1	8	SMC3	structural maintenance of chromosome 3 (chondroitin sulfate proteoglycan 6)	SMC_N,SMC_hinge,AAA_21,AAA_29	PF02463.15,PF06470.9,PF13304.2,PF13555.2
NEIG_00926	684	34647	35330	-1	8	hypothetical protein				Y
NEIG_00927	162	36014	36175	1	8	hypothetical protein					1	o4-26i
NEIG_00928	597	36270	36866	-1	8	hypothetical protein				Y	1	o4-26i	MICLGF1
NEIG_00929	696	37462	38157	-1	8	hypothetical protein				Y			MICLGF1
NEIG_00930	951	38784	39734	-1	8	hypothetical protein				Y	1	i7-29o
NEIG_00931	225	40410	40634	-1	8	hypothetical protein
NEIG_00932	1245	40809	42053	-1	8	hypothetical protein				Y	1	i7-29o
NEIG_00933	786	42800	43585	-1	8	hypothetical protein				Y			MICLGF1
NEIG_00934	762	44176	44937	-1	8	hypothetical protein				Y	1	i7-29o
NEIG_00935	774	45836	46609	-1	8	hypothetical protein				Y
NEIG_00936	834	47606	48439	1	8	hypothetical protein				Y
NEIG_00937	1308	48663	49970	1	8	hypothetical protein				Y
NEIG_00938	384	50108	50491	1	8	hypothetical protein
NEIG_00939	3396	51313	54708	1	8	hypothetical protein				Y
NEIG_00940	996	55045	56040	-1	8	hypothetical protein
NEIG_00941	1290	57040	58329	-1	8	hypothetical protein
NEIG_00942	2106	58751	60856	-1	8	hypothetical protein				Y
NEIG_00943	1035	61739	62773	-1	8	GPAT3_4	glycerol-3-phosphate O-acyltransferase 3/4 [EC:2.3.1.15]	Acyltransferase	PF01553.17		1	i68-90o
NEIG_00944	210	62880	63089	1	8	hypothetical protein					1	o15-37i
NEIG_00945	930	63398	64327	-1	8	hypothetical protein					7	o20-42i55-77o82-104i117-139o186-208i215-237o265-287i	MICLGF3
NEIG_00946	432	64851	65282	-1	8	hypothetical protein
NEIG_00947	183	65326	65508	1	8	RP-S30e	small subunit ribosomal protein S30e	Ribosomal_S30	PF04758.10
NEIG_00948	648	66127	66774	1	8	PCYT1	choline-phosphate cytidylyltransferase [EC:2.7.7.15]	CTP_transf_like	PF01467.22
NEIG_00949	531	67045	67575	1	8	hypothetical protein				Y
NEIG_00950	276	67876	68151	-1	8	hypothetical protein		LSM	PF01423.18
NEIG_00951	1485	68250	69734	1	8	hypothetical protein					3	i13-35o40-57i69-91o
NEIG_00952	1680	70190	71869	-1	8	NSUN2	tRNA (cytosine34-C5)-methyltransferase [EC:2.1.1.203]	Nol1_Nop2_Fmu	PF01189.13
NEIG_00953	270	72225	72494	-1	8	hypothetical protein
NEIG_00954	543	72561	73103	1	8	hypothetical protein		Peptidase_C48	PF02902.15
NEIG_00955	282	73188	73469	1	8	hypothetical protein		zf-Tim10_DDP	PF02953.11
NEIG_00956	477	73600	74076	-1	8	hypothetical protein
NEIG_00957	279	74776	75054	1	8	RP-L37Ae	large subunit ribosomal protein L37Ae	Ribosomal_L37ae	PF01780.15
NEIG_00958	1896	75162	77057	-1	8	GCLC	glutamate--cysteine ligase catalytic subunit [EC:6.3.2.2]	GCS	PF03074.12
NEIG_00959	897	77454	78350	-1	8	hypothetical protein
NEIG_00960	663	78696	79358	-1	8	hypothetical protein
NEIG_00961	1530	79475	81004	-1	8	hypothetical protein		Arm,IBB,HEAT_EZ	PF00514.19,PF01749.16,PF13513.2
NEIG_00962	2463	82244	84706	1	8	RCC1	regulator of chromosome condensation	RCC1,RCC1_2	PF00415.14,PF13540.2
NEIG_00963	879	85413	86291	1	8	thyA	thymidylate synthase [EC:2.1.1.45]	Thymidylat_synt	PF00303.15
NEIG_00964	351	86594	86944	-1	8	hypothetical protein
NEIG_00965	579	86971	87549	1	8	hypothetical protein		zf-RING_2	PF13639.2
NEIG_00966	414	87873	88286	1	8	RP-S24e	small subunit ribosomal protein S24e	Ribosomal_S24e	PF01282.15
NEIG_00967	1107	88318	89424	1	8	hypothetical protein					3	o273-295i315-333o338-360i
NEIG_00968	2655	89845	92499	1	8	ASCC3	activating signal cointegrator complex subunit 3 [EC:3.6.4.12]	DEAD,Helicase_C,ResIII	PF00270.25,PF00271.27,PF04851.11
NEIG_00969	156	92793	92948	1	8	hypothetical protein
NEIG_00970	1014	93194	94207	-1	8	PPP2R4	serine/threonine-protein phosphatase 2A activator	PTPA	PF03095.11
NEIG_00971	2991	94227	97217	1	8	PPIP5K	inositol-hexakisphosphate/diphosphoinositol-pentakisphosphate 1-kinase [EC:2.7.4.24]	His_Phos_2	PF00328.18
NEIG_00972	1905	97403	99307	1	8	hypothetical protein		Sec6	PF06046.9
NEIG_00973	546	100061	100606	1	8	hypothetical protein		Erv26	PF04148.9		4	o4-26i47-69o89-111i124-146o
NEIG_00974	237	101097	101333	1	8	hypothetical protein
NEIG_00975	1779	101514	103292	1	8	hypothetical protein
NEIG_00976	2136	103617	105752	1	8	hypothetical protein				Y	5	o463-485i501-523o538-557i578-597o661-683i
NEIG_00977	843	106151	106993	-1	8	hypothetical protein
NEIG_00978	2283	107116	109398	1	8	DHX16	pre-mRNA-splicing factor ATP-dependent RNA helicase DHX16 [EC:3.6.4.13]	Helicase_C,DEAD,HA2	PF00271.27,PF00270.25,PF04408.19
NEIG_00979	1737	109615	111351	-1	8	PIGB	phosphatidylinositol glycan, class B [EC:2.4.1.-]	Glyco_transf_22	PF03901.13	Y	8	o57-79i100-122o137-154i188-205o209-231i257-279o308-330i337-356o
NEIG_00980	1617	111391	113007	-1	8	hypothetical protein
NEIG_00981	297	114031	114327	1	8	hypothetical protein
NEIG_00982	855	115239	116093	1	8	hypothetical protein					6	i62-81o85-104i125-147o162-184i191-213o233-255i
NEIG_00983	2640	116293	118932	1	8	hypothetical protein				Y	1	i13-35o	NEMLGF1
NEIG_00984	336	416	751	1	9	hypothetical protein
NEIG_00985	1242	1837	3078	1	9	hypothetical protein					1	o388-406i	NEMLGF4
NEIG_00986	1317	3614	4930	1	9	iscS	cysteine desulfurase [EC:2.8.1.7]	Aminotran_5,DegT_DnrJ_EryC1	PF00266.15,PF01041.13
NEIG_00987	681	5146	5826	-1	9	hypothetical protein
NEIG_00988	3099	5854	8952	1	9	ATP13A1	cation-transporting ATPase 13A1 [EC:3.6.3.-]	E1-E2_ATPase,HAD,Hydrolase	PF00122.16,PF12710.3,PF00702.22		10	i12-31o41-63i183-205o211-228i373-392o844-861i882-904o924-944i957-976o996-1018i
NEIG_00989	513	9248	9760	1	9	hypothetical protein
NEIG_00990	2685	9829	12513	-1	9	hypothetical protein					1	i13-35o
NEIG_00991	489	12955	13443	-1	9	hypothetical protein					1	i139-161o
NEIG_00992	318	13443	13760	-1	9	hypothetical protein
NEIG_00993	261	13826	14086	-1	9	hypothetical protein
NEIG_00994	303	14633	14935	1	9	hypothetical protein					1	o15-37i
NEIG_00995	249	15029	15277	1	9	hypothetical protein							NEMLGF3
NEIG_00996	951	15279	16229	1	9	hypothetical protein							NEMLGF3
NEIG_00997	798	16856	17653	-1	9	hypothetical protein					5	i75-97o117-139i160-182o193-212i225-247o
NEIG_00998	675	18571	19245	1	9	hypothetical protein					5	o48-70i83-105o123-145i152-174o194-216i
NEIG_00999	636	19773	20408	1	9	hypothetical protein					5	i44-66o81-103i110-132o142-164i177-199o
NEIG_01000	1470	20927	22396	-1	9	hypothetical protein		GDA1_CD39	PF01150.13	Y	1	i12-34o
NEIG_01001	3183	23192	26374	1	9	hypothetical protein		FH2	PF02181.19
NEIG_01002	1101	26683	27783	-1	9	TFIIH2	transcription initiation factor TFIIH subunit 2	Ssl1	PF04056.10
NEIG_01003	2751	27811	30561	1	9	CDC42BP	serine/threonine-protein kinase MRCK [EC:2.7.11.1]	Pkinase,Pkinase_Tyr,C1_1,Kinase-like	PF00069.21,PF07714.13,PF00130.18,PF14531.2
NEIG_01004	504	30989	31492	1	9	hypothetical protein				Y
NEIG_01005	240	31853	32092	1	9	hypothetical protein				Y	1	i13-30o
NEIG_01006	1107	32473	33579	-1	9	hypothetical protein
NEIG_01007	1644	33617	35260	1	9	hypothetical protein
NEIG_01008	915	35657	36571	1	9	hypothetical protein
NEIG_01009	702	36816	37517	1	9	hypothetical protein		mRNA_triPase	PF02940.11
NEIG_01010	2106	37661	39766	1	9	EEF2	elongation factor 2	GTP_EFTU,EFG_C	PF00009.23,PF00679.20
NEIG_01011	642	39977	40618	1	9	hypothetical protein		Gar1	PF04410.10
NEIG_01012	678	40873	41550	1	9	hypothetical protein		ICMT	PF04140.10		5	o5-23i30-52o67-89i102-119o147-169i
NEIG_01013	1269	41819	43087	1	9	hypothetical protein		Pkinase,Pkinase_Tyr	PF00069.21,PF07714.13	Y	1	i5-27o
NEIG_01014	1209	43951	45159	1	9	hypothetical protein				Y	2	i13-30o40-57i
NEIG_01015	723	45453	46175	-1	9	hypothetical protein		zf-CCHC	PF00098.19
NEIG_01016	303	46203	46505	1	9	hypothetical protein
NEIG_01017	1263	46556	47818	-1	9	hypothetical protein		Sacchrp_dh_NADP	PF03435.14		1	i276-298o
NEIG_01018	399	48002	48400	-1	9	hypothetical protein		zf-CCCH	PF00642.20
NEIG_01019	1902	48487	50388	1	9	hypothetical protein		DnaJ	PF00226.27		1	i20-42o
NEIG_01020	345	50620	50964	-1	9	LSM7	U6 snRNA-associated Sm-like protein LSm7	LSM	PF01423.18
NEIG_01021	981	50980	51960	1	9	PUS3	tRNA pseudouridine38/39 synthase [EC:5.4.99.45]	PseudoU_synth_1	PF01416.16
NEIG_01022	207	52004	52210	-1	9	hypothetical protein
NEIG_01023	3696	52919	56614	-1	9	hypothetical protein
NEIG_01024	801	57108	57908	-1	9	BUD23	18S rRNA (guanine1575-N7)-methyltransferase [EC:2.1.1.309]	WBS_methylT,Methyltransf_11,Methyltransf_31,Methyltransf_12,CMAS,Methyltransf_25,Methyltransf_18,Methyltransf_23,Ubie_methyltran	PF12589.4,PF08241.8,PF13847.2,PF08242.8,PF02353.16,PF13649.2,PF12847.3,PF13489.2,PF01209.14
NEIG_01025	948	58991	59938	-1	9	hypothetical protein		Rhodanese	PF00581.16
NEIG_01026	276	60064	60339	1	9	hypothetical protein					1	o42-61i
NEIG_01027	195	60613	60807	1	9	RP-S29e	small subunit ribosomal protein S29e	Ribosomal_S14	PF00253.17
NEIG_01028	990	61643	62632	-1	9	hypothetical protein					5	i45-67o71-88i95-117o122-139i170-188o
NEIG_01029	591	63256	63846	-1	9	RP-S5e	small subunit ribosomal protein S5e	Ribosomal_S7	PF00177.17
NEIG_01030	381	63864	64244	1	9	hypothetical protein
NEIG_01031	1575	64571	66145	-1	9	CCT6	T-complex protein 1 subunit zeta	Cpn60_TCP1	PF00118.20
NEIG_01032	492	67209	67700	1	9	hypothetical protein		Homeobox	PF00046.25
NEIG_01033	1374	69076	70449	1	9	hypothetical protein							NEMLGF4
NEIG_01034	621	70825	71445	1	9	RAB11A	Ras-related protein Rab-11A	Ras,Roc,Arf,MMR_HSR1	PF00071.18,PF08477.9,PF00025.17,PF01926.19
NEIG_01035	474	71458	71931	1	9	hypothetical protein		Mei5_like	PF17021.1
NEIG_01036	780	72596	73375	-1	9	hypothetical protein		MRG	PF05712.9
NEIG_01037	2310	74604	76913	1	9	hypothetical protein		ABC_tran	PF00005.23		6	o352-374i437-459o500-522i527-549o627-649i735-757o
NEIG_01038	1833	79223	81055	1	9	hypothetical protein		LRR_8,LRR_4,LRR_1	PF13855.2,PF12799.3,PF00560.29
NEIG_01039	2202	82552	84753	1	9	hypothetical protein					1	i20-38o	NEMLGF2
NEIG_01040	1041	85606	86646	1	9	hypothetical protein
NEIG_01041	2745	87290	90034	1	9	hypothetical protein				Y			NEMLGF1
NEIG_01042	1155	91073	92227	-1	9	hypothetical protein
NEIG_01043	2847	93124	95970	1	9	hypothetical protein					1	i23-40o	NEMLGF1
NEIG_01044	519	96629	97147	-1	9	hypothetical protein
NEIG_01045	747	97442	98188	1	9	hypothetical protein							NEMLGF1
NEIG_01046	2799	99043	101841	1	9	hypothetical protein							NEMLGF1
NEIG_01047	2856	102503	105358	1	9	hypothetical protein				Y			NEMLGF1
NEIG_01048	2781	106336	109116	1	9	hypothetical protein				Y			NEMLGF1
NEIG_01049	1260	110836	112095	1	9	hypothetical protein				Y	1	i13-32o	NEMLGF1
NEIG_01050	243	2	244	1	10	hypothetical protein
NEIG_01051	336	638	973	-1	10	hypothetical protein
NEIG_01052	525	1628	2152	-1	10	hypothetical protein					1	i35-57o
NEIG_01053	507	2309	2815	-1	10	hypothetical protein					1	i57-79o
NEIG_01054	393	3457	3849	-1	10	hypothetical protein					3	o15-32i52-69o73-95i
NEIG_01055	1116	4625	5740	1	10	hypothetical protein		Actin	PF00022.15
NEIG_01056	1023	5981	7003	-1	10	hypothetical protein					6	i13-35o74-93i114-136o163-185i197-216o226-245i
NEIG_01057	1320	7705	9024	1	10	TUBA	tubulin alpha	Tubulin,Tubulin_C	PF00091.21,PF03953.13
NEIG_01058	348	9090	9437	1	10	RP-L31e	large subunit ribosomal protein L31e	Ribosomal_L31e	PF01198.15
NEIG_01059	993	9617	10609	-1	10	TRMT10A	tRNA (guanine9-N1)-methyltransferase [EC:2.1.1.221]	tRNA_m1G_MT	PF01746.17
NEIG_01060	348	10548	10895	-1	10	hypothetical protein		Rpr2	PF04032.12
NEIG_01061	417	10926	11342	1	10	hypothetical protein
NEIG_01062	1662	12201	13862	1	10	hypothetical protein		TPR_1,TPR_2,TPR_16,TPR_11,TPR_12,TPR_8,TPR_14,ANAPC3,TPR_17,TPR_7,TPR_19,TPR_6	PF00515.24,PF07719.13,PF13432.2,PF13414.2,PF13424.2,PF13181.2,PF13428.2,PF12895.3,PF13431.2,PF13176.2,PF14559.2,PF13174.2
NEIG_01063	1242	14283	15524	1	10	hypothetical protein
NEIG_01064	1371	15617	16987	-1	10	DDX19	ATP-dependent RNA helicase DDX19/DBP5 [EC:3.6.4.13]	DEAD,Helicase_C,ResIII	PF00270.25,PF00271.27,PF04851.11
NEIG_01065	693	17388	18080	-1	10	RPC6	DNA-directed RNA polymerase III subunit RPC6	RNA_pol_Rpc34,B-block_TFIIIC	PF05158.8,PF04182.8
NEIG_01066	1281	18095	19375	1	10	hypothetical protein		PseudoU_synth_2	PF00849.18
NEIG_01067	1974	19756	21729	-1	10	hypothetical protein
NEIG_01068	1035	21787	22821	1	10	EIF3I	translation initiation factor 3 subunit I	WD40	PF00400.28
NEIG_01069	480	23149	23628	1	10	RP-L24e	large subunit ribosomal protein L24e	Ribosomal_L24e	PF01246.16
NEIG_01070	1344	23833	25176	1	10	hypothetical protein		Na_H_Exchanger	PF00999.17		10	i3-25o29-48i69-88o98-120i162-184o206-228i241-260o307-329i350-372o387-409i
NEIG_01071	264	25301	25564	-1	10	hypothetical protein
NEIG_01072	2049	25735	27783	-1	10	hypothetical protein					7	i371-393o408-430i459-481o511-533i546-568o583-605i629-651o
NEIG_01073	294	28438	28731	-1	10	SEC61G	protein transport protein SEC61 subunit gamma and related proteins	SecE	PF00584.16		1	i71-93o
NEIG_01074	588	28766	29353	-1	10	hypothetical protein				Y	2	i5-27o161-178i
NEIG_01075	654	29526	30179	1	10	YKT6	synaptobrevin homolog YKT6	Synaptobrevin	PF00957.17
NEIG_01076	585	30316	30900	1	10	hypothetical protein
NEIG_01077	1254	31363	32616	-1	10	NOP56	nucleolar protein 56	Nop,NOP5NT	PF01798.14,PF08156.9
NEIG_01078	1305	32698	34002	1	10	NUG2	nuclear GTP-binding protein	NGP1NT,MMR_HSR1	PF08153.8,PF01926.19
NEIG_01079	1485	34602	36086	1	10	DDX6	ATP-dependent RNA helicase DDX6/DHH1 [EC:3.6.4.13]	DEAD,Helicase_C	PF00270.25,PF00271.27
NEIG_01080	1575	36758	38332	-1	10	PDIA1	protein disulfide-isomerase A1 [EC:5.3.4.1]	Thioredoxin,Thioredoxin_6	PF00085.16,PF13848.2	Y
NEIG_01081	1032	38482	39513	1	10	hypothetical protein
NEIG_01082	636	39803	40438	1	10	hypothetical protein					6	i21-43o63-85i98-120o124-141i148-170o180-202i
NEIG_01083	372	41397	41768	-1	10	hypothetical protein					2	o59-81i88-110o
NEIG_01084	1011	41858	42868	1	10	hypothetical protein		Sel1	PF08238.8
NEIG_01085	288	43252	43539	-1	10	hypothetical protein		RNA_pol_L_2	PF13656.2
NEIG_01086	744	43746	44489	-1	10	hypothetical protein
NEIG_01087	1815	45103	46917	1	10	ABCE1	ATP-binding cassette, sub-family E, member 1	ABC_tran,SMC_N,AAA_15,AAA_21,RLI,Fer4,DUF258	PF00005.23,PF02463.15,PF13175.2,PF13304.2,PF04068.11,PF00037.23,PF03193.12
NEIG_01088	2724	47250	49973	1	10	MSH6	DNA mismatch repair protein MSH6	MutS_V,MutS_I,MutS_III,MutS_IV	PF00488.17,PF01624.16,PF05192.14,PF05190.14
NEIG_01089	1371	50728	52098	-1	10	hypothetical protein
NEIG_01090	492	52171	52662	-1	10	hypothetical protein					2	i41-58o68-90i
NEIG_01091	630	52912	53541	-1	10	hypothetical protein		FYRN	PF05964.10
NEIG_01092	855	54392	55246	1	10	hypothetical protein					5	i89-111o131-153i170-189o199-221i241-263o
NEIG_01093	447	56016	56462	-1	10	RP-L27Ae	large subunit ribosomal protein L27Ae	Ribosomal_L18e	PF00828.15
NEIG_01094	534	56559	57092	1	10	NIP7	60S ribosome subunit biogenesis protein NIP7
NEIG_01095	2052	57235	59286	1	10	hypothetical protein		Peptidase_C50	PF03568.13
NEIG_01096	1902	59989	61890	-1	10	hypothetical protein				Y	1	i13-30o	NEMLGF1
NEIG_01097	2322	62729	65050	1	10	PIGO	phosphatidylinositol glycan, class O	Phosphodiest	PF01663.18		10	i20-42o416-438i443-465o469-491i522-544o581-603i623-645o660-682i689-711o726-748i
NEIG_01098	405	65353	65757	1	10	hypothetical protein
NEIG_01099	1059	66507	67565	-1	10	hypothetical protein
NEIG_01100	915	67654	68568	1	10	hypothetical protein
NEIG_01101	1449	69061	70509	1	10	hypothetical protein		Hexokinase_2,Hexokinase_1	PF03727.12,PF00349.17	Y
NEIG_01102	591	71825	72415	-1	10	hypothetical protein		PHD	PF00628.25
NEIG_01103	825	72445	73269	1	10	hypothetical protein		DUF5096	PF17019.1
NEIG_01104	1257	73430	74686	1	10	hypothetical protein		CLASP_N	PF12348.4
NEIG_01105	1332	75152	76483	-1	10	CENPE	centromeric protein E	Kinesin	PF00225.19
NEIG_01106	2085	77314	79398	1	10	ACSL	long-chain acyl-CoA synthetase [EC:6.2.1.3]	AMP-binding	PF00501.24
NEIG_01107	1716	79668	81383	-1	10	hypothetical protein
NEIG_01108	957	81433	82389	-1	10	hypothetical protein		NAD_kinase	PF01513.17
NEIG_01109	696	82423	83118	1	10	hypothetical protein
NEIG_01110	717	83153	83869	-1	10	hypothetical protein					5	i52-71o86-108i129-151o155-177i203-225o
NEIG_01111	309	84046	84354	1	10	TAF13	transcription initiation factor TFIID subunit 13	TFIID-18kDa	PF02269.12
NEIG_01112	1008	84618	85625	1	10	PDHB	pyruvate dehydrogenase E1 component beta subunit [EC:1.2.4.1]	Transket_pyr,Transketolase_C	PF02779.20,PF02780.16
NEIG_01113	2748	85925	88672	-1	10	hypothetical protein				Y			NEMLGF1
NEIG_01114	2925	88860	91784	-1	10	hypothetical protein					1	i26-48o	NEMLGF1
NEIG_01115	1071	92095	93165	-1	10	GMPP	mannose-1-phosphate guanylyltransferase [EC:2.7.7.13]	NTP_transferase,NTP_transf_3,Hexapep,Hexapep_2,DUF4954	PF00483.19,PF12804.3,PF00132.20,PF14602.2,PF16314.1
NEIG_01116	549	93646	94194	1	10	UTP24	U3 small nucleolar RNA-associated protein 24	Fcf1	PF04900.8
NEIG_01117	1317	94249	95565	1	10	GSR	glutathione reductase (NADPH) [EC:1.8.1.7]	Pyr_redox_dim,Pyr_redox_2,Pyr_redox	PF02852.18,PF07992.10,PF00070.23
NEIG_01118	858	95696	96553	1	10	hypothetical protein
NEIG_01119	1392	96669	98060	1	10	GSR	glutathione reductase (NADPH) [EC:1.8.1.7]	Pyr_redox_2,Pyr_redox,Pyr_redox_dim	PF07992.10,PF00070.23,PF02852.18
NEIG_01120	723	98134	98856	1	10	hypothetical protein					5	i54-76o98-120i141-163o167-189i210-232o
NEIG_01121	792	100000	100791	-1	10	hypothetical protein					1	i44-66o
NEIG_01122	1383	101459	102841	-1	10	hypothetical protein							NEMLGF5
NEIG_01123	1374	102922	104295	-1	10	hypothetical protein					1	o401-423i	NEMLGF5
NEIG_01124	891	104867	105757	-1	10	hypothetical protein					1	i44-66o
NEIG_01125	918	106483	107400	-1	10	hypothetical protein					1	i44-66o
NEIG_01126	1365	107950	109314	-1	10	hypothetical protein
NEIG_01127	453	76	528	-1	11	hypothetical protein		HTH_23	PF13384.2
NEIG_01128	360	1258	1617	1	11	RP-L36e	large subunit ribosomal protein L36e	Ribosomal_L36e	PF01158.14
NEIG_01129	1515	1770	3284	-1	11	SPT	serine palmitoyltransferase [EC:2.3.1.50]	Aminotran_1_2	PF00155.17
NEIG_01130	1098	3845	4942	-1	11	hypothetical protein
NEIG_01131	468	5701	6168	1	11	hypothetical protein		zf-AN1	PF01428.12
NEIG_01132	522	6202	6723	1	11	hypothetical protein					1	i39-61o
NEIG_01133	327	6826	7152	-1	11	NHP2	H/ACA ribonucleoprotein complex subunit 2	Ribosomal_L7Ae	PF01248.22
NEIG_01134	798	7596	8393	-1	11	hypothetical protein		Syntaxin	PF00804.21		1	o243-261i
NEIG_01135	708	8560	9267	-1	11	hypothetical protein					6	o48-70i77-99o104-123i135-152o172-191i204-226o
NEIG_01136	591	9313	9903	-1	11	hypothetical protein					3	i13-35o65-87i131-153o
NEIG_01137	2658	10270	12927	1	11	BMS1	ribosome biogenesis protein BMS1	RIBIOP_C,AARP2CN,GTP_EFTU	PF04950.8,PF08142.8,PF00009.23
NEIG_01138	552	13297	13848	-1	11	hypothetical protein
NEIG_01139	456	14065	14520	1	11	hypothetical protein					1	i127-149o
NEIG_01140	1029	14736	15764	1	11	hypothetical protein					1	i311-333o
NEIG_01141	1656	15904	17559	-1	11	RIX7	ribosome biogenesis ATPase	AAA,AAA_16,AAA_17,RuvB_N,AAA_14,AAA_2,IstB_IS21,AAA_18,AAA_22,AAA_5,AAA_19,AAA_33,TIP49,TsaE,RNA_helicase,T2SSE,Sigma54_activat	PF00004.25,PF13191.2,PF13207.2,PF05496.8,PF13173.2,PF07724.10,PF01695.13,PF13238.2,PF13401.2,PF07728.10,PF13245.2,PF13671.2,PF06068.9,PF02367.13,PF00910.18,PF00437.16,PF00158.22
NEIG_01142	447	17607	18053	-1	11	hypothetical protein					3	o20-42i62-84o99-121i
NEIG_01143	960	18639	19598	1	11	hypothetical protein
NEIG_01144	528	19639	20166	1	11	RP-L18e	large subunit ribosomal protein L18e
NEIG_01145	975	20191	21165	1	11	RFC2_4	replication factor C subunit 2/4	DNA_pol3_delta2,AAA,AAA_16,AAA_14,AAA_22,AAA_5,IstB_IS21,AAA_17	PF13177.2,PF00004.25,PF13191.2,PF13173.2,PF13401.2,PF07728.10,PF01695.13,PF13207.2
NEIG_01146	390	22195	22584	1	11	hypothetical protein
NEIG_01147	681	22876	23556	-1	11	hypothetical protein					1	o54-76i
NEIG_01148	2457	24336	26792	-1	11	HSPA1_8	heat shock 70kDa protein 1/8	HSP70	PF00012.16	Y
NEIG_01149	1323	26884	28206	1	11	PUS10	tRNA pseudouridine synthase 10 [EC:5.4.99.-]
NEIG_01150	1293	29788	31080	1	11	hypothetical protein
NEIG_01151	387	31128	31514	1	11	hypothetical protein
NEIG_01152	1134	32173	33306	-1	11	hypothetical protein		zf-CHY	PF05495.8
NEIG_01153	1485	33339	34823	1	11	hypothetical protein
NEIG_01154	579	35250	35828	-1	11	GINS2	GINS complex subunit 2	Sld5	PF05916.7
NEIG_01155	291	35869	36159	1	11	hypothetical protein		G-patch	PF01585.19
NEIG_01156	1020	36228	37247	1	11	hypothetical protein					2	o231-253i260-282o
NEIG_01157	759	37303	38061	-1	11	ORC2	origin recognition complex subunit 2
NEIG_01158	870	38963	39832	-1	11	hypothetical protein
NEIG_01159	918	40032	40949	-1	11	hypothetical protein		AP_endonuc_2	PF01261.20
NEIG_01160	612	41123	41734	-1	11	hypothetical protein					4	i69-86o101-123i143-165o175-193i
NEIG_01161	804	42528	43331	-1	11	hypothetical protein
NEIG_01162	2766	43362	46127	1	11	SKI2	antiviral helicase SKI2 [EC:3.6.4.-]	DSHCT,DEAD,Helicase_C	PF08148.8,PF00270.25,PF00271.27
NEIG_01163	828	46282	47109	-1	11	hypothetical protein		Plus-3	PF03126.14
NEIG_01164	672	47143	47814	1	11	OTUB1	ubiquitin thioesterase protein OTUB1 [EC:3.4.19.12]	Peptidase_C65	PF10275.5
NEIG_01165	3012	48083	51094	1	11	hypothetical protein		C2	PF00168.26		2	o40-62i69-86o
NEIG_01166	657	51426	52082	-1	11	RP-L10Ae	large subunit ribosomal protein L10Ae	Ribosomal_L1	PF00687.17
NEIG_01167	1962	52361	54322	-1	11	ERCC3	DNA excision repair protein ERCC-3 [EC:3.6.4.12]	ERCC3_RAD25_C,Helicase_C_3,ResIII,Helicase_C,SNF2_N,DEAD	PF16203.1,PF13625.2,PF04851.11,PF00271.27,PF00176.19,PF00270.25
NEIG_01168	234	54436	54669	-1	11	hypothetical protein
NEIG_01169	1203	54688	55890	1	11	hypothetical protein		HTH_9	PF08221.7
NEIG_01170	561	55945	56505	1	11	hypothetical protein				Y
NEIG_01171	1857	56941	58797	-1	11	pepP	Xaa-Pro aminopeptidase [EC:3.4.11.9]	Peptidase_M24,Creatinase_N_2,Creatinase_N,Peptidase_M24_C	PF00557.20,PF16189.1,PF01321.14,PF16188.1	Y
NEIG_01172	729	58822	59550	-1	11	DCP2	mRNA-decapping enzyme subunit 2 [EC:3.6.1.62]	DCP2,NUDIX	PF05026.9,PF00293.24
NEIG_01173	279	59880	60158	-1	11	hypothetical protein
NEIG_01174	1215	60486	61700	1	11	FBXW7	F-box and WD-40 domain protein 7	WD40,Nup160	PF00400.28,PF11715.4
NEIG_01175	714	62089	62802	1	11	hypothetical protein					1	i48-67o
NEIG_01176	324	63302	63625	1	11	hypothetical protein					1	o80-102i
NEIG_01177	396	63722	64117	1	11	hypothetical protein					1	i102-121o
NEIG_01178	249	64474	64722	-1	11	hypothetical protein					1	i43-65o
NEIG_01179	612	65600	66211	1	11	hypothetical protein					1	o45-67i
NEIG_01180	402	66581	66982	1	11	hypothetical protein					1	o49-71i
NEIG_01181	3003	67444	70446	-1	11	COPA	coatomer protein complex, subunit alpha (xenin)	Coatomer_WDAD,WD40,COPI_C	PF04053.10,PF00400.28,PF06957.7
NEIG_01182	1026	70844	71869	-1	11	hypothetical protein				Y	1	i321-340o
NEIG_01183	534	72410	72943	-1	11	hypothetical protein		TBCC	PF07986.8
NEIG_01184	741	73014	73754	-1	11	hypothetical protein
NEIG_01185	984	74187	75170	-1	11	hypothetical protein		Septin	PF00735.14
NEIG_01186	915	75290	76204	1	11	hypothetical protein		Y_phosphatase,DSPc	PF00102.23,PF00782.16
NEIG_01187	1470	76562	78031	-1	11	hypothetical protein		XPG_I,XPG_N	PF00867.14,PF00752.13
NEIG_01188	642	78589	79230	-1	11	rpe	ribulose-phosphate 3-epimerase [EC:5.1.3.1]	Ribul_P_3_epim	PF00834.15
NEIG_01189	774	79257	80030	-1	11	hypothetical protein
NEIG_01190	519	80090	80608	-1	11	RP-L19e	large subunit ribosomal protein L19e	Ribosomal_L19e	PF01280.16
NEIG_01191	483	80703	81185	-1	11	ERV1	mitochondrial FAD-linked sulfhydryl oxidase [EC:1.8.3.2]	Evr1_Alr	PF04777.9		1	i7-24o
NEIG_01192	828	81200	82027	-1	11	hypothetical protein				Y
NEIG_01193	927	82782	83708	1	11	TFIIB	transcription initiation factor TFIIB	TFIIB,TF_Zn_Ribbon	PF00382.15,PF08271.8
NEIG_01194	465	83749	84213	-1	11	RP-S18e	small subunit ribosomal protein S18e	Ribosomal_S13	PF00416.18
NEIG_01195	1443	84620	86062	-1	11	hypothetical protein		PTR2	PF00854.17		10	i37-59o63-85i92-109o152-174i195-217o297-319i332-354o364-386i398-420o425-447i
NEIG_01196	876	86335	87210	1	11	E1.1.1.102	3-dehydrosphinganine reductase [EC:1.1.1.102]	adh_short,adh_short_C2	PF00106.21,PF13561.2
NEIG_01197	3078	87729	90806	1	11	hypothetical protein		TPR_11,TPR_2	PF13414.2,PF07719.13
NEIG_01198	309	91457	91765	1	11	hypothetical protein
NEIG_01199	1452	91649	93100	-1	11	hypothetical protein							NEMLGF4
NEIG_01200	1416	93556	94971	1	11	hypothetical protein					1	o446-468i	NEMLGF4
NEIG_01201	1188	95282	96469	1	11	hypothetical protein							NEMLGF4
NEIG_01202	1302	97144	98445	-1	11	hypothetical protein					1	i408-430o	NEMLGF4
NEIG_01203	1641	99195	100835	-1	11	hypothetical protein
NEIG_01204	1017	100863	101879	1	11	hypothetical protein		SAS-6_N	PF16531.1	Y
NEIG_01205	966	102210	103175	1	11	hypothetical protein
NEIG_01206	882	103302	104183	-1	11	hypothetical protein					1	o263-285i
NEIG_01207	2076	105639	107714	-1	11	hypothetical protein							NEMLGF5
NEIG_01208	2373	2	2374	1	12	hypothetical protein					6	i336-358o444-466i498-520o530-549i562-584o757-779i
NEIG_01209	237	2750	2986	1	12	hypothetical protein
NEIG_01210	723	3106	3828	1	12	hypothetical protein					1	i216-238o
NEIG_01211	288	4383	4670	-1	12	hypothetical protein
NEIG_01212	2043	5152	7194	1	12	hypothetical protein
NEIG_01213	210	8026	8235	1	12	hypothetical protein		LSM	PF01423.18
NEIG_01214	579	8285	8863	-1	12	hypothetical protein		DUF5092	PF17010.1		1	i156-178o
NEIG_01215	273	8955	9227	1	12	hypothetical protein
NEIG_01216	588	10131	10718	1	12	hypothetical protein		Homeobox	PF00046.25
NEIG_01217	1293	11737	13029	1	12	hypothetical protein
NEIG_01218	1194	13169	14362	1	12	hypothetical protein
NEIG_01219	927	14804	15730	-1	12	hypothetical protein		Syntaxin	PF00804.21		1	o231-253i
NEIG_01220	729	16212	16940	-1	12	hypothetical protein		PAP2	PF01569.17		6	i12-34o54-76i83-105o140-157i170-192o202-221i
NEIG_01221	1188	17005	18192	1	12	hypothetical protein		Cyclin_N	PF00134.19
NEIG_01222	1239	18278	19516	1	12	hypothetical protein		MFS_1	PF07690.12		11	i7-29o49-71i78-100o140-162i171-190o210-232i253-270o274-296i301-323o333-355i368-390o
NEIG_01223	222	19659	19880	1	12	hypothetical protein
NEIG_01224	849	19893	20741	-1	12	hypothetical protein		ArfGap	PF01412.14
NEIG_01225	2931	21383	24313	-1	12	MTR4	ATP-dependent RNA helicase DOB1 [EC:3.6.4.13]	DSHCT,DEAD,Helicase_C	PF08148.8,PF00270.25,PF00271.27
NEIG_01226	1275	24538	25812	1	12	PSMC3	26S proteasome regulatory subunit T5	AAA,AAA_5,AAA_2	PF00004.25,PF07728.10,PF07724.10
NEIG_01227	423	25887	26309	-1	12	hypothetical protein
NEIG_01228	636	26326	26961	1	12	hypothetical protein
NEIG_01229	2514	27856	30369	1	12	hypothetical protein				Y	1	o807-826i
NEIG_01230	1290	31310	32599	1	12	hypothetical protein		zf-B_box	PF00643.20
NEIG_01231	156	32727	32882	1	12	hypothetical protein
NEIG_01232	723	32833	33555	1	12	hypothetical protein				Y
NEIG_01233	1065	33697	34761	1	12	hypothetical protein					1	i319-338o
NEIG_01234	504	34824	35327	1	12	hypothetical protein					4	i41-63o73-95i102-124o130-152i
NEIG_01235	1335	35367	36701	1	12	hypothetical protein		Choline_transpo	PF04515.8		10	i21-41o61-83i95-114o118-140i161-183o203-222i257-279o299-321i362-384o394-416i
NEIG_01236	1197	36694	37890	-1	12	hypothetical protein					5	i94-116o145-167i180-202o212-234i374-396o
NEIG_01237	3855	38248	42102	-1	12	RPC1	DNA-directed RNA polymerase III subunit RPC1 [EC:2.7.7.6]	RNA_pol_Rpb1_5,RNA_pol_Rpb1_1,RNA_pol_Rpb1_2,RNA_pol_Rpb1_3,RNA_pol_Rpb1_4	PF04998.13,PF04997.8,PF00623.16,PF04983.14,PF05000.13
NEIG_01238	792	42117	42908	1	12	hypothetical protein		DWNN,zf-CCHC_2	PF08783.7,PF13696.2
NEIG_01239	828	43306	44133	-1	12	comEB	dCMP deaminase [EC:3.5.4.12]	dCMP_cyt_deam_1	PF00383.18
NEIG_01240	759	44147	44905	1	12	uncharacterized protein		ATP_bind_1,AAA_17	PF03029.13,PF13207.2
NEIG_01241	609	45064	45672	-1	12	hypothetical protein		U3_assoc_6	PF08640.7
NEIG_01242	1695	45726	47420	1	12	hypothetical protein		Sec5	PF15469.2
NEIG_01243	687	47543	48229	1	12	FNTA	protein farnesyltransferase/geranylgeranyltransferase type-1 subunit alpha [EC:2.5.1.58 2.5.1.59]	PPTA	PF01239.18
NEIG_01244	954	48291	49244	1	12	hypothetical protein				Y
NEIG_01245	174	49280	49453	-1	12	hypothetical protein
NEIG_01246	627	50192	50818	-1	12	hypothetical protein
NEIG_01247	2112	51139	53250	-1	12	hypothetical protein
NEIG_01248	918	53866	54783	1	12	hypothetical protein		Abhydrolase_5,Hydrolase_4,Abhydrolase_1,Abhydrolase_6	PF12695.3,PF12146.4,PF00561.16,PF12697.3		1	i165-187o
NEIG_01249	1725	55234	56958	-1	12	SMARCAL1	SWI/SNF-related matrix-associated actin-dependent regulator of chromatin subfamily A-like protein 1 [EC:3.6.4.12]	SNF2_N,Helicase_C,ResIII	PF00176.19,PF00271.27,PF04851.11
NEIG_01250	2559	57345	59903	-1	12	hypothetical protein		RINGv	PF12906.3		14	i230-247o262-283i295-314o318-335i373-395o399-421i434-456o479-501i625-647o670-692i713-735o745-764i771-793o803-822i
NEIG_01251	1497	60441	61937	-1	12	hypothetical protein
NEIG_01252	666	62612	63277	-1	12	hypothetical protein
NEIG_01253	762	63395	64156	-1	12	hypothetical protein				Y	1	i7-29o
NEIG_01254	1623	64548	66170	-1	12	hypothetical protein					1	i39-61o
NEIG_01255	1734	66776	68509	-1	12	hypothetical protein
NEIG_01256	1560	68723	70282	1	12	TRMT2A	tRNA (uracil-5-)-methyltransferase [EC:2.1.1.-]	tRNA_U5-meth_tr,Methyltransf_31,Methyltransf_18,MTS,PrmA,Methyltransf_25,Methyltransf_11	PF05958.7,PF13847.2,PF12847.3,PF05175.10,PF06325.9,PF13649.2,PF08241.8
NEIG_01257	663	70413	71075	-1	12	hypothetical protein
NEIG_01258	1128	71223	72350	1	12	hypothetical protein
NEIG_01259	3402	72467	75868	-1	12	SEC31	protein transport protein SEC31	WD40	PF00400.28
NEIG_01260	1740	75960	77699	1	12	TUBGCP2	gamma-tubulin complex component 2	Spc97_Spc98	PF04130.9
NEIG_01261	213	77862	78074	1	12	hypothetical protein
NEIG_01262	1233	78074	79306	1	12	hypothetical protein
NEIG_01263	447	79340	79786	1	12	hypothetical protein		zf-CCCH_3	PF15663.1
NEIG_01264	222	79876	80097	1	12	hypothetical protein					1	o33-55i
NEIG_01265	2079	80758	82836	-1	12	UPF1	regulator of nonsense transcripts 1 [EC:3.6.4.-]	AAA_12,AAA_11,AAA_19,AAA_30,Viral_helicase1,ResIII	PF13087.2,PF13086.2,PF13245.2,PF13604.2,PF01443.14,PF04851.11
NEIG_01266	1068	83101	84168	-1	12	hypothetical protein					1	i13-32o
NEIG_01267	342	84918	85259	1	12	hypothetical protein		RNase_P_Rpp14	PF01900.15
NEIG_01268	687	85566	86252	1	12	hypothetical protein
NEIG_01269	1413	86633	88045	1	12	hypothetical protein
NEIG_01270	213	88079	88291	-1	12	hypothetical protein		LSM	PF01423.18
NEIG_01271	483	88908	89390	-1	12	hypothetical protein		zf-RING_2,zf-C3HC4,zf-RING_5,zf-C3HC4_2,zf-C3HC4_3	PF13639.2,PF00097.21,PF14634.2,PF13923.2,PF13920.2		1	i139-158o
NEIG_01272	1092	89390	90481	-1	12	ATPeV1H	V-type H+-transporting ATPase subunit H	V-ATPase_H_C,V-ATPase_H_N	PF11698.4,PF03224.10
NEIG_01273	879	90535	91413	1	12	CLB1_2	G2/mitotic-specific cyclin 1/2	Cyclin_N,Cyclin_C	PF00134.19,PF02984.15
NEIG_01274	1302	92203	93504	-1	12	LSG1	large subunit GTPase 1 [EC:3.6.1.-]	MMR_HSR1,DUF258,FeoB_N	PF01926.19,PF03193.12,PF02421.14
NEIG_01275	795	93851	94645	-1	12	hypothetical protein		Pkinase,Pkinase_Tyr,Kinase-like	PF00069.21,PF07714.13,PF14531.2
NEIG_01276	216	94905	95120	-1	12	hypothetical protein		LSM	PF01423.18
NEIG_01277	1014	95617	96630	1	12	hypothetical protein					7	i7-29o44-66i126-143o170-192i204-226o236-253i274-296o
NEIG_01278	402	96941	97342	1	12	H2B	histone H2B
NEIG_01279	498	97565	98062	1	12	hypothetical protein				Y	5	i7-29o33-55i62-84o104-126i139-161o
NEIG_01280	2895	98474	101368	-1	12	hypothetical protein							NEMLGF5
NEIG_01281	3000	102798	105797	-1	12	hypothetical protein				Y			NEMLGF5
NEIG_01282	114	2	115	-1	13	hypothetical protein
NEIG_01283	2442	425	2866	1	13	hypothetical protein					1	i47-64o	NEMLGF1
NEIG_01284	795	3027	3821	1	13	hypothetical protein					5	i62-84o117-139i152-174o194-216i229-251o
NEIG_01285	1095	3952	5046	-1	13	hypothetical protein		Fe_hyd_lg_C	PF02906.10
NEIG_01286	981	5434	6414	-1	13	CSNK1	casein kinase 1 [EC:2.7.11.1]	Pkinase,Pkinase_Tyr	PF00069.21,PF07714.13
NEIG_01287	1671	6773	8443	1	13	hypothetical protein		Sec1	PF00995.19
NEIG_01288	1659	8626	10284	-1	13	SMARCC	SWI/SNF related-matrix-associated actin-dependent regulator of chromatin subfamily C	SWIRM,Myb_DNA-binding,SWIRM-assoc_1,Myb_DNA-bind_6	PF04433.13,PF00249.27,PF16495.1,PF13921.2
NEIG_01289	3018	10760	13777	1	13	UBE1	ubiquitin-activating enzyme E1 [EC:6.2.1.45]	ThiF,UBA_e1_thiolCys,E1_UFD	PF00899.17,PF10585.5,PF09358.6
NEIG_01290	1629	13873	15501	1	13	hypothetical protein
NEIG_01291	312	16060	16371	1	13	hypothetical protein
NEIG_01292	780	16934	17713	-1	13	hypothetical protein		zf-C2H2_aberr,zf-C2H2,zf-C2H2_4,zf-H2C2_2	PF17017.1,PF00096.22,PF13894.2,PF13465.2
NEIG_01293	1224	18494	19717	1	13	hypothetical protein
NEIG_01294	1527	20226	21752	1	13	hypothetical protein		Pkinase,Pkinase_Tyr,Kinase-like	PF00069.21,PF07714.13,PF14531.2		1	i5-27o
NEIG_01295	753	22082	22834	-1	13	hypothetical protein					5	i64-86o101-123i144-166o171-193i213-235o
NEIG_01296	1785	22919	24703	-1	13	hypothetical protein					1	o524-546i	NEMLGF3
NEIG_01297	756	25412	26167	-1	13	YWHAE	14-3-3 protein epsilon	14-3-3	PF00244.16
NEIG_01298	759	26228	26986	1	13	hypothetical protein		Far-17a_AIG1	PF04750.10		5	o51-73i93-115o135-157i164-183o203-225i
NEIG_01299	687	27738	28424	1	13	hypothetical protein		Far-17a_AIG1	PF04750.10		6	i13-33o53-72i84-106o126-148i155-177o192-214i
NEIG_01300	1173	29079	30251	1	13	hypothetical protein					7	i45-64o84-106i189-211o221-243i264-283o298-320i355-377o
NEIG_01301	1581	30768	32348	-1	13	hypothetical protein					5	o358-380i401-423o438-460i467-486o496-518i
NEIG_01302	462	32991	33452	-1	13	hypothetical protein		Myb_DNA-bind_7	PF15963.1
NEIG_01303	993	33712	34704	-1	13	hypothetical protein
NEIG_01304	1692	34985	36676	-1	13	TC.AAA	ATP:ADP antiporter, AAA family	TLC	PF03219.10		10	i42-59o74-96i109-131o171-193i205-227o242-264i303-325o345-367i376-398o508-530i
NEIG_01305	1617	37395	39011	-1	13	hypothetical protein				Y	1	i7-26o
NEIG_01306	1398	39441	40838	-1	13	hypothetical protein					1	o400-422i	NEMLGF3
NEIG_01307	1773	41208	42980	1	13	hypothetical protein		NatB_MDM20	PF09797.5
NEIG_01308	459	43362	43820	1	13	hypothetical protein
NEIG_01309	252	43937	44188	-1	13	hypothetical protein					2	i7-26o31-53i
NEIG_01310	708	44263	44970	-1	13	PSMA6	20S proteasome subunit alpha 1 [EC:3.4.25.1]	Proteasome,Proteasome_A_N	PF00227.22,PF10584.5
NEIG_01311	213	44987	45199	1	13	DNAJC19	DnaJ homolog subfamily C member 19
NEIG_01312	1170	45678	46847	-1	13	hypothetical protein		CAP	PF00188.22	Y
NEIG_01313	306	47010	47315	-1	13	hypothetical protein
NEIG_01314	414	47348	47761	-1	13	hypothetical protein					2	i21-40o111-133i
NEIG_01315	2742	48604	51345	1	13	hypothetical protein				Y			NEMLGF1
NEIG_01316	879	51885	52763	-1	13	TIM50	mitochondrial import inner membrane translocase subunit TIM50	NIF	PF03031.14
NEIG_01317	357	52880	53236	-1	13	hypothetical protein
NEIG_01318	2037	53437	55473	-1	13	hypothetical protein
NEIG_01319	2742	55512	58253	1	13	hypothetical protein		IBN_N	PF03810.15
NEIG_01320	2091	58573	60663	-1	13	PI4KB	phosphatidylinositol 4-kinase B [EC:2.7.1.67]	PI3_PI4_kinase	PF00454.23
NEIG_01321	534	60734	61267	-1	13	hypothetical protein
NEIG_01322	2907	61306	64212	1	13	hypothetical protein
NEIG_01323	759	64670	65428	-1	13	hypothetical protein					5	i42-64o94-116i129-151o166-188i207-229o
NEIG_01324	1344	65736	67079	-1	13	hypothetical protein		DDE_Tnp_1_7	PF13843.2
NEIG_01325	2559	68928	71486	1	13	hypothetical protein				Y
NEIG_01326	1398	72008	73405	-1	13	hypothetical protein		DUF4187	PF13821.2
NEIG_01327	1476	73469	74944	-1	13	TRMT1	tRNA (guanine26-N2/guanine27-N2)-dimethyltransferase [EC:2.1.1.215 2.1.1.216]	TRM	PF02005.12
NEIG_01328	729	75163	75891	-1	13	hypothetical protein		zf-ZPR1	PF03367.9
NEIG_01329	615	75922	76536	1	13	PGLS	6-phosphogluconolactonase [EC:3.1.1.31]	Glucosamine_iso	PF01182.16
NEIG_01330	435	76667	77101	-1	13	hypothetical protein		SGS	PF05002.11
NEIG_01331	2361	77145	79505	1	13	RRM1	ribonucleoside-diphosphate reductase subunit M1 [EC:1.17.4.1]	Ribonuc_red_lgC,Ribonuc_red_lgN	PF02867.11,PF00317.17
NEIG_01332	2073	79844	81916	1	13	hypothetical protein		RVT_1	PF00078.23
NEIG_01333	1989	82061	84049	-1	13	hypothetical protein					1	o633-655i	NEMLGF3
NEIG_01334	2559	85034	87592	-1	13	TAF1	transcription initiation factor TFIID subunit 1	DUF3591,Bromodomain	PF12157.4,PF00439.21
NEIG_01335	495	87623	88117	1	13	UBE2D_E	ubiquitin-conjugating enzyme E2 D/E [EC:2.3.2.23]	UQ_con	PF00179.22
NEIG_01336	330	88578	88907	-1	13	hypothetical protein
NEIG_01337	891	88968	89858	1	13	CERS	ceramide synthetase [EC:2.3.1.24]	TRAM_LAG1_CLN8	PF03798.12		5	o20-37i65-84o136-158i192-214o229-251i
NEIG_01338	1974	90003	91976	1	13	glpA	glycerol-3-phosphate dehydrogenase [EC:1.1.5.3]	DAO,DAO_C,FAD_binding_2,FAD_oxidored	PF01266.20,PF16901.1,PF00890.20,PF12831.3	Y
NEIG_01339	681	92100	92780	1	13	hypothetical protein					2	i31-53o86-108i
NEIG_01340	5694	92837	98530	-1	13	POLE1	DNA polymerase epsilon subunit 1 [EC:2.7.7.7]	DNA_pol_B_exo1,DNA_pol_B,DUF1744,DNA_pol_B_exo2,RNase_H_2	PF03104.15,PF00136.17,PF08490.8,PF10108.5,PF13482.2
NEIG_01341	645	98693	99337	-1	13	hypothetical protein					2	o29-51i102-121o
NEIG_01342	2973	100773	103745	1	13	hypothetical protein					1	i31-53o	NEMLGF1
NEIG_01343	423	104177	104599	1	13	hypothetical protein					2	i12-34o81-103i
NEIG_01344	1125	13	1137	-1	14	hypothetical protein
NEIG_01345	3039	1586	4624	1	14	hypothetical protein							NEMLGF1
NEIG_01346	648	4924	5571	-1	14	TFIIE2	transcription initiation factor TFIIE subunit beta	TFIIE_beta	PF02186.11
NEIG_01347	1614	5592	7205	1	14	hypothetical protein
NEIG_01348	1515	7743	9257	1	14	hypothetical protein					6	i253-275o343-365i378-400o420-442i447-469o484-503i
NEIG_01349	1767	9511	11277	1	14	hypothetical protein
NEIG_01350	1995	11666	13660	-1	14	DHX16	pre-mRNA-splicing factor ATP-dependent RNA helicase DHX16 [EC:3.6.4.13]	Helicase_C,T2SSE	PF00271.27,PF00437.16
NEIG_01351	1905	14184	16088	1	14	hypothetical protein					1	i19-38o	NEMLGF1
NEIG_01352	4053	17120	21172	-1	14	hypothetical protein
NEIG_01353	2586	21400	23985	-1	14	hypothetical protein
NEIG_01354	2691	24342	27032	1	14	hypothetical protein				Y			NEMLGF1
NEIG_01355	1308	27069	28376	-1	14	hypothetical protein					1	o395-414i	NEMLGF3
NEIG_01356	657	28980	29636	-1	14	hypothetical protein					4	i45-67o96-118i131-153o190-212i
NEIG_01357	324	29863	30186	-1	14	hypothetical protein				Y	2	i12-30o40-59i
NEIG_01358	360	30347	30706	1	14	hypothetical protein					1	o15-37i
NEIG_01359	3090	31883	34972	-1	14	hypothetical protein							NEMLGF1
NEIG_01360	606	36339	36944	-1	14	RAB6A	Ras-related protein Rab-6A	Ras,Roc,Arf,DUF258,Gtr1_RagA	PF00071.18,PF08477.9,PF00025.17,PF03193.12,PF04670.8
NEIG_01361	2328	37458	39785	1	14	hypothetical protein
NEIG_01362	531	40233	40763	1	14	hypothetical protein				Y	1	o10-28i
NEIG_01363	951	40898	41848	-1	14	hypothetical protein		LRR_8,LRR_4	PF13855.2,PF12799.3
NEIG_01364	1149	42229	43377	1	14	CEG1	mRNA guanylyltransferase [EC:2.7.7.50]	mRNA_cap_enzyme,mRNA_cap_C	PF01331.15,PF03919.11
NEIG_01365	297	43529	43825	1	14	hypothetical protein					1	i73-95o
NEIG_01366	1632	44330	45961	-1	14	hypothetical protein					2	i21-43o513-535i
NEIG_01367	2346	46075	48420	1	14	hypothetical protein				Y	1	i13-35o
NEIG_01368	921	48958	49878	-1	14	hypothetical protein		GRAM	PF02893.16		1	o282-304i
NEIG_01369	5889	50135	56023	1	14	ATM	ataxia telangiectasia mutated family protein [EC:2.7.11.1]	PI3_PI4_kinase	PF00454.23
NEIG_01370	1407	56127	57533	-1	14	SEC61A	protein transport protein SEC61 subunit alpha	SecY,Plug_translocon	PF00344.16,PF10559.5		10	i31-53o73-95i116-138o142-164i171-192o240-262i275-297o354-376i412-431o436-458i
NEIG_01371	729	57847	58575	-1	14	hypothetical protein				Y
NEIG_01372	354	58597	58950	-1	14	hypothetical protein
NEIG_01373	543	58950	59492	-1	14	hypothetical protein
NEIG_01374	195	59474	59668	-1	14	hypothetical protein
NEIG_01375	1251	59751	61001	-1	14	hypothetical protein
NEIG_01376	1182	61473	62654	-1	14	hypothetical protein
NEIG_01377	1395	63138	64532	-1	14	hypothetical protein
NEIG_01378	1029	65644	66672	-1	14	FEN1	flap endonuclease-1 [EC:3.-.-.-]	XPG_I,XPG_N	PF00867.14,PF00752.13
NEIG_01379	2007	67284	69290	1	14	hypothetical protein				Y	1	o643-665i
NEIG_01380	825	69668	70492	-1	14	hypothetical protein					1	i122-144o
NEIG_01381	2136	71217	73352	1	14	hypothetical protein				Y			NEMLGF1
NEIG_01382	1377	73740	75116	1	14	hypothetical protein		RVT_1	PF00078.23
NEIG_01383	1647	75689	77335	1	14	hypothetical protein
NEIG_01384	1155	77611	78765	1	14	hypothetical protein					1	o352-369i
NEIG_01385	918	79078	79995	-1	14	GSK3B	glycogen synthase kinase 3 beta [EC:2.7.11.26]	Pkinase,Pkinase_Tyr	PF00069.21,PF07714.13
NEIG_01386	1542	80058	81599	1	14	hypothetical protein		CH	PF00307.27
NEIG_01387	1008	81625	82632	1	14	hypothetical protein
NEIG_01388	162	83103	83264	-1	14	RP-L39e	large subunit ribosomal protein L39e	Ribosomal_L39	PF00832.16
NEIG_01389	1047	83729	84775	-1	14	hypothetical protein
NEIG_01390	993	84797	85789	1	14	hypothetical protein		DUF5087	PF17006.1
NEIG_01391	945	85862	86806	1	14	hypothetical protein		TAF4	PF05236.10
NEIG_01392	2055	87545	89599	-1	14	glmS	glucosamine--fructose-6-phosphate aminotransferase (isomerizing) [EC:2.6.1.16]	SIS,GATase_6,GATase_7	PF01380.18,PF13522.2,PF13537.2
NEIG_01393	849	90278	91126	1	14	hypothetical protein					5	i90-112o139-161i174-196o200-222i255-277o
NEIG_01394	1347	91223	92569	1	14	hypothetical protein					1	o384-406i	NEMLGF3
NEIG_01395	1650	92940	94589	-1	14	hypothetical protein				Y	1	i9-31o
NEIG_01396	2133	95856	97988	1	14	hypothetical protein				Y			NEMLGF1
NEIG_01397	1512	99941	101452	1	14	hypothetical protein				Y	1	i7-29o	NEMLGF5
NEIG_01398	648	101468	102115	1	14	hypothetical protein							NEMLGF5
NEIG_01399	252	571	822	1	15	hypothetical protein
NEIG_01400	399	977	1375	1	15	hypothetical protein
NEIG_01401	579	1403	1981	1	15	hypothetical protein					1	o15-37i
NEIG_01402	375	3181	3555	1	15	hypothetical protein					1	i86-108o
NEIG_01403	1338	3936	5273	-1	15	hypothetical protein					1	o413-435i	NEMLGF3
NEIG_01404	1011	6239	7249	1	15	hypothetical protein				Y			NEMLGF1
NEIG_01405	2694	8005	10698	1	15	hypothetical protein				Y			NEMLGF1
NEIG_01406	2775	11699	14473	1	15	hypothetical protein				Y			NEMLGF1
NEIG_01407	1461	14736	16196	1	15	hypothetical protein					1	o459-481i
NEIG_01408	162	16409	16570	1	15	hypothetical protein					1	i20-42o
NEIG_01409	582	17296	17877	1	15	CSNK2B	casein kinase II subunit beta	CK_II_beta	PF01214.14
NEIG_01410	1146	18652	19797	-1	15	TAF6	transcription initiation factor TFIID subunit 6	TAF6_C,TAF	PF07571.9,PF02969.13
NEIG_01411	2577	20012	22588	-1	15	KPNB1	importin subunit beta-1
NEIG_01412	345	22631	22975	-1	15	hypothetical protein
NEIG_01413	339	23117	23455	-1	15	hypothetical protein					2	o15-37i58-89o
NEIG_01414	789	23483	24271	-1	15	hypothetical protein					2	o10-32i119-136o
NEIG_01415	495	25116	25610	1	15	hypothetical protein				Y	2	o5-24i119-141o
NEIG_01416	1728	25622	27349	1	15	hypothetical protein
NEIG_01417	471	27419	27889	-1	15	hypothetical protein
NEIG_01418	684	27926	28609	1	15	UFD1	ubiquitin fusion degradation protein 1	UFD1	PF03152.10
NEIG_01419	480	28731	29210	-1	15	hypothetical protein					1	i13-32o
NEIG_01420	546	29501	30046	-1	15	hypothetical protein		XPA_C	PF05181.8
NEIG_01421	966	30087	31052	1	15	trxB	thioredoxin reductase (NADPH) [EC:1.8.1.9]	Pyr_redox_2,Pyr_redox,Pyr_redox_3	PF07992.10,PF00070.23,PF13738.2
NEIG_01422	1665	31468	33132	1	15	hypothetical protein
NEIG_01423	1539	33440	34978	-1	15	PABPC	polyadenylate-binding protein	RRM_1,RRM_6,RRM_5,RRM_7,Nup35_RRM_2	PF00076.18,PF14259.2,PF13893.2,PF16367.1,PF14605.2
NEIG_01424	468	35486	35953	-1	15	hypothetical protein		DnaJ	PF00226.27		1	i136-154o
NEIG_01425	300	36104	36403	-1	15	hypothetical protein		Ribosomal_60s	PF00428.15	Y
NEIG_01426	585	37112	37696	-1	15	hypothetical protein
NEIG_01427	378	39382	39759	1	15	NFYC	nuclear transcription factor Y, gamma	CBFD_NFYB_HMF,Histone	PF00808.19,PF00125.20
NEIG_01428	1503	40238	41740	-1	15	ATPeV1B	V-type H+-transporting ATPase subunit B	ATP-synt_ab,ATP-synt_ab_C,ATP-synt_ab_N	PF00006.21,PF00306.23,PF02874.19
NEIG_01429	4083	42441	46523	-1	15	hypothetical protein		AAA_11,AAA_12,AAA_30,AAA_19,Viral_helicase1	PF13086.2,PF13087.2,PF13604.2,PF13245.2,PF01443.14		1	i158-180o
NEIG_01430	828	47141	47968	-1	15	hypothetical protein
NEIG_01431	1689	48362	50050	-1	15	hypothetical protein					10	i47-69o84-106i119-141o156-178i277-299o324-346i386-408o418-440i476-498o521-543i
NEIG_01432	819	50341	51159	-1	15	NOP1	rRNA 2'-O-methyltransferase fibrillarin [EC:2.1.1.-]	Fibrillarin,GCD14	PF01269.13,PF08704.6
NEIG_01433	699	51401	52099	-1	15	MAK16	protein MAK16	Ribosomal_L28e,Mak16	PF01778.13,PF04874.10
NEIG_01434	651	52275	52925	1	15	hypothetical protein
NEIG_01435	564	53203	53766	1	15	hypothetical protein		RNase_PH	PF01138.17
NEIG_01436	3345	54027	57371	1	15	hypothetical protein		PTPlike_phytase	PF14566.2
NEIG_01437	993	57592	58584	1	15	hypothetical protein					6	o67-89i116-138o158-180i200-222o235-257i298-320o
NEIG_01438	924	59009	59932	1	15	CTU1	cytoplasmic tRNA 2-thiolation protein 1 [EC:2.7.7.-]	ATP_bind_3	PF01171.16
NEIG_01439	636	60176	60811	-1	15	EIF4E	translation initiation factor 4E	IF4E	PF01652.14
NEIG_01440	1314	60956	62269	-1	15	hypothetical protein		Kinesin	PF00225.19
NEIG_01441	933	62449	63381	1	15	hypothetical protein
NEIG_01442	1059	63410	64468	1	15	tsaC	L-threonylcarbamoyladenylate synthase [EC:2.7.7.87]	Sua5_yciO_yrdC,SUA5	PF01300.14,PF03481.9
NEIG_01443	420	64560	64979	1	15	hypothetical protein		DUF5093	PF17011.1
NEIG_01444	1014	65214	66227	-1	15	CHK	choline/ethanolamine kinase [EC:2.7.1.32 2.7.1.82]	Choline_kinase,APH	PF01633.16,PF01636.19
NEIG_01445	1230	66317	67546	-1	15	PK	pyruvate kinase [EC:2.7.1.40]	PK,HpcH_HpaI	PF00224.17,PF03328.10
NEIG_01446	165	67646	67810	-1	15	hypothetical protein
NEIG_01447	285	68089	68373	1	15	LSM2	U6 snRNA-associated Sm-like protein LSm2	LSM	PF01423.18
NEIG_01448	2043	68411	70453	-1	15	hypothetical protein
NEIG_01449	4950	70582	75531	1	15	hypothetical protein					1	i21-43o
NEIG_01450	927	75955	76881	-1	15	hypothetical protein					5	o100-122i162-184o199-221i240-262o277-299i
NEIG_01451	525	77084	77608	1	15	hypothetical protein		Rer1	PF03248.9		3	o20-38i45-64o124-146i
NEIG_01452	2862	78569	81430	1	15	hypothetical protein				Y			NEMLGF1
NEIG_01453	2064	82267	84330	1	15	hypothetical protein					2	i7-26o658-680i
NEIG_01454	1197	84552	85748	1	15	hypothetical protein					1	o367-389i	NEMLGF3
NEIG_01455	735	86392	87126	-1	15	TPI	triosephosphate isomerase (TIM) [EC:5.3.1.1]	TIM	PF00121.14
NEIG_01456	213	87157	87369	-1	15	RP-S21e	small subunit ribosomal protein S21e	Ribosomal_S21e	PF01249.14
NEIG_01457	642	87582	88223	1	15	MNAT1	CDK-activating kinase assembly factor MAT1	MAT1,zf-C3HC4_5,zf-RING_5	PF06391.9,PF17121.1,PF14634.2
NEIG_01458	1218	88361	89578	-1	15	hypothetical protein					10	o22-44i56-78o88-107i136-158o223-242i255-277o287-309i316-338o348-365i378-400o
NEIG_01459	1020	89950	90969	-1	15	hypothetical protein		DUF5092	PF17010.1		2	i274-296o300-322i
NEIG_01460	603	91015	91617	1	15	RAB5C	Ras-related protein Rab-5C	Ras,Roc,Arf,Gtr1_RagA,GTP_EFTU	PF00071.18,PF08477.9,PF00025.17,PF04670.8,PF00009.23
NEIG_01461	789	91671	92459	-1	15	CNOT7_8	CCR4-NOT transcription complex subunit 7/8	CAF1	PF04857.16
NEIG_01462	1797	93066	94862	-1	15	E2.3.1.158	phospholipid:diacylglycerol acyltransferase [EC:2.3.1.158]	LCAT	PF02450.11		1	i44-62o
NEIG_01463	1479	95517	96995	-1	15	hypothetical protein				Y	1	i7-29o
NEIG_01464	1794	97466	99259	1	15	hypothetical protein					1	o561-583i	NEMLGF3
NEIG_01465	726	3	728	-1	16	hypothetical protein
NEIG_01466	1569	1001	2569	1	16	hypothetical protein					1	o481-503i	NEMLGF3
NEIG_01467	474	3032	3505	1	16	hypothetical protein				Y
NEIG_01468	1239	3801	5039	1	16	hypothetical protein					2	o342-364i376-398o	NEMLGF3
NEIG_01469	489	5351	5839	1	16	hypothetical protein					1	i132-154o
NEIG_01470	2787	6787	9573	-1	16	hypothetical protein				Y			NEMLGF1
NEIG_01471	1824	10316	12139	1	16	hypothetical protein					1	o547-569i	NEMLGF3
NEIG_01472	1926	12854	14779	-1	16	hypothetical protein
NEIG_01473	1632	15284	16915	-1	16	MARS	methionyl-tRNA synthetase [EC:6.1.1.10]	tRNA-synt_1g,tRNA-synt_1	PF09334.7,PF00133.18
NEIG_01474	3516	17272	20787	-1	16	hypothetical protein				Y
NEIG_01475	795	21077	21871	-1	16	SEC13	protein transport protein SEC13	WD40,WD40_like	PF00400.28,PF17005.1
NEIG_01476	1071	22622	23692	-1	16	hypothetical protein				Y
NEIG_01477	2577	24285	26861	-1	16	EEF2	elongation factor 2	GTP_EFTU,EFG_IV,EFG_C,GTP_EFTU_D2,EFG_II	PF00009.23,PF03764.14,PF00679.20,PF03144.21,PF14492.2
NEIG_01478	288	27218	27505	-1	16	hypothetical protein		CBFD_NFYB_HMF	PF00808.19
NEIG_01479	2418	27530	29947	1	16	MCM2	DNA replication licensing factor MCM2 [EC:3.6.4.12]	MCM,MCM_N,Mg_chelatase,AAA_5	PF00493.19,PF14551.2,PF01078.17,PF07728.10
NEIG_01480	387	30374	30760	1	16	hypothetical protein
NEIG_01481	360	30705	31064	1	16	RP-L22e	large subunit ribosomal protein L22e	Ribosomal_L22e	PF01776.13
NEIG_01482	843	31129	31971	1	16	hypothetical protein		Cation_efflux	PF01545.17	Y	6	i7-24o34-56i68-90o110-129i146-168o173-195i
NEIG_01483	660	32327	32986	1	16	trmB	tRNA (guanine-N7-)-methyltransferase [EC:2.1.1.33]	Methyltransf_4,Methyltransf_31	PF02390.13,PF13847.2
NEIG_01484	315	33184	33498	1	16	hypothetical protein					1	o10-32i
NEIG_01485	1134	33531	34664	1	16	hypothetical protein					7	i7-29o39-61i73-90o105-127i140-157o210-232i253-275o
NEIG_01486	708	34720	35427	1	16	hypothetical protein				Y	5	o10-32i52-74o135-157i170-192o212-231i
NEIG_01487	1317	35632	36948	1	16	hypothetical protein					7	o62-84i172-194o209-231i244-266o281-303i367-389o412-434i
NEIG_01488	1311	37060	38370	-1	16	hypothetical protein					10	i20-42o62-84i97-119o129-151i177-199o217-239i258-280o285-304i336-358o378-397i
NEIG_01489	1521	38388	39908	-1	16	PAP	poly(A) polymerase [EC:2.7.7.19]	PAP_central,PAP_RNA-bind,NTP_transf_2	PF04928.13,PF04926.11,PF01909.19
NEIG_01490	450	39939	40388	1	16	hypothetical protein
NEIG_01491	615	40755	41369	1	16	hypothetical protein					3	o35-57i69-91o140-162i
NEIG_01492	828	41982	42809	1	16	PIGK	phosphatidylinositol glycan, class K [EC:2.6.-.-]	Peptidase_C13	PF01650.14	Y
NEIG_01493	558	42812	43369	-1	16	hypothetical protein		Use1	PF09753.5		1	o160-182i
NEIG_01494	3162	44147	47308	-1	16	hypothetical protein							NEMLGF5
NEIG_01495	885	47874	48758	-1	16	hypothetical protein					1	i264-286o	NEMLGF3
NEIG_01496	249	49515	49763	-1	16	hypothetical protein				Y
NEIG_01497	777	50447	51223	-1	16	hypothetical protein					6	i65-87o112-134i141-163o167-185i192-214o234-256i
NEIG_01498	1602	51719	53320	-1	16	NMD3	nonsense-mediated mRNA decay protein 3	NMD3	PF04981.9
NEIG_01499	1269	53332	54600	-1	16	RUVBL1	RuvB-like protein 1 (pontin 52)	TIP49,AAA,AAA_22	PF06068.9,PF00004.25,PF13401.2
NEIG_01500	1194	55753	56946	1	16	PIGV	phosphatidylinositol glycan, class V [EC:2.4.1.-]	Mannosyl_trans2	PF04188.9	Y	9	o5-27i60-82o86-108i120-142o157-174i195-217o251-273i321-343o372-394i
NEIG_01501	3396	57328	60723	1	16	SMC4	structural maintenance of chromosome 4	SMC_N,SMC_hinge,AAA_23,AAA_21,AAA_29	PF02463.15,PF06470.9,PF13476.2,PF13304.2,PF13555.2
NEIG_01502	2070	61166	63235	-1	16	hypothetical protein				Y
NEIG_01503	1035	63232	64266	-1	16	cysQ	3'(2'), 5'-bisphosphate nucleotidase [EC:3.1.3.7]	Inositol_P	PF00459.21
NEIG_01504	1524	65054	66577	1	16	hypothetical protein		Thioredoxin,Thioredoxin_6	PF00085.16,PF13848.2		1	o475-497i
NEIG_01505	1341	66739	68079	1	16	hypothetical protein				Y	1	i7-29o
NEIG_01506	1128	68713	69840	-1	16	hypothetical protein					2	i307-326o346-368i	NEMLGF3
NEIG_01507	1356	70279	71634	-1	16	hypothetical protein					1	o421-443i	NEMLGF3
NEIG_01508	1542	72188	73729	1	16	hypothetical protein					1	o486-508i	NEMLGF3
NEIG_01509	558	74227	74784	1	16	hypothetical protein					1	o91-113i
NEIG_01510	1197	75460	76656	1	16	hypothetical protein					1	o363-385i	NEMLGF3
NEIG_01511	1542	77743	79284	1	16	RFC1	replication factor C subunit 1	BRCT,Rad17,AAA,PTCB-BRCT	PF00533.22,PF03215.11,PF00004.25,PF12738.3
NEIG_01512	585	79373	79957	1	16	hypothetical protein		DUF5089	PF17002.1
NEIG_01513	450	79989	80438	1	16	UBE2M	ubiquitin-conjugating enzyme E2 M	UQ_con	PF00179.22
NEIG_01514	1881	80468	82348	1	16	hypothetical protein					2	o20-39i46-68o
NEIG_01515	1500	82581	84080	-1	16	FARSA	phenylalanyl-tRNA synthetase alpha chain [EC:6.1.1.20]	tRNA-synt_2d	PF01409.16
NEIG_01516	2850	84267	87116	-1	16	hypothetical protein		Cnd1	PF12717.3
NEIG_01517	1932	87507	89438	-1	16	EARS	glutamyl-tRNA synthetase [EC:6.1.1.17]	tRNA-synt_1c,tRNA-synt_1c_C	PF00749.17,PF03950.14
NEIG_01518	990	89701	90690	1	16	CDK7	cyclin-dependent kinase 7 [EC:2.7.11.22 2.7.11.23]	Pkinase,Pkinase_Tyr	PF00069.21,PF07714.13
NEIG_01519	249	90765	91013	1	16	hypothetical protein		TFIID_20kDa	PF03847.9
NEIG_01520	816	92664	93479	-1	16	hypothetical protein
NEIG_01521	390	1	390	1	17	hypothetical protein					1	o103-122i	NEMLGF3
NEIG_01522	3054	1180	4233	1	17	hypothetical protein					3	i12-29o44-66i234-256o	NEMLGF5
NEIG_01523	1284	4366	5649	-1	17	DDX47	ATP-dependent RNA helicase DDX47/RRP3 [EC:3.6.4.13]	DEAD,Helicase_C,ResIII	PF00270.25,PF00271.27,PF04851.11
NEIG_01524	1983	5980	7962	1	17	hypothetical protein		MS_channel	PF00924.14		6	i112-134o161-183i203-225o245-264i440-459o464-486i
NEIG_01525	1323	8435	9757	1	17	SARS	seryl-tRNA synthetase [EC:6.1.1.11]	tRNA-synt_2b,Seryl_tRNA_N	PF00587.21,PF02403.18
NEIG_01526	2103	9887	11989	-1	17	hypothetical protein		FbpA,DUF814,DUF3441	PF05833.7,PF05670.9,PF11923.4
NEIG_01527	1290	12193	13482	-1	17	hypothetical protein					10	i12-34o44-66i87-109o114-136i169-191o206-228i249-278o293-311i350-372o377-399i
NEIG_01528	1416	14029	15444	-1	17	RRP6	exosome complex exonuclease RRP6 [EC:3.1.13.-]	DNA_pol_A_exo1,HRDC	PF01612.16,PF00570.19
NEIG_01529	1140	15482	16621	1	17	OLA1	obg-like ATPase 1	YchF-GTPase_C,MMR_HSR1,FeoB_N	PF06071.9,PF01926.19,PF02421.14
NEIG_01530	1599	16660	18258	-1	17	NDC80	kinetochore protein NDC80	Ndc80_HEC	PF03801.9
NEIG_01531	843	19774	20616	1	17	hypothetical protein							NEMLGF3
NEIG_01532	339	21079	21417	1	17	hypothetical protein					1	i76-98o	NEMLGF3
NEIG_01533	1419	21863	23281	-1	17	hypothetical protein					7	i181-203o223-245i252-274o284-306i313-335o393-415i436-458o
NEIG_01534	450	24359	24808	-1	17	hypothetical protein
NEIG_01535	501	24837	25337	1	17	hypothetical protein
NEIG_01536	177	25346	25522	-1	17	hypothetical protein
NEIG_01537	1836	26447	28282	-1	17	hypothetical protein		VID27	PF08553.6
NEIG_01538	189	28321	28509	1	17	hypothetical protein
NEIG_01539	4950	28861	33810	-1	17	ACACA	acetyl-CoA carboxylase / biotin carboxylase 1 [EC:6.4.1.2 6.3.4.14]	Carboxyl_trans,CPSase_L_D2,ATP-grasp_4,Biotin_carb_C,CPSase_L_chain,ATP-grasp,Dala_Dala_lig_C,Biotin_lipoyl,ATP-grasp_3	PF01039.18,PF02786.13,PF13535.2,PF02785.15,PF00289.18,PF02222.18,PF07478.9,PF00364.18,PF02655.10
NEIG_01540	819	33911	34729	-1	17	hypothetical protein					7	o5-27i47-69o89-111i124-146o156-178i202-224o239-256i
NEIG_01541	447	34781	35227	-1	17	hypothetical protein
NEIG_01542	999	35734	36732	1	17	hypothetical protein		DUF2415	PF10313.5
NEIG_01543	342	37001	37342	1	17	hypothetical protein
NEIG_01544	348	37414	37761	1	17	hypothetical protein		DUF167	PF02594.12
NEIG_01545	1122	38394	39515	1	17	NSUN5	putative methyltransferase [EC:2.1.1.-]	Nol1_Nop2_Fmu	PF01189.13
NEIG_01546	1164	39750	40913	1	17	PSMD11	26S proteasome regulatory subunit N6	PCI	PF01399.23
NEIG_01547	1629	41184	42812	-1	17	hypothetical protein
NEIG_01548	267	42803	43069	-1	17	hypothetical protein
NEIG_01549	282	43109	43390	1	17	hypothetical protein
NEIG_01550	672	43418	44089	1	17	hypothetical protein		YIF1	PF03878.11		2	o162-184i205-222o
NEIG_01551	1080	44114	45193	1	17	ERO1L	ERO1-like protein alpha [EC:1.8.4.-]	ERO1	PF04137.11	Y
NEIG_01552	1803	45423	47225	-1	17	hypothetical protein				Y
NEIG_01553	1713	47431	49143	-1	17	PLAA	phospholipase A-2-activating protein	PFU	PF09070.7
NEIG_01554	432	49180	49611	1	17	hypothetical protein		DCP1	PF06058.9
NEIG_01555	834	49638	50471	-1	17	hypothetical protein		RRM_2	PF04059.8
NEIG_01556	633	50947	51579	-1	17	TFIIH3	transcription initiation factor TFIIH subunit 3	Tfb4	PF03850.10	Y
NEIG_01557	7473	52060	59532	-1	17	HUWE1	E3 ubiquitin-protein ligase HUWE1 [EC:2.3.2.26]	HECT,DUF913,DUF908	PF00632.21,PF06025.8,PF06012.8		2	o328-350i371-390o
NEIG_01558	2196	59926	62121	-1	17	ATPeV0A	V-type H+-transporting ATPase subunit a	V_ATPase_I	PF01496.15		6	o373-395i415-437o481-503i510-532o569-591i658-680o
NEIG_01559	507	62153	62659	1	17	hypothetical protein
NEIG_01560	330	63425	63754	-1	17	hypothetical protein					1	o10-44i
NEIG_01561	2685	63971	66655	1	17	hypothetical protein				Y			NEMLGF1
NEIG_01562	1023	66948	67970	-1	17	map	methionyl aminopeptidase [EC:3.4.11.18]	Peptidase_M24	PF00557.20
NEIG_01563	1152	68172	69323	1	17	POLA2	DNA polymerase alpha subunit B	DNA_pol_E_B	PF04042.12
NEIG_01564	2367	69671	72037	1	17	NAT10	N-acetyltransferase 10 [EC:2.3.1.-]	Helicase_RecD,GNAT_acetyltr_2,tRNA_bind_2,DUF1726	PF05127.10,PF13718.2,PF13725.2,PF08351.7
NEIG_01565	1845	72095	73939	1	17	hypothetical protein		zf-HC5HC2H_2,Bromodomain,PHD_2,PHD,zf-HC5HC2H,EPL1	PF13832.2,PF00439.21,PF13831.2,PF00628.25,PF13771.2,PF10513.5
NEIG_01566	2373	74103	76475	1	17	hypothetical protein				Y
NEIG_01567	1953	76873	78825	-1	17	MCM3	DNA replication licensing factor MCM3 [EC:3.6.4.12]	MCM,Mg_chelatase,MCM_N	PF00493.19,PF01078.17,PF14551.2
NEIG_01568	150	78850	78999	1	17	hypothetical protein
NEIG_01569	4047	79539	83585	1	17	TAF2	transcription initiation factor TFIID subunit 2	Bromodomain	PF00439.21
NEIG_01570	1443	83788	85230	1	17	hypothetical protein		zf-C3HC4,zf-C3HC4_3	PF00097.21,PF13920.2
NEIG_01571	1293	85261	86553	1	17	hypothetical protein
NEIG_01572	1353	87353	88705	-1	17	hypothetical protein					1	i9-26o
NEIG_01573	522	89379	89900	-1	17	hypothetical protein
NEIG_01574	1125	90943	92067	-1	17	hypothetical protein
NEIG_01575	177	1427	1603	-1	18	hypothetical protein					2	i12-31o35-57i
NEIG_01576	1377	1691	3067	1	18	hypothetical protein		MFS_2	PF13347.2		8	i13-31o76-98i146-168o178-200i301-320o351-373i393-415o430-449i
NEIG_01577	171	3910	4080	-1	18	hypothetical protein
NEIG_01578	894	4229	5122	1	18	hypothetical protein		GATA	PF00320.23
NEIG_01579	699	5235	5933	1	18	AOX1	ubiquinol oxidase [EC:1.10.3.11]	AOX	PF01786.13		2	i65-87o126-148i
NEIG_01580	615	6274	6888	1	18	hypothetical protein
NEIG_01581	435	7183	7617	1	18	hypothetical protein				Y
NEIG_01582	2511	7831	10341	1	18	hypothetical protein					1	i9-31o
NEIG_01583	750	10597	11346	-1	18	hypothetical protein
NEIG_01584	963	11779	12741	-1	18	hypothetical protein
NEIG_01585	609	13472	14080	1	18	hypothetical protein
NEIG_01586	1326	14756	16081	1	18	DDX18	ATP-dependent RNA helicase DDX18/HAS1 [EC:3.6.4.13]	DEAD,Helicase_C,DUF4217,ResIII	PF00270.25,PF00271.27,PF13959.2,PF04851.11
NEIG_01587	360	16677	17036	-1	18	hypothetical protein		rRNA_processing	PF08524.7
NEIG_01588	471	17079	17549	-1	18	UBE2A	ubiquitin-conjugating enzyme E2 A [EC:2.3.2.23]	UQ_con	PF00179.22
NEIG_01589	1059	17890	18948	-1	18	RRB1	ribosome assembly protein RRB1
NEIG_01590	1701	19517	21217	-1	18	hypothetical protein
NEIG_01591	573	21255	21827	1	18	hypothetical protein		Ras,Roc,Arf	PF00071.18,PF08477.9,PF00025.17
NEIG_01592	915	22381	23295	1	18	hypothetical protein		SRP_TPR_like,ANAPC3,TPR_2	PF17004.1,PF12895.3,PF07719.13
NEIG_01593	1089	23838	24926	1	18	HM13	minor histocompatibility antigen H13 [EC:3.4.23.-]	Peptidase_A22B	PF04258.9	Y	6	i2-24o39-58i230-252o272-291i303-325o330-349i
NEIG_01594	897	25304	26200	-1	18	DOHH	deoxyhypusine monooxygenase [EC:1.14.99.29]	HEAT_2,HEAT_PBS	PF13646.2,PF03130.12
NEIG_01595	2634	26231	28864	-1	18	PSMD1	26S proteasome regulatory subunit N2	PC_rep,HEAT_2	PF01851.18,PF13646.2
NEIG_01596	1704	29616	31319	1	18	hypothetical protein		Sec1	PF00995.19
NEIG_01597	1329	31332	32660	-1	18	hypothetical protein		FAD_binding_1,NAD_binding_1	PF00667.16,PF00175.17
NEIG_01598	357	32691	33047	1	18	TFIIA2	transcription initiation factor TFIIA small subunit	TFIIA_gamma_C,TFIIA_gamma_N	PF02751.10,PF02268.12
NEIG_01599	2286	33186	35471	-1	18	TTK	serine/threonine-protein kinase TTK/MPS1 [EC:2.7.12.1]	Pkinase,Pkinase_Tyr	PF00069.21,PF07714.13
NEIG_01600	1044	35538	36581	-1	18	hypothetical protein
NEIG_01601	696	36616	37311	1	18	hypothetical protein
NEIG_01602	1515	38115	39629	-1	18	CCT4	T-complex protein 1 subunit delta	Cpn60_TCP1	PF00118.20
NEIG_01603	1089	39657	40745	1	18	hypothetical protein
NEIG_01604	834	41098	41931	1	18	hypothetical protein				Y	1	i96-113o
NEIG_01605	2316	42260	44575	1	18	hypothetical protein		Nucleoporin2	PF04096.10
NEIG_01606	336	45411	45746	-1	18	hypothetical protein				Y	1	o5-22i
NEIG_01607	2145	46291	48435	-1	18	MCM7	DNA replication licensing factor MCM7 [EC:3.6.4.12]	MCM,MCM_N,Mg_chelatase,AAA_5	PF00493.19,PF14551.2,PF01078.17,PF07728.10
NEIG_01608	192	48651	48842	-1	18	hypothetical protein
NEIG_01609	2880	48977	51856	1	18	hypothetical protein
NEIG_01610	213	51978	52190	-1	18	hypothetical protein					1	i39-61o
NEIG_01611	858	52843	53700	-1	18	hypothetical protein				Y	1	i101-123o
NEIG_01612	792	54180	54971	-1	18	hypothetical protein					6	o55-77i82-104o119-141i161-178o201-223i228-250o
NEIG_01613	1419	55749	57167	1	18	hypothetical protein				Y			NEMLGF5
NEIG_01614	321	57218	57538	1	18	hypothetical protein							NEMLGF5
NEIG_01615	1407	57535	58941	1	18	hypothetical protein							NEMLGF5
NEIG_01616	864	59863	60726	-1	18	hypothetical protein					5	o90-112i133-155o170-192i204-226o251-273i
NEIG_01617	744	61379	62122	-1	18	E3.1.2.6	hydroxyacylglutathione hydrolase [EC:3.1.2.6]	HAGH_C	PF16123.1		1	i128-150o
NEIG_01618	483	62155	62637	1	18	hypothetical protein
NEIG_01619	4101	62750	66850	-1	18	hypothetical protein				Y
NEIG_01620	936	67244	68179	1	18	hypothetical protein					5	i117-139o159-181i202-224o229-251i271-293o
NEIG_01621	1680	68453	70132	1	18	hypothetical protein					5	i374-396o421-443i463-485o495-514i526-548o
NEIG_01622	1449	70718	72166	-1	18	hypothetical protein					1	o447-464i
NEIG_01623	2226	73766	75991	1	18	hypothetical protein							NEMLGF1
NEIG_01624	519	76347	76865	1	18	hypothetical protein
NEIG_01625	2904	77367	80270	1	18	hypothetical protein					1	i13-35o	NEMLGF1
NEIG_01626	2994	80707	83700	1	18	hypothetical protein					1	i23-45o	NEMLGF1
NEIG_01627	2088	84578	86665	-1	18	hypothetical protein
NEIG_01628	2682	87999	90680	1	18	hypothetical protein				Y			NEMLGF1
NEIG_01629	1902	203	2104	-1	19	hypothetical protein							NEMLGF1
NEIG_01630	426	2164	2589	-1	19	hypothetical protein							NEMLGF1
NEIG_01631	357	2634	2990	-1	19	hypothetical protein					1	i13-35o	NEMLGF1
NEIG_01632	2778	3645	6422	-1	19	hypothetical protein							NEMLGF1
NEIG_01633	2811	7085	9895	-1	19	hypothetical protein				Y			NEMLGF1
NEIG_01634	3012	10926	13937	-1	19	hypothetical protein				Y	1	i13-30o	NEMLGF1
NEIG_01635	2778	14689	17466	-1	19	hypothetical protein					1	i13-35o	NEMLGF1
NEIG_01636	846	18184	19029	-1	19	hypothetical protein
NEIG_01637	3021	19582	22602	-1	19	hypothetical protein					1	i17-36o	NEMLGF1
NEIG_01638	735	23584	24318	1	19	hypothetical protein					5	i50-72o87-109i139-161o171-195i208-230o
NEIG_01639	2154	24947	27100	-1	19	hypothetical protein					1	i9-31o	NEMLGF5
NEIG_01640	1629	28364	29992	1	19	hypothetical protein					1	i20-39o
NEIG_01641	2592	30125	32716	-1	19	hypothetical protein				Y			NEMLGF5
NEIG_01642	1428	33191	34618	1	19	hypothetical protein					1	o441-463i	NEMLGF4
NEIG_01643	198	34997	35194	-1	19	hypothetical protein					1	o10-32i
NEIG_01644	585	35567	36151	1	19	CDIPT	CDP-diacylglycerol--inositol 3-phosphatidyltransferase [EC:2.7.8.11]	CDP-OH_P_transf	PF01066.17		3	i20-42o92-112i133-155o
NEIG_01645	663	37134	37796	1	19	hypothetical protein					1	i5-24o
NEIG_01646	618	38028	38645	-1	19	hypothetical protein		Pho88	PF10032.5		2	i7-24o34-56i
NEIG_01647	444	38882	39325	-1	19	RP-S19e	small subunit ribosomal protein S19e	Ribosomal_S19e	PF01090.15
NEIG_01648	1062	39532	40593	-1	19	hypothetical protein				Y	6	i130-152o205-227i229-251o256-275i288-310o325-347i
NEIG_01649	1302	41265	42566	-1	19	PGK	phosphoglycerate kinase [EC:2.7.2.3]	PGK	PF00162.15
NEIG_01650	696	42601	43296	-1	19	CNOT4	CCR4-NOT transcription complex subunit 4 [EC:2.3.2.27]	RRM_1	PF00076.18
NEIG_01651	708	43359	44066	1	19	PSMA1	20S proteasome subunit alpha 6 [EC:3.4.25.1]	Proteasome	PF00227.22
NEIG_01652	492	44447	44938	-1	19	hypothetical protein
NEIG_01653	753	44972	45724	-1	19	hypothetical protein		Myb_DNA-binding,Myb_DNA-bind_6	PF00249.27,PF13921.2
NEIG_01654	2091	46671	48761	-1	19	CPSF3	cleavage and polyadenylation specificity factor subunit 3 [EC:3.1.27.-]	Beta-Casp,Lactamase_B_6,Lactamase_B,Lactamase_B_2,RMMBL	PF10996.4,PF16661.1,PF00753.23,PF12706.3,PF07521.8
NEIG_01655	654	48782	49435	1	19	hypothetical protein		zf-C2H2,zf-C2H2_4,zf-C2H2_jaz	PF00096.22,PF13894.2,PF12171.4
NEIG_01656	1695	49934	51628	1	19	ENO	enolase [EC:4.2.1.11]	Enolase_C,Enolase_N,MR_MLE_C	PF00113.18,PF03952.12,PF13378.2
NEIG_01657	333	51532	51864	-1	19	hypothetical protein
NEIG_01658	1374	51982	53355	-1	19	hypothetical protein		Mg_trans_NIPA,Nodulin_late	PF05653.10,PF07127.7	Y	9	o128-147i159-178o188-210i217-236o256-278i309-331o351-373i382-404o419-438i
NEIG_01659	3216	53962	57177	1	19	hypothetical protein
NEIG_01660	864	58034	58897	-1	19	hypothetical protein					5	i83-105o115-137i177-199o203-225i246-279o
NEIG_01661	1023	59419	60441	1	19	IMP4	U3 small nucleolar ribonucleoprotein protein IMP4	Brix	PF04427.14
NEIG_01662	708	60487	61194	1	19	DERL2_3	Derlin-2/3	DER1	PF04511.11		4	o20-42i54-73o93-115i136-158o
NEIG_01663	1659	61587	63245	1	19	SUPT5H	transcription elongation factor SPT5	Spt5-NGN,KOW	PF03439.9,PF00467.25
NEIG_01664	516	63854	64369	1	19	UBE2D_E	ubiquitin-conjugating enzyme E2 D/E [EC:2.3.2.23]	UQ_con	PF00179.22
NEIG_01665	1596	64468	66063	1	19	hypothetical protein		Sec3_C	PF09763.5
NEIG_01666	1434	66518	67951	1	19	KIF22	kinesin family member 22	Kinesin	PF00225.19
NEIG_01667	969	68429	69397	-1	19	STE12	transcription factor STE12	STE	PF02200.12
NEIG_01668	774	69578	70351	1	19	hypothetical protein		SANTA	PF09133.6
NEIG_01669	513	70576	71088	-1	19	RPB7	DNA-directed RNA polymerase II subunit RPB7	SHS2_Rpb7-N	PF03876.13
NEIG_01670	1386	71202	72587	1	19	PUM	pumilio RNA-binding family	PUF	PF00806.15
NEIG_01671	186	73189	73374	-1	19	hypothetical protein
NEIG_01672	1212	73423	74634	1	19	hypothetical protein
NEIG_01673	792	75295	76086	-1	19	hypothetical protein		RabGAP-TBC	PF00566.14
NEIG_01674	1332	76140	77471	1	19	E3.3.1.1	adenosylhomocysteinase [EC:3.3.1.1]	AdoHcyase,AdoHcyase_NAD,2-Hacid_dh_C	PF05221.13,PF00670.17,PF02826.15
NEIG_01675	1413	78662	80074	1	19	hypothetical protein		Nuc_H_symport	PF03825.12		11	i7-29o44-66i79-101o105-124i144-161o176-195i224-246o277-299i306-328o374-396i408-430o
NEIG_01676	471	80444	80914	-1	19	hypothetical protein
NEIG_01677	1029	81540	82568	1	19	UAP1	UDP-N-acetylglucosamine/UDP-N-acetylgalactosamine diphosphorylase [EC:2.7.7.23 2.7.7.83]	UDPGP	PF01704.14
NEIG_01678	153	83245	83397	1	19	hypothetical protein
NEIG_01679	1776	83394	85169	-1	19	hypothetical protein					2	i214-236o489-511i
NEIG_01680	522	23	544	-1	20	UTP23	U3 small nucleolar RNA-associated protein 23	Fcf1	PF04900.8
NEIG_01681	243	883	1125	-1	20	hypothetical protein		DUF3317	PF11779.4
NEIG_01682	345	1268	1612	1	20	DYNLL	dynein light chain LC8-type	Dynein_light	PF01221.14
NEIG_01683	1959	2351	4309	1	20	hypothetical protein				Y	9	o318-340i345-362o372-394i414-433o453-475i491-513o518-540i560-582o597-619i
NEIG_01684	906	5248	6153	-1	20	PPP2C	serine/threonine-protein phosphatase 2A catalytic subunit [EC:3.1.3.16]	Metallophos	PF00149.24
NEIG_01685	261	6186	6446	1	20	KTI11	diphthamide biosynthesis protein 3	zf-CSL	PF05207.9
NEIG_01686	3084	7342	10425	-1	20	hypothetical protein							NEMLGF1
NEIG_01687	558	11651	12208	1	20	RP-L9e	large subunit ribosomal protein L9e	Ribosomal_L6	PF00347.19
NEIG_01688	585	12588	13172	-1	20	SET	template-activating factor I
NEIG_01689	519	13195	13713	1	20	hypothetical protein
NEIG_01690	474	14079	14552	-1	20	hypothetical protein
NEIG_01691	648	14607	15254	1	20	hypothetical protein
NEIG_01692	1437	16691	18127	1	20	hypothetical protein					1	o400-422i	NEMLGF3
NEIG_01693	795	19482	20276	1	20	hypothetical protein				Y
NEIG_01694	660	20512	21171	1	20	hypothetical protein
NEIG_01695	1080	21487	22566	-1	20	hypothetical protein				Y
NEIG_01696	1629	22605	24233	-1	20	hypothetical protein
NEIG_01697	2604	24968	27571	1	20	LARS	leucyl-tRNA synthetase [EC:6.1.1.4]	tRNA-synt_1,tRNA-synt_1g,tRNA-synt_1e	PF00133.18,PF09334.7,PF01406.15
NEIG_01698	789	27608	28396	1	20	TFDP1	transcription factor Dp-1	DP,E2F_TDP	PF08781.6,PF02319.16
NEIG_01699	342	28629	28970	1	20	hypothetical protein
NEIG_01700	1449	29032	30480	1	20	hypothetical protein				Y	1	i12-29o
NEIG_01701	1584	30776	32359	1	20	hypothetical protein		Asn_synthase	PF00733.17
NEIG_01702	756	32560	33315	1	20	hypothetical protein		PTP2	PF17022.1	Y	1	i9-31o
NEIG_01703	837	33892	34728	-1	20	hypothetical protein		RRM_1	PF00076.18
NEIG_01704	2322	34758	37079	-1	20	hypothetical protein
NEIG_01705	540	37175	37714	-1	20	hypothetical protein
NEIG_01706	243	37729	37971	1	20	hypothetical protein
NEIG_01707	618	38867	39484	1	20	ATPeV0B	V-type H+-transporting ATPase 21kDa proteolipid subunit	ATP-synt_C	PF00137.17		5	i12-30o45-67i87-106o130-152i173-195o
NEIG_01708	1014	40735	41748	-1	20	hypothetical protein					5	i127-149o159-181i202-224o239-261i286-308o
NEIG_01709	4437	42269	46705	-1	20	MYH	myosin heavy chain	Myosin_head	PF00063.17
NEIG_01710	1107	47580	48686	-1	20	hypothetical protein		Myb_DNA-binding	PF00249.27
NEIG_01711	540	49555	50094	-1	20	hypothetical protein
NEIG_01712	3036	50480	53515	-1	20	hypothetical protein		Reprolysin_5,Reprolysin_4,Reprolysin_2,Reprolysin_3,Disintegrin,Reprolysin	PF13688.2,PF13583.2,PF13574.2,PF13582.2,PF00200.19,PF01421.15	Y	1	o988-1010i
NEIG_01713	1203	54151	55353	-1	20	dusA	tRNA-dihydrouridine synthase A [EC:1.-.-.-]	Dus	PF01207.13
NEIG_01714	393	56079	56471	-1	20	hypothetical protein
NEIG_01715	480	56741	57220	-1	20	UBE2I	ubiquitin-conjugating enzyme E2 I	UQ_con	PF00179.22
NEIG_01716	915	57282	58196	-1	20	hypothetical protein
NEIG_01717	381	58231	58611	1	20	hypothetical protein				Y
NEIG_01718	249	58927	59175	1	20	RP-S27e	small subunit ribosomal protein S27e	Ribosomal_S27e	PF01667.13
NEIG_01719	2277	59209	61485	-1	20	hypothetical protein
NEIG_01720	576	62733	63308	-1	20	hypothetical protein
NEIG_01721	1158	63429	64586	-1	20	hypothetical protein					6	o15-37i50-72o92-114i263-285o295-317i324-341o
NEIG_01722	327	64641	64967	1	20	hypothetical protein
NEIG_01723	1215	66092	67306	1	20	hypothetical protein					1	i17-39o
NEIG_01724	819	67993	68811	1	20	hypothetical protein					1	i16-38o
NEIG_01725	699	68838	69536	1	20	hypothetical protein		TLD	PF07534.12
NEIG_01726	1203	70203	71405	-1	20	SLC35C2	solute carrier family 35, member C2	TPT	PF03151.12		9	i7-26o41-63i117-139o152-174i181-198o209-231i244-263o278-300i335-357o
NEIG_01727	1014	71448	72461	1	20	hypothetical protein					4	i47-69o104-126i139-161o181-200i
NEIG_01728	2667	73004	75670	-1	20	hypothetical protein				Y			NEMLGF1
NEIG_01729	837	76353	77189	-1	20	hypothetical protein				Y
NEIG_01730	855	77372	78226	1	20	hypothetical protein
NEIG_01731	2901	79074	81974	1	20	hypothetical protein				Y	1	i7-29o
NEIG_01732	552	82628	83179	-1	20	hypothetical protein					1	o4-23i
NEIG_01733	1599	83953	85551	-1	20	DDX55	ATP-dependent RNA helicase DDX55/SPB4 [EC:3.6.4.13]	DEAD,Helicase_C,DUF4217	PF00270.25,PF00271.27,PF13959.2
NEIG_01734	1320	1858	3177	-1	21	TUBB	tubulin beta	Tubulin,Tubulin_C,Misat_Tub_SegII	PF00091.21,PF03953.13,PF10644.5
NEIG_01735	318	3236	3553	1	21	hypothetical protein
NEIG_01736	1710	3560	5269	1	21	hypothetical protein		Syja_N	PF02383.14
NEIG_01737	816	6147	6962	1	21	hypothetical protein					6	o20-42i70-92o119-141i154-176o196-218i239-261o
NEIG_01738	522	7104	7625	1	21	hypothetical protein		CH,Calponin	PF00307.27,PF00402.14
NEIG_01739	432	7666	8097	1	21	hypothetical protein				Y	2	i2-21o111-130i
NEIG_01740	744	8116	8859	1	21	hypothetical protein
NEIG_01741	369	8963	9331	1	21	hypothetical protein
NEIG_01742	375	9384	9758	1	21	hypothetical protein
NEIG_01743	285	11205	11489	-1	21	hypothetical protein					1	o10-32i
NEIG_01744	951	11745	12695	-1	21	NCL	nucleolin	RRM_1,RRM_6,RRM_5,RRM_7	PF00076.18,PF14259.2,PF13893.2,PF16367.1
NEIG_01745	2574	12946	15519	-1	21	DIS3	exosome complex exonuclease DIS3/RRP44 [EC:3.1.13.-]	RNB	PF00773.15
NEIG_01746	198	15539	15736	1	21	hypothetical protein		LSM	PF01423.18
NEIG_01747	1803	16196	17998	-1	21	hypothetical protein		zf-UBP,UCH	PF02148.15,PF00443.25
NEIG_01748	1770	18055	19824	-1	21	USP5_13	ubiquitin carboxyl-terminal hydrolase 5/13 [EC:3.4.19.12]	UCH,zf-UBP	PF00443.25,PF02148.15
NEIG_01749	468	19864	20331	1	21	RP-S14e	small subunit ribosomal protein S14e	Ribosomal_S11	PF00411.15
NEIG_01750	1785	20593	22377	-1	21	hypothetical protein
NEIG_01751	1185	22572	23756	1	21	hypothetical protein		Pkinase,Pkinase_Tyr	PF00069.21,PF07714.13		1	i22-41o
NEIG_01752	1272	24189	25460	1	21	CHK1	serine/threonine-protein kinase Chk1 [EC:2.7.11.1]	Pkinase,Pkinase_Tyr,Kinase-like	PF00069.21,PF07714.13,PF14531.2
NEIG_01753	1161	25741	26901	1	21	hypothetical protein
NEIG_01754	558	27211	27768	-1	21	hypothetical protein				Y	1	i5-24o
NEIG_01755	717	27963	28679	-1	21	OTU1	ubiquitin thioesterase OTU1 [EC:3.1.2.-]	OTU	PF02338.15
NEIG_01756	2664	28973	31636	-1	21	USP7	ubiquitin carboxyl-terminal hydrolase 7 [EC:3.4.19.12]	UCH,UCH_1	PF00443.25,PF13423.2
NEIG_01757	2427	32244	34670	-1	21	hypothetical protein		ABC_tran	PF00005.23		6	o408-430i485-507o548-565i578-600o604-626i781-803o
NEIG_01758	1752	34824	36575	-1	21	hypothetical protein		Aa_trans	PF01490.14		11	i68-90o94-116i150-172o192-214i227-249o269-291i310-332o365-387i476-498o503-525i538-557o
NEIG_01759	669	37056	37724	1	21	hypothetical protein		adh_short	PF00106.21		1	o192-214i
NEIG_01760	402	38250	38651	-1	21	hypothetical protein
NEIG_01761	1545	38685	40229	1	21	CCT3	T-complex protein 1 subunit gamma	Cpn60_TCP1	PF00118.20
NEIG_01762	354	40489	40842	1	21	hypothetical protein		CBFD_NFYB_HMF	PF00808.19
NEIG_01763	1377	40924	42300	-1	21	hypothetical protein		AAA,Vps4_C,RuvB_N	PF00004.25,PF09336.6,PF05496.8
NEIG_01764	654	42315	42968	1	21	hypothetical protein
NEIG_01765	3837	43053	46889	-1	21	RAD50	DNA repair protein RAD50 [EC:3.6.-.-]	AAA_23,SMC_N,AAA_13,AAA_15	PF13476.2,PF02463.15,PF13166.2,PF13175.2
NEIG_01766	864	46925	47788	-1	21	hypothetical protein		Pkinase,Pkinase_Tyr,Kinase-like	PF00069.21,PF07714.13,PF14531.2
NEIG_01767	366	48319	48684	1	21	RP-L23Ae	large subunit ribosomal protein L23Ae	Ribosomal_L23	PF00276.16
NEIG_01768	672	49518	50189	1	21	hypothetical protein					5	i39-61o66-83i90-112o122-144i187-209o
NEIG_01769	2112	50677	52788	1	21	hypothetical protein					1	i37-59o
NEIG_01770	2811	53062	55872	1	21	hypothetical protein					13	i20-37o52-74i95-117o127-149i151-169o184-218i239-261o281-303i337-356o361-380i387-409o424-443i464-486o
NEIG_01771	1326	56005	57330	-1	21	SRPR	signal recognition particle receptor subunit alpha	SRP54	PF00448.18
NEIG_01772	1416	57482	58897	-1	21	hypothetical protein		Sulfate_transp	PF00916.16		10	i42-64o74-96i129-151o166-185i192-214o229-251i291-313o337-359i372-394o436-458i
NEIG_01773	1203	59253	60455	1	21	PSMC4	26S proteasome regulatory subunit T3	AAA,AAA_5,AAA_16,AAA_2	PF00004.25,PF07728.10,PF13191.2,PF07724.10
NEIG_01774	2985	60549	63533	1	21	hypothetical protein				Y
NEIG_01775	1242	64403	65644	-1	21	hypothetical protein					1	o384-406i	NEMLGF3
NEIG_01776	609	66065	66673	-1	21	hypothetical protein		TFIID_20kDa	PF03847.9
NEIG_01777	3690	66856	70545	-1	21	hypothetical protein
NEIG_01778	1050	71021	72070	1	21	PSMD6	26S proteasome regulatory subunit N7	RPN7,PCI	PF10602.5,PF01399.23
NEIG_01779	522	72836	73357	-1	21	hypothetical protein		Got1	PF04178.8		4	i51-73o77-99i106-128o132-154i
NEIG_01780	258	73941	74198	-1	21	hypothetical protein					2	i35-57o61-83i
NEIG_01781	219	74752	74970	-1	21	hypothetical protein
NEIG_01782	1218	75353	76570	1	21	hypothetical protein
NEIG_01783	852	77866	78717	1	21	hypothetical protein					5	i80-97o136-158i178-200o210-232i239-261o
NEIG_01784	264	79370	79633	-1	21	hypothetical protein					1	i60-82o	NEMLGF3
NEIG_01785	3909	80391	84299	1	21	hypothetical protein		RVT_1,rve,gag-asp_proteas	PF00078.23,PF00665.22,PF13975.2
NEIG_01786	816	2	817	1	22	hypothetical protein
NEIG_01787	1476	1993	3468	-1	22	HARS	histidyl-tRNA synthetase [EC:6.1.1.21]	tRNA-synt_His,HGTP_anticodon	PF13393.2,PF03129.16
NEIG_01788	867	3493	4359	1	22	hypothetical protein		TMPIT	PF07851.9		5	o90-107i145-162o167-189i223-245o260-282i
NEIG_01789	1083	5005	6087	1	22	hypothetical protein
NEIG_01790	1617	6261	7877	-1	22	hypothetical protein				Y
NEIG_01791	1452	8556	10007	-1	22	hypothetical protein				Y	1	i7-24o
NEIG_01792	867	10765	11631	1	22	hypothetical protein					5	i82-104o137-156i177-199o209-231i251-273o
NEIG_01793	1164	11894	13057	-1	22	hypothetical protein					1	o358-377i	NEMLGF3
NEIG_01794	1425	13557	14981	1	22	hypothetical protein					1	o434-456i	NEMLGF3
NEIG_01795	447	15718	16164	-1	22	SKP1	S-phase kinase-associated protein 1	Skp1	PF01466.15
NEIG_01796	327	16445	16771	1	22	hypothetical protein
NEIG_01797	531	17529	18059	1	22	PPIB	peptidyl-prolyl cis-trans isomerase B (cyclophilin B) [EC:5.2.1.8]	Pro_isomerase	PF00160.17
NEIG_01798	4473	18632	23104	1	22	hypothetical protein		Myosin_head	PF00063.17
NEIG_01799	975	23404	24378	-1	22	LA	lupus La protein	La,RRM_1	PF05383.13,PF00076.18
NEIG_01800	648	24362	25009	-1	22	TAD2	tRNA-specific adenosine deaminase 2 [EC:3.5.4.-]	dCMP_cyt_deam_1	PF00383.18
NEIG_01801	354	25529	25882	-1	22	hypothetical protein					1	i79-101o
NEIG_01802	792	26853	27644	1	22	hypothetical protein					5	i58-80o109-128i149-168o183-205i225-247o
NEIG_01803	552	27925	28476	1	22	hypothetical protein		TB2_DP1_HVA22	PF03134.15		2	i30-61o81-103i
NEIG_01804	831	28817	29647	1	22	hypothetical protein
NEIG_01805	921	30322	31242	1	22	hypothetical protein
NEIG_01806	363	31252	31614	1	22	hypothetical protein		zf-C2H2_3	PF13878.2
NEIG_01807	1224	31642	32865	1	22	hypothetical protein
NEIG_01808	993	33414	34406	-1	22	DNAJB4	DnaJ homolog subfamily B member 4	DnaJ,DnaJ_C	PF00226.27,PF01556.14
NEIG_01809	918	34463	35380	1	22	hypothetical protein		Metallophos	PF00149.24
NEIG_01810	669	36124	36792	-1	22	hypothetical protein					1	o196-218i
NEIG_01811	849	37265	38113	1	22	hypothetical protein					5	o73-95i116-138o158-180i197-216o243-265i
NEIG_01812	873	38722	39594	1	22	hypothetical protein					5	i101-123o138-160i181-203o218-240i260-282o
NEIG_01813	2583	40273	42855	-1	22	INO80	DNA helicase INO80 [EC:3.6.4.12]	SNF2_N,DBINO,Helicase_C,ResIII,HDA2-3	PF00176.19,PF13892.2,PF00271.27,PF04851.11,PF11496.4
NEIG_01814	819	43312	44130	-1	22	hypothetical protein
NEIG_01815	798	44161	44958	-1	22	DHDDS	ditrans,polycis-polyprenyl diphosphate synthase [EC:2.5.1.87]	Prenyltransf	PF01255.15
NEIG_01816	360	44984	45343	1	22	hypothetical protein
NEIG_01817	1986	46048	48033	1	22	hypothetical protein
NEIG_01818	2820	48306	51125	1	22	hypothetical protein							NEMLGF1
NEIG_01819	612	51475	52086	-1	22	hypothetical protein		PrmA,MTS,Methyltransf_18,Cons_hypoth95,Methyltransf_26,Methyltransf_31	PF06325.9,PF05175.10,PF12847.3,PF03602.11,PF13659.2,PF13847.2
NEIG_01820	717	52055	52771	-1	22	hypothetical protein		Reprolysin_4,Reprolysin,Reprolysin_5	PF13583.2,PF01421.15,PF13688.2	Y
NEIG_01821	738	52944	53681	1	22	hypothetical protein		SEP	PF08059.9
NEIG_01822	732	53683	54414	-1	22	CCNH	cyclin H
NEIG_01823	1881	54822	56702	-1	22	hypothetical protein
NEIG_01824	2610	56729	59338	1	22	DNA2	DNA replication ATP-dependent helicase Dna2 [EC:3.6.4.12]	Dna2,AAA_12,AAA_11,Viral_helicase1,Cas_Cas4,AAA_30	PF08696.7,PF13087.2,PF13086.2,PF01443.14,PF01930.13,PF13604.2
NEIG_01825	153	59436	59588	1	22	hypothetical protein					1	i9-31o
NEIG_01826	462	59792	60253	1	22	hypothetical protein
NEIG_01827	408	60696	61103	-1	22	RP-L14e	large subunit ribosomal protein L14e
NEIG_01828	456	61183	61638	1	22	hypothetical protein
NEIG_01829	783	61724	62506	1	22	hypothetical protein		SAP	PF02037.23
NEIG_01830	1350	62972	64321	1	22	hypothetical protein				Y	1	i12-34o	NEMLGF2
NEIG_01831	417	64381	64797	-1	22	hypothetical protein
NEIG_01832	372	64816	65187	1	22	hypothetical protein		SUI1	PF01253.18
NEIG_01833	411	65418	65828	1	22	hypothetical protein
NEIG_01834	1842	66015	67856	-1	22	XRN2	5'-3' exoribonuclease 2 [EC:3.1.13.-]	XRN_N	PF03159.14
NEIG_01835	2346	67968	70313	1	22	pfkA	6-phosphofructokinase 1 [EC:2.7.1.11]	PFK	PF00365.16
NEIG_01836	564	71135	71698	1	22	hypothetical protein		HMG_box,HMG_box_2	PF00505.15,PF09011.6
NEIG_01837	2058	71899	73956	-1	22	DDX54	ATP-dependent RNA helicase DDX54/DBP10 [EC:3.6.4.13]	DEAD,Helicase_C,ResIII	PF00270.25,PF00271.27,PF04851.11
NEIG_01838	3036	74356	77391	-1	22	hypothetical protein					1	i76-98o	NEMLGF1
NEIG_01839	2763	431	3193	-1	23	hypothetical protein				Y			NEMLGF1
NEIG_01840	390	3666	4055	-1	23	hypothetical protein					1	i69-91o
NEIG_01841	2322	4521	6842	-1	23	hypothetical protein							NEMLGF1
NEIG_01842	1470	8056	9525	-1	23	hypothetical protein							NEMLGF4
NEIG_01843	543	9774	10316	-1	23	hypothetical protein		RRM_1	PF00076.18
NEIG_01844	852	11199	12050	-1	23	hypothetical protein
NEIG_01845	1005	12589	13593	1	23	hypothetical protein
NEIG_01846	624	13600	14223	1	23	hypothetical protein		Ras,Roc,Arf,Gtr1_RagA,GTP_EFTU,MMR_HSR1	PF00071.18,PF08477.9,PF00025.17,PF04670.8,PF00009.23,PF01926.19
NEIG_01847	819	15090	15908	1	23	hypothetical protein					5	i81-103o128-150i170-192o202-224i236-258o
NEIG_01848	843	16930	17772	1	23	hypothetical protein					5	i71-93o130-152i173-195o205-227i239-261o
NEIG_01849	1266	19792	21057	1	23	hypothetical protein					8	i21-43o58-80i87-109o114-136i143-165o195-214i312-334o339-361i
NEIG_01850	1386	21129	22514	-1	23	DDX10	ATP-dependent RNA helicase DDX10/DBP4 [EC:3.6.4.13]	DEAD,Helicase_C,ResIII	PF00270.25,PF00271.27,PF04851.11
NEIG_01851	411	22545	22955	1	23	TAF9B	transcription initiation factor TFIID subunit 9B	TFIID-31kDa,Bromo_TP	PF02291.11,PF07524.9
NEIG_01852	987	23457	24443	1	23	hypothetical protein							NEMLGF3
NEIG_01853	1911	25648	27558	1	23	hypothetical protein					1	i40-57o	NEMLGF1
NEIG_01854	1173	28270	29442	1	23	hypothetical protein					1	o357-379i	NEMLGF3
NEIG_01855	288	29771	30058	-1	23	hypothetical protein		CIAPIN1	PF05093.9
NEIG_01856	1185	30117	31301	1	23	hypothetical protein		Aa_trans	PF01490.14		11	i7-29o34-56i77-99o114-136i149-171o191-213i230-252o272-291i308-325o335-357i369-387o
NEIG_01857	1251	32284	33534	1	23	ALR	magnesium transporter	CorA	PF01544.14		2	i357-376o386-408i
NEIG_01858	1719	33593	35311	1	23	hypothetical protein
NEIG_01859	1557	35469	37025	1	23	hypothetical protein
NEIG_01860	921	37104	38024	1	23	hypothetical protein
NEIG_01861	1284	38066	39349	1	23	hypothetical protein		Spt20	PF12090.4
NEIG_01862	573	39610	40182	1	23	hypothetical protein		PITH	PF06201.9
NEIG_01863	384	40841	41224	1	23	hypothetical protein					1	o102-124i
NEIG_01864	204	41646	41849	-1	23	hypothetical protein
NEIG_01865	837	41863	42699	1	23	hypothetical protein
NEIG_01866	432	43087	43518	1	23	hypothetical protein
NEIG_01867	1212	43626	44837	-1	23	hypothetical protein					1	o365-387i	NEMLGF3
NEIG_01868	915	45020	45934	-1	23	hypothetical protein				Y
NEIG_01869	228	46200	46427	-1	23	hypothetical protein
NEIG_01870	495	46491	46985	1	23	hypothetical protein
NEIG_01871	1242	47121	48362	-1	23	hypothetical protein
NEIG_01872	1545	48541	50085	-1	23	hypothetical protein
NEIG_01873	459	50128	50586	1	23	RP-S27Ae	small subunit ribosomal protein S27Ae	ubiquitin,Rad60-SLD,Ribosomal_S27,Ubiquitin_2	PF00240.19,PF11976.4,PF01599.15,PF14560.2
NEIG_01874	681	51176	51856	-1	23	PSMA7	20S proteasome subunit alpha 4 [EC:3.4.25.1]	Proteasome,Proteasome_A_N	PF00227.22,PF10584.5
NEIG_01875	1026	51944	52969	-1	23	hypothetical protein		PfkB	PF00294.20
NEIG_01876	1971	53618	55588	-1	23	NSF	vesicle-fusing ATPase [EC:3.6.4.6]	AAA,AAA_22,AAA_5,AAA_19,AAA_18,AAA_2,RuvB_N,AAA_17,Mg_chelatase,AAA_16,TIP49,AAA_14,RNA_helicase,AAA_33,TsaE,IstB_IS21,ABC_tran	PF00004.25,PF13401.2,PF07728.10,PF13245.2,PF13238.2,PF07724.10,PF05496.8,PF13207.2,PF01078.17,PF13191.2,PF06068.9,PF13173.2,PF00910.18,PF13671.2,PF02367.13,PF01695.13,PF00005.23
NEIG_01877	2187	55641	57827	1	23	SEC24	protein transport protein SEC24	Sec23_BS	PF08033.8
NEIG_01878	282	57898	58179	-1	23	hypothetical protein
NEIG_01879	1128	58249	59376	-1	23	RABGGTB	geranylgeranyl transferase type-2 subunit beta [EC:2.5.1.60]	Prenyltrans	PF00432.17		1	i21-43o
NEIG_01880	1359	59732	61090	-1	23	hypothetical protein					2	o112-129i398-420o	NEMLGF3
NEIG_01881	2211	61277	63487	-1	23	MCM4	DNA replication licensing factor MCM4 [EC:3.6.4.12]	MCM,MCM_N,AAA_5,Mg_chelatase	PF00493.19,PF14551.2,PF07728.10,PF01078.17
NEIG_01882	630	63853	64482	-1	23	hypothetical protein					1	i188-207o
NEIG_01883	1989	64615	66603	1	23	hypothetical protein		ANAPC3	PF12895.3
NEIG_01884	2745	67000	69744	-1	23	hypothetical protein				Y			NEMLGF1
NEIG_01885	1656	1158	2813	-1	24	hypothetical protein		Peptidase_S8	PF00082.18	Y	1	o510-532i
NEIG_01886	324	2854	3177	-1	24	RP-L34e	large subunit ribosomal protein L34e	Ribosomal_L34e	PF01199.14
NEIG_01887	315	3565	3879	1	24	hypothetical protein		Swi5	PF07061.7
NEIG_01888	462	4175	4636	1	24	NAA20	N-terminal acetyltransferase B complex catalytic subunit [EC:2.3.1.88]	Acetyltransf_1,Acetyltransf_7,Acetyltransf_10	PF00583.20,PF13508.2,PF13673.2
NEIG_01889	441	4894	5334	-1	24	hypothetical protein		DUF59	PF01883.15
NEIG_01890	315	5557	5871	-1	24	RP-L44e	large subunit ribosomal protein L44e	Ribosomal_L44	PF00935.15
NEIG_01891	897	5952	6848	-1	24	DIM1	18S rRNA (adenine1779-N6/adenine1780-N6)-dimethyltransferase [EC:2.1.1.183]	RrnaAD	PF00398.16
NEIG_01892	1650	7491	9140	1	24	SEC63	translocation protein SEC63	DnaJ	PF00226.27		3	o10-32i59-78o175-197i
NEIG_01893	609	9239	9847	-1	24	RP-L13e	large subunit ribosomal protein L13e	Ribosomal_L13e	PF01294.14
NEIG_01894	432	10066	10497	1	24	RP-S16e	small subunit ribosomal protein S16e	Ribosomal_S9	PF00380.15
NEIG_01895	513	10553	11065	1	24	hypothetical protein
NEIG_01896	390	11187	11576	-1	24	ATPeV1F	V-type H+-transporting ATPase subunit F	ATP-synt_F	PF01990.13
NEIG_01897	306	11611	11916	-1	24	hypothetical protein
NEIG_01898	327	12386	12712	1	24	RP-L30e	large subunit ribosomal protein L30e	Ribosomal_L7Ae	PF01248.22
NEIG_01899	648	12780	13427	-1	24	hypothetical protein					5	o45-67i84-106o121-138i145-167o180-202i
NEIG_01900	1581	14226	15806	-1	24	MRD1	multiple RNA-binding domain-containing protein 1	RRM_1,RRM_6,RRM_5	PF00076.18,PF14259.2,PF13893.2
NEIG_01901	399	15874	16272	-1	24	RP-S12e	small subunit ribosomal protein S12e	Ribosomal_L7Ae	PF01248.22
NEIG_01902	471	16349	16819	-1	24	hypothetical protein					2	i35-52o72-94i
NEIG_01903	873	16997	17869	-1	24	hypothetical protein		Acyltransferase	PF01553.17		1	i17-39o
NEIG_01904	1908	18183	20090	1	24	hypothetical protein					3	o456-478i499-518o533-552i
NEIG_01905	1158	20301	21458	-1	24	CDC20	cell division cycle 20, cofactor of APC complex	WD40	PF00400.28
NEIG_01906	1251	22004	23254	-1	24	hypothetical protein		rve	PF00665.22
NEIG_01907	2556	23905	26460	1	24	hypothetical protein		Ufd2P_core,U-box	PF10408.5,PF04564.11
NEIG_01908	834	26879	27712	1	24	hypothetical protein
NEIG_01909	1125	27936	29060	1	24	SMARCD	SWI/SNF-related matrix-associated actin-dependent regulator of chromatin subfamily D	SWIB	PF02201.14
NEIG_01910	372	29509	29880	-1	24	EIF1A	translation initiation factor 1A	eIF-1a	PF01176.15
NEIG_01911	735	29909	30643	1	24	hypothetical protein		UPF0121	PF03661.9		4	o15-37i44-63o95-114i153-175o
NEIG_01912	2748	30967	33714	-1	24	VARS	valyl-tRNA synthetase [EC:6.1.1.9]	tRNA-synt_1,Anticodon_1,tRNA-synt_1g,tRNA-synt_1_2	PF00133.18,PF08264.9,PF09334.7,PF13603.2
NEIG_01913	1230	33748	34977	1	24	PIGW	phosphatidylinositol glycan, class W [EC:2.3.-.-]	GWT1	PF06423.8		10	i36-53o58-75i96-118o128-147i160-179o248-270i283-300o310-332i345-367o377-396i
NEIG_01914	1050	35340	36389	-1	24	PELO	protein pelota	eRF1_1,eRF1_3	PF03463.11,PF03465.11
NEIG_01915	1032	36415	37446	1	24	KTR1_3	alpha 1,2-mannosyltransferase [EC:2.4.1.-]	Glyco_transf_15	PF01793.12	Y
NEIG_01916	669	37926	38594	-1	24	hypothetical protein
NEIG_01917	1407	38628	40034	-1	24	EEF1A	elongation factor 1-alpha	GTP_EFTU,GTP_EFTU_D3,GTP_EFTU_D2,MMR_HSR1	PF00009.23,PF03143.13,PF03144.21,PF01926.19
NEIG_01918	1968	40678	42645	1	24	hypothetical protein		UCH	PF00443.25
NEIG_01919	3240	43330	46569	-1	24	hypothetical protein		DUF2428	PF10350.5
NEIG_01920	237	46635	46871	-1	24	hypothetical protein					1	i47-69o
NEIG_01921	2166	47672	49837	-1	24	hypothetical protein
NEIG_01922	567	49890	50456	1	24	AK6	adenylate kinase [EC:2.7.4.3]	AAA_18,AAA_17,AAA_28	PF13238.2,PF13207.2,PF13521.2
NEIG_01923	2115	50584	52698	-1	24	hypothetical protein		RabGAP-TBC	PF00566.14
NEIG_01924	360	52722	53081	-1	24	TAF11	transcription initiation factor TFIID subunit 11	TAFII28	PF04719.10
NEIG_01925	573	53104	53676	1	24	hypothetical protein					5	i59-78o82-101i108-130o140-157i170-189o
NEIG_01926	1230	54021	55250	1	24	hypothetical protein				Y
NEIG_01927	888	55572	56459	-1	24	RP-L5e	large subunit ribosomal protein L5e	Ribosomal_L18p,Ribosomal_L18_c	PF00861.18,PF14204.2
NEIG_01928	1782	56599	58380	-1	24	hypothetical protein
NEIG_01929	1164	58524	59687	-1	24	CLP1	polyribonucleotide 5'-hydroxyl-kinase [EC:2.7.1.78]	CLP1_P,CLP1_N,Clp1	PF16575.1,PF16573.1,PF06807.10
NEIG_01930	948	59710	60657	-1	24	ALKBH1	alkylated DNA repair protein alkB homolog 1 [EC:1.14.11.- 4.2.99.18]	2OG-FeII_Oxy_2	PF13532.2
NEIG_01931	1017	61002	62018	-1	24	hypothetical protein		WD40_like	PF17005.1
NEIG_01932	1539	62146	63684	-1	24	hypothetical protein		MS_channel	PF00924.14		7	i7-27o37-56i68-87o91-113i277-299o314-336i357-379o
NEIG_01933	264	63760	64023	-1	24	hypothetical protein		Cyt-b5	PF00173.24
NEIG_01934	2379	64060	66438	1	24	VCP	transitional endoplasmic reticulum ATPase	AAA,AAA_2,RuvB_N,AAA_16,AAA_33,AAA_5,AAA_17,AAA_22,TIP49,AAA_14,Mg_chelatase,AAA_19,Viral_helicase1,AAA_25,RNA_helicase,IstB_IS21,AAA_18,AAA_28	PF00004.25,PF07724.10,PF05496.8,PF13191.2,PF13671.2,PF07728.10,PF13207.2,PF13401.2,PF06068.9,PF13173.2,PF01078.17,PF13245.2,PF01443.14,PF13481.2,PF00910.18,PF01695.13,PF13238.2,PF13521.2
NEIG_01935	660	66480	67139	1	24	E2.7.4.8	guanylate kinase [EC:2.7.4.8]	Guanylate_kin,AAA_33,AAA_18,AAA_17	PF00625.17,PF13671.2,PF13238.2,PF13207.2
NEIG_01936	621	1	621	-1	25	hypothetical protein				Y			NEMLGF1
NEIG_01937	2568	2124	4691	-1	25	BLM	bloom syndrome protein [EC:3.6.4.12]	Helicase_C,DEAD,RecQ_Zn_bind	PF00271.27,PF00270.25,PF16124.1
NEIG_01938	630	4998	5627	-1	25	ATPeV1D	V-type H+-transporting ATPase subunit D	ATP-synt_D	PF01813.13
NEIG_01939	2196	6237	8432	-1	25	hypothetical protein					1	i7-29o
NEIG_01940	237	9221	9457	-1	25	hypothetical protein
NEIG_01941	777	10188	10964	1	25	RP-S2e	small subunit ribosomal protein S2e	Ribosomal_S5,Ribosomal_S5_C	PF00333.16,PF03719.11
NEIG_01942	339	11671	12009	1	25	hypothetical protein
NEIG_01943	540	12021	12560	1	25	hypothetical protein		V-SNARE_C	PF12352.4		1	i159-177o
NEIG_01944	240	13250	13489	-1	25	hypothetical protein
NEIG_01945	3270	13763	17032	-1	25	RPC2	DNA-directed RNA polymerase III subunit RPC2 [EC:2.7.7.6]	RNA_pol_Rpb2_6,RNA_pol_Rpb2_1,RNA_pol_Rpb2_7,RNA_pol_Rpb2_3,RNA_pol_Rpb2_4,RNA_pol_Rpb2_5,RNA_pol_Rpb2_2	PF00562.24,PF04563.11,PF04560.16,PF04565.12,PF04566.9,PF04567.13,PF04561.10
NEIG_01946	2781	17379	20159	-1	25	hypothetical protein		SH2_2,SH2	PF14633.2,PF00017.20
NEIG_01947	1584	20678	22261	-1	25	hypothetical protein
NEIG_01948	828	22632	23459	1	25	hypothetical protein					1	i12-34o
NEIG_01949	3498	23547	27044	1	25	hypothetical protein
NEIG_01950	1797	27496	29292	-1	25	hypothetical protein
NEIG_01951	414	31278	31691	-1	25	hypothetical protein		Med7	PF05983.7
NEIG_01952	1047	31784	32830	1	25	hypothetical protein		SRF-TF	PF00319.14
NEIG_01953	156	32861	33016	1	25	RPB12	DNA-directed RNA polymerases I, II, and III subunit RPABC4	DNA_RNApol_7kD	PF03604.9
NEIG_01954	2157	33327	35483	1	25	hypothetical protein
NEIG_01955	702	36212	36913	-1	25	hypothetical protein
NEIG_01956	237	36928	37164	1	25	hypothetical protein					1	o10-29i
NEIG_01957	615	37901	38515	-1	25	hypothetical protein
NEIG_01958	828	38835	39662	-1	25	hypothetical protein
NEIG_01959	936	40076	41011	1	25	hypothetical protein		HSF_DNA-bind,Response_reg	PF00447.13,PF00072.20
NEIG_01960	900	41815	42714	-1	25	hypothetical protein				Y
NEIG_01961	867	43174	44040	-1	25	hypothetical protein		SNAP,TPR_12	PF14938.2,PF13424.2
NEIG_01962	1338	44455	45792	-1	25	hypothetical protein
NEIG_01963	1302	46157	47458	1	25	PSMC1	26S proteasome regulatory subunit T2	AAA,AAA_22,AAA_2	PF00004.25,PF13401.2,PF07724.10
NEIG_01964	2106	48083	50188	1	25	ERCC4	DNA excision repair protein ERCC-4 [EC:3.1.-.-]	ERCC4	PF02732.11
NEIG_01965	924	50739	51662	1	25	hypothetical protein
NEIG_01966	1461	52964	54424	-1	25	hypothetical protein
NEIG_01967	1032	55115	56146	1	25	RRM2	ribonucleoside-diphosphate reductase subunit M2 [EC:1.17.4.1]	Ribonuc_red_sm	PF00268.17		1	i181-203o
NEIG_01968	2004	56580	58583	-1	25	E3.2.1.28	alpha,alpha-trehalase [EC:3.2.1.28]	Trehalase	PF01204.14	Y
NEIG_01969	1245	59691	60935	-1	25	hypothetical protein					1	o382-401i
NEIG_01970	1758	60996	62753	1	25	hypothetical protein				Y
NEIG_01971	1107	63279	64385	-1	25	hypothetical protein				Y
NEIG_01972	1680	64918	66597	-1	25	hypothetical protein							NEMLGF5
NEIG_01973	909	66798	67706	-1	25	hypothetical protein							NEMLGF5
NEIG_01974	981	2	982	1	26	hypothetical protein							NEMLGF5
NEIG_01975	1086	2803	3888	1	26	hypothetical protein					4	i19-41o223-245i252-274o294-316i
NEIG_01976	630	3878	4507	1	26	hypothetical protein					1	o153-175i
NEIG_01977	657	4978	5634	1	26	hypothetical protein
NEIG_01978	2838	6240	9077	-1	26	hypothetical protein				Y			NEMLGF1
NEIG_01979	366	9285	9650	1	26	hypothetical protein					1	i95-117o
NEIG_01980	822	10399	11220	1	26	hypothetical protein				Y
NEIG_01981	570	11668	12237	1	26	hypothetical protein
NEIG_01982	714	12532	13245	1	26	TGS1	trimethylguanosine synthase [EC:2.1.1.-]	Methyltransf_15	PF09445.6
NEIG_01983	699	13614	14312	1	26	hypothetical protein					5	i47-69o84-106i118-140o150-169i200-222o
NEIG_01984	1308	14656	15963	1	26	hypothetical protein					1	i402-424o	NEMLGF3
NEIG_01985	729	16529	17257	-1	26	hypothetical protein					5	o42-64i85-107o122-144i157-179o209-231i
NEIG_01986	747	18123	18869	-1	26	hypothetical protein					5	i47-69o79-97i124-146o156-178i199-218o
NEIG_01987	3987	19556	23542	-1	26	hypothetical protein				Y			NEMLGF5
NEIG_01988	1260	24468	25727	-1	26	hypothetical protein					1	o391-413i	NEMLGF4
NEIG_01989	984	26133	27116	1	26	hypothetical protein					1	o301-320i
NEIG_01990	1797	27349	29145	-1	26	hypothetical protein				Y
NEIG_01991	2868	29535	32402	-1	26	hypothetical protein				Y
NEIG_01992	462	32974	33435	-1	26	ATPeV0C	V-type H+-transporting ATPase 16kDa proteolipid subunit	ATP-synt_C	PF00137.17		4	o4-26i46-68o88-110i123-145o
NEIG_01993	2190	33704	35893	1	26	E2.2.1.1	transketolase [EC:2.2.1.1]	Transketolase_N,Transket_pyr,E1_dh,DXP_synthase_N	PF00456.17,PF02779.20,PF00676.16,PF13292.2
NEIG_01994	741	36176	36916	1	26	hypothetical protein
NEIG_01995	399	37447	37845	1	26	RP-L40e	large subunit ribosomal protein L40e	ubiquitin,Rad60-SLD,Ribosomal_L40e,Ubiquitin_2	PF00240.19,PF11976.4,PF01020.13,PF14560.2
NEIG_01996	2382	38186	40567	1	26	hypothetical protein				Y
NEIG_01997	1044	40814	41857	1	26	FNTB	protein farnesyltransferase subunit beta [EC:2.5.1.58]	Prenyltrans	PF00432.17		1	i47-69o
NEIG_01998	261	42369	42629	-1	26	APC11	anaphase-promoting complex subunit 11	zf-rbx1,zf-ANAPC11,zf-RING_2	PF12678.3,PF12861.3,PF13639.2
[truncated: 711 more rows]
