# Supplementary material for: Identification of microsporidia host-exposed proteins reveals a repertoire of rapidly evolving proteins
Source: Nat Commun. 2017 Jan 9;8:14023. doi: 10.1038/ncomms14023 (PMC5423893; doi:10.1038/ncomms14023)
Supplement: Supplementary Data 5 — Predicted microsporidia host-exposed proteins. [file ncomms14023-s6.xlsx]

## Sheet: Supplementary Data 5
Supplementary Data 5. Predicted microsporidia host-exposed proteins.
Species	Protein	Signal peptide	TM #	TM topology	Pfam domain	Large gene family
A. algerae	KCZ78957.1					ANNLGF2
A. algerae	KCZ78958.1		2	i12-34o59-81i
A. algerae	KCZ78967.1	Y
A. algerae	KCZ78980.1		4	i5-27o32-54i67-89o132-154i		MICLGF4
A. algerae	KCZ78981.1				ABC_tran,AAA_21,AAA_15	MICLGF4
A. algerae	KCZ78990.1		1	o20-39i
A. algerae	KCZ78991.1	Y
A. algerae	KCZ78993.1					ANNLGF8
A. algerae	KCZ78994.1		1	o4-23i
A. algerae	KCZ78996.1		6	i26-45o55-77i98-120o135-152i159-181o196-218i
A. algerae	KCZ79008.1					ANNLGF2
A. algerae	KCZ79018.1		7	i48-65o75-92i99-121o136-158i171-190o194-213i233-255o
A. algerae	KCZ79020.1					ANNLGF5
A. algerae	KCZ79021.1		7	i2-24o67-89i117-136o146-163i170-192o272-294i314-336o	Peptidase_M48
A. algerae	KCZ79024.1		1	o295-317i
A. algerae	KCZ79029.1	Y			Pkinase
A. algerae	KCZ79030.1	Y			Pkinase_Tyr
A. algerae	KCZ79034.1		3	i13-30o34-56i58-80o
A. algerae	KCZ79041.1	Y
A. algerae	KCZ79043.1		6	i27-49o81-103i110-132o136-158i170-192o247-269i		MICLGF4
A. algerae	KCZ79052.1	Y				ANNLGF6
A. algerae	KCZ79055.1					ANNLGF6
A. algerae	KCZ79056.1					ANNLGF6
A. algerae	KCZ79065.1					ANNLGF1
A. algerae	KCZ79067.1	Y
A. algerae	KCZ79068.1	Y				ANNLGF8
A. algerae	KCZ79070.1	Y				ANNLGF3
A. algerae	KCZ79071.1	Y				ANNLGF3
A. algerae	KCZ79083.1	Y
A. algerae	KCZ79097.1		3	i7-26o36-55i64-86o
A. algerae	KCZ79099.1					ANNLGF3
A. algerae	KCZ79100.1	Y				ANNLGF3
A. algerae	KCZ79104.1	Y
A. algerae	KCZ79105.1		1	o55-77i
A. algerae	KCZ79111.1		5	i44-62o72-94i115-137o195-217i238-258o
A. algerae	KCZ79115.1	Y				ANNLGF3
A. algerae	KCZ79132.1	Y				ANNLGF3
A. algerae	KCZ79142.1	Y
A. algerae	KCZ79150.1	Y
A. algerae	KCZ79151.1	Y
A. algerae	KCZ79152.1					ANNLGF2
A. algerae	KCZ79154.1		4	i23-45o60-82i103-125o135-157i
A. algerae	KCZ79156.1	Y
A. algerae	KCZ79157.1	Y
A. algerae	KCZ79158.1	Y
A. algerae	KCZ79164.1		1	i13-32o		MICLGF2
A. algerae	KCZ79166.1	Y	1	i151-168o
A. algerae	KCZ79167.1		5	i9-26o73-92i125-147o151-170i182-204o
A. algerae	KCZ79172.1		2	o231-253i313-335o
A. algerae	KCZ79186.1		1	i61-80o
A. algerae	KCZ79193.1	Y	1	i2-24o
A. algerae	KCZ79195.1		2	i2-24o34-53i
A. algerae	KCZ79204.1					ANNLGF7
A. algerae	KCZ79205.1	Y
A. algerae	KCZ79212.1		2	i34-56o66-84i
A. algerae	KCZ79225.1		1	i37-54o
A. algerae	KCZ79231.1		2	o45-67i74-96o
A. algerae	KCZ79239.1		7	o26-43i50-67o91-108i115-134o149-171i178-195o215-237i
A. algerae	KCZ79241.1	Y
A. algerae	KCZ79242.1	Y
A. algerae	KCZ79243.1	Y				ANNLGF2
A. algerae	KCZ79247.1					ANNLGF6
A. algerae	KCZ79248.1	Y				ANNLGF6
A. algerae	KCZ79249.1					ANNLGF6
A. algerae	KCZ79250.1	Y
A. algerae	KCZ79251.1		2	i34-56o66-85i
A. algerae	KCZ79259.1	Y
A. algerae	KCZ79264.1		7	i3-25o69-91i121-140o145-162i179-201o278-300i321-343o	Peptidase_M48
A. algerae	KCZ79270.1		7	o318-340i353-375o408-430i437-454o459-481i502-524o575-594i	ABC_tran,AAA_21	MICLGF4
A. algerae	KCZ79273.1		3	i61-83o88-105i125-142o
A. algerae	KCZ79274.1		6	i76-98o103-125i146-163o173-195i202-219o234-256i
A. algerae	KCZ79275.1	Y				ANNLGF1
A. algerae	KCZ79288.1	Y
A. algerae	KCZ79294.1		1	o69-86i
A. algerae	KCZ79301.1		1	o677-696i
A. algerae	KCZ79333.1	Y				ANNLGF3
A. algerae	KCZ79334.1	Y
A. algerae	KCZ79345.1		4	i7-26o36-58i65-82o92-114i
A. algerae	KCZ79355.1		7	i51-70o75-97i104-123o138-155i167-184o189-208i215-237o
A. algerae	KCZ79356.1		2	i13-35o50-72i
A. algerae	KCZ79363.1	Y	1	o5-22i
A. algerae	KCZ79365.1	Y
A. algerae	KCZ79373.1		3	i40-62o127-149i161-183o	zf-DHHC
A. algerae	KCZ79382.1		4	i12-31o41-60i67-89o93-115i		MICLGF3
A. algerae	KCZ79383.1		2	i7-26o31-53i
A. algerae	KCZ79385.1	Y	1	o129-151i
A. algerae	KCZ79408.1	Y	1	o116-138i
A. algerae	KCZ79410.1	Y
A. algerae	KCZ79411.1	Y				ANNLGF2
A. algerae	KCZ79433.1	Y	1	o369-391i		ANNLGF5
A. algerae	KCZ79436.1		4	i7-29o33-55i67-89o104-126i
A. algerae	KCZ79441.1	Y				ANNLGF1
A. algerae	KCZ79442.1		7	i19-41o51-70i77-99o119-138i145-167o172-194i207-229o
A. algerae	KCZ79443.1		7	i54-73o83-100i107-129o149-170i177-199o203-225i238-260o
A. algerae	KCZ79449.1	Y
A. algerae	KCZ79451.1	Y
A. algerae	KCZ79455.1		2	i12-31o41-63i
A. algerae	KCZ79464.1		1	o15-45i		ANNLGF1
A. algerae	KCZ79470.1	Y
A. algerae	KCZ79471.1					ANNLGF2
A. algerae	KCZ79472.1	Y				ANNLGF2
A. algerae	KCZ79473.1	Y				ANNLGF2
A. algerae	KCZ79474.1	Y				ANNLGF2
A. algerae	KCZ79475.1					ANNLGF2
A. algerae	KCZ79477.1	Y
A. algerae	KCZ79482.1		6	i7-26o54-71i83-105o125-143i164-186o206-225i
A. algerae	KCZ79483.1	Y
A. algerae	KCZ79490.1		7	i16-38o53-75i91-108o118-137i150-167o173-195i202-221o
A. algerae	KCZ79497.1		7	i43-62o72-94i114-136o141-160i173-195o200-217i230-252o
A. algerae	KCZ79499.1		6	i47-69o79-98i105-127o147-164i195-217o232-254i
A. algerae	KCZ79500.1		7	i46-68o78-97i110-132o152-171i178-195o199-221i242-261o
A. algerae	KCZ79514.1		1	o5-24i
A. algerae	KCZ79515.1		1	o5-27i
A. algerae	KCZ79520.1		1	o5-24i
A. algerae	KCZ79522.1	Y
A. algerae	KCZ79525.1	Y
A. algerae	KCZ79527.1	Y
A. algerae	KCZ79535.1					ANNLGF2
A. algerae	KCZ79537.1	Y				ANNLGF2
A. algerae	KCZ79538.1					ANNLGF2
A. algerae	KCZ79544.1	Y
A. algerae	KCZ79555.1	Y
A. algerae	KCZ79557.1	Y
A. algerae	KCZ79568.1		5	i38-57o77-99i112-134o139-158i179-201o
A. algerae	KCZ79573.1	Y
A. algerae	KCZ79580.1		2	i13-35o50-72i
A. algerae	KCZ79585.1		1	o4-26i
A. algerae	KCZ79586.1		1	o280-302i
A. algerae	KCZ79599.1		3	i21-40o50-69i76-98o
A. algerae	KCZ79602.1		5	o42-64i71-93o99-121i134-156o211-233i		MICLGF4
A. algerae	KCZ79603.1		7	o318-340i353-375o408-430i437-459o463-485i498-517o578-600i	ABC_tran,AAA_21	MICLGF4
A. algerae	KCZ79608.1	Y
A. algerae	KCZ79611.1	Y
A. algerae	KCZ79612.1	Y
A. algerae	KCZ79614.1		1	i2-21o
A. algerae	KCZ79615.1		1	i2-24o
A. algerae	KCZ79621.1	Y				ANNLGF2
A. algerae	KCZ79624.1		4	i40-62o72-94i99-121o159-181i
A. algerae	KCZ79626.1	Y
A. algerae	KCZ79632.1		2	i13-35o69-91i
A. algerae	KCZ79638.1		6	i21-43o53-75i87-109o124-146i153-175o195-217i
A. algerae	KCZ79639.1	Y
A. algerae	KCZ79640.1	Y
A. algerae	KCZ79645.1					ANNLGF1
A. algerae	KCZ79647.1					ANNLGF1
A. algerae	KCZ79648.1					ANNLGF1
A. algerae	KCZ79665.1	Y
A. algerae	KCZ79667.1		1	i2-21o
A. algerae	KCZ79668.1					ANNLGF2
A. algerae	KCZ79670.1					ANNLGF5
A. algerae	KCZ79671.1	Y				ANNLGF5
A. algerae	KCZ79672.1					ANNLGF5
A. algerae	KCZ79673.1					ANNLGF5
A. algerae	KCZ79674.1		1	o5-27i
A. algerae	KCZ79678.1	Y				ANNLGF3
A. algerae	KCZ79689.1		1	i9-27o
A. algerae	KCZ79692.1	Y
A. algerae	KCZ79695.1					MICLGF1
A. algerae	KCZ79696.1	Y				MICLGF1
A. algerae	KCZ79698.1	Y
A. algerae	KCZ79699.1	Y
A. algerae	KCZ79700.1	Y
A. algerae	KCZ79701.1	Y
A. algerae	KCZ79703.1		1	i83-102o
A. algerae	KCZ79705.1	Y				MICLGF2
A. algerae	KCZ79718.1	Y			Pkinase,Pkinase_Tyr
A. algerae	KCZ79719.1		1	i2-24o	Pkinase,Pkinase_Tyr
A. algerae	KCZ79721.1	Y			Pkinase,Pkinase_Tyr
A. algerae	KCZ79722.1	Y			Pkinase,Pkinase_Tyr
A. algerae	KCZ79725.1					ANNLGF1
A. algerae	KCZ79727.1					ANNLGF1
A. algerae	KCZ79731.1					MICLGF2
A. algerae	KCZ79734.1		7	o60-82i103-125o135-157i164-186o190-212i224-243o253-272i	Per1
A. algerae	KCZ79735.1		1	o24-41i	Per1
A. algerae	KCZ79740.1	Y	2	i2-24o170-189i
A. algerae	KCZ79743.1	Y			Pkinase_Tyr
A. algerae	KCZ79745.1	Y
A. algerae	KCZ79747.1		1	i25-44o
A. algerae	KCZ79760.1					ANNLGF7
A. algerae	KCZ79772.1	Y
A. algerae	KCZ79783.1	Y
A. algerae	KCZ79786.1	Y
A. algerae	KCZ79787.1	Y
A. algerae	KCZ79788.1	Y
A. algerae	KCZ79795.1		1	o20-42i
A. algerae	KCZ79804.1		1	i39-61o
A. algerae	KCZ79807.1		2	i75-97o112-134i	8TM_micro
A. algerae	KCZ79812.1		2	o10-30i80-102o
A. algerae	KCZ79813.1	Y
A. algerae	KCZ79814.1	Y
A. algerae	KCZ79817.1		1	i152-174o
A. algerae	KCZ79818.1		1	o163-185i	ABC2_membrane_3
A. algerae	KCZ79819.1		1	o164-183i
A. algerae	KCZ79825.1	Y
A. algerae	KCZ79834.1	Y	2	o184-206i213-235o
A. algerae	KCZ79835.1		4	i38-60o75-97i110-129o172-194i
A. algerae	KCZ79839.1		3	o15-37i44-66o76-98i
A. algerae	KCZ79855.1					ANNLGF5
A. algerae	KCZ79856.1					ANNLGF5
A. algerae	KCZ79857.1	Y
A. algerae	KCZ79858.1	Y				ANNLGF5
A. algerae	KCZ79860.1					ANNLGF5
A. algerae	KCZ79861.1					ANNLGF5
A. algerae	KCZ79864.1		1	i2-24o
A. algerae	KCZ79867.1	Y
A. algerae	KCZ79877.1	Y	1	o165-187i
A. algerae	KCZ79879.1	Y	2	o5-24i184-206o
A. algerae	KCZ79880.1		2	i19-36o197-219i
A. algerae	KCZ79896.1		1	i135-157o
A. algerae	KCZ79910.1		2	i46-68o78-97i
A. algerae	KCZ79923.1		9	i9-28o38-60i90-112o156-178i195-217o237-259i264-286o328-350i363-385o
A. algerae	KCZ79930.1		4	o25-44i56-73o162-184i196-218o	zf-DHHC
A. algerae	KCZ79934.1	Y			Piwi
A. algerae	KCZ79939.1	Y			Piwi
A. algerae	KCZ79947.1	Y
A. algerae	KCZ79948.1					ANNLGF3
A. algerae	KCZ79959.1	Y
A. algerae	KCZ79960.1		5	o29-51i95-117o139-161i238-260o280-302i	Peptidase_M48
A. algerae	KCZ79961.1	Y	1	i82-101o
A. algerae	KCZ79964.1					MICLGF2
A. algerae	KCZ79969.1		1	i19-41o		ANNLGF3
A. algerae	KCZ79975.1	Y				ANNLGF3
A. algerae	KCZ79978.1		1	i19-41o		ANNLGF3
A. algerae	KCZ79984.1	Y				ANNLGF3
A. algerae	KCZ79985.1	Y
A. algerae	KCZ79986.1	Y
A. algerae	KCZ79988.1		1	o4-23i
A. algerae	KCZ79994.1	Y
A. algerae	KCZ79998.1		1	o5-24i
A. algerae	KCZ80001.1		2	o23-45i66-88o
A. algerae	KCZ80002.1	Y
A. algerae	KCZ80004.1		6	i21-43o110-129i142-164o177-194i206-228o259-273i
A. algerae	KCZ80005.1		1	o5-24i
A. algerae	KCZ80006.1		1	o4-23i
A. algerae	KCZ80018.1	Y
A. algerae	KCZ80029.1		7	o279-298i305-327o342-364i397-419o423-445i452-474o549-571i	ABC_tran	MICLGF4
A. algerae	KCZ80030.1	Y				ANNLGF1
A. algerae	KCZ80034.1		4	i5-24o34-53i65-83o87-106i
A. algerae	KCZ80039.1	Y
A. algerae	KCZ80046.1		1	i81-103o	DDE_Tnp_IS1595
A. algerae	KCZ80051.1					ANNLGF3
A. algerae	KCZ80056.1		1	i20-42o
A. algerae	KCZ80057.1		1	o309-328i
A. algerae	KCZ80061.1	Y	2	o4-26i70-92o
A. algerae	KCZ80067.1		6	i7-29o52-74i86-108o123-145i166-188o193-215i
A. algerae	KCZ80077.1	Y
A. algerae	KCZ80086.1		1	o185-207i
A. algerae	KCZ80096.1		7	i44-66o76-94i101-123o143-165i177-199o209-231i238-260o
A. algerae	KCZ80102.1		3	i39-57o62-84i104-126o
A. algerae	KCZ80103.1	Y				ANNLGF1
A. algerae	KCZ80106.1		1	i68-90o
A. algerae	KCZ80116.1		1	o75-94i
A. algerae	KCZ80120.1		5	i49-71o105-127i147-164o174-196i470-489o	MS_channel
A. algerae	KCZ80124.1		7	i13-32o36-58i65-87o107-129i170-192o212-234i241-259o
A. algerae	KCZ80125.1	Y				MICLGF2
A. algerae	KCZ80126.1		7	i9-26o73-92i125-147o151-170i182-204o285-307i320-342o
A. algerae	KCZ80131.1	Y	1	i5-27o
A. algerae	KCZ80133.1		7	o26-43i50-67o91-108i115-134o149-171i178-195o215-237i
A. algerae	KCZ80137.1		11	o51-73i86-108o123-145i166-188o220-242i255-274o312-334i365-382o392-414i491-509o519-538i	TLC
A. algerae	KCZ80140.1	Y
A. algerae	KCZ80145.1	Y
A. algerae	KCZ80146.1		1	i7-22o		ANNLGF8
A. algerae	KCZ80157.1	Y
A. algerae	KCZ80166.1		1	i78-100o
A. algerae	KCZ80172.1					ANNLGF1
A. algerae	KCZ80173.1					ANNLGF1
A. algerae	KCZ80175.1		2	i12-30o282-304i	UCH
A. algerae	KCZ80176.1	Y
A. algerae	KCZ80177.1		1	i5-24o
A. algerae	KCZ80178.1					ANNLGF1
A. algerae	KCZ80181.1		2	i7-26o36-58i		ANNLGF1
A. algerae	KCZ80182.1					ANNLGF1
A. algerae	KCZ80198.1		2	i36-58o68-86i
A. algerae	KCZ80203.1	Y
A. algerae	KCZ80207.1	Y
A. algerae	KCZ80208.1	Y
A. algerae	KCZ80209.1					ANNLGF1
A. algerae	KCZ80210.1					ANNLGF1
A. algerae	KCZ80211.1	Y				ANNLGF2
A. algerae	KCZ80212.1		6	o32-54i75-96o111-133i140-162o167-184i191-213o
A. algerae	KCZ80213.1		5	i30-52o67-86i112-134o157-179i186-208o
A. algerae	KCZ80216.1		6	i32-54o128-145i158-180o200-217i230-252o284-306i
A. algerae	KCZ80217.1		1	o27-49i
A. algerae	KCZ80218.1		11	i9-28o38-56i63-85o90-112i154-173o188-210i222-244o248-267i272-294o307-329i336-355o
A. algerae	KCZ80222.1		1	i7-25o		ANNLGF7
A. algerae	KCZ80241.1	Y			HAD_2
A. algerae	KCZ80256.1		2	i80-97o107-126i	DDE_Tnp_IS1595
A. algerae	KCZ80259.1					ANNLGF1
A. algerae	KCZ80261.1					ANNLGF1
A. algerae	KCZ80265.1	Y
A. algerae	KCZ80266.1	Y	1	i153-170o
A. algerae	KCZ80270.1		4	i21-43o66-88i137-159o169-188i	ABC_membrane
A. algerae	KCZ80272.1		1	o4-26i
A. algerae	KCZ80276.1	Y
A. algerae	KCZ80278.1					ANNLGF1
A. algerae	KCZ80279.1					ANNLGF1
A. algerae	KCZ80280.1	Y	1	o563-585i		ANNLGF1
A. algerae	KCZ80293.1	Y				ANNLGF2
A. algerae	KCZ80295.1		2	i5-22o56-78i
A. algerae	KCZ80299.1	Y
A. algerae	KCZ80301.1	Y
A. algerae	KCZ80311.1		10	o44-63i83-105o109-131i138-155o170-192i213-235o476-494i501-520o525-544i551-570o	PMT,PMT_4TMC,PMT_2
A. algerae	KCZ80314.1		3	i25-42o47-66i71-93o
A. algerae	KCZ80319.1	Y				ANNLGF1
A. algerae	KCZ80320.1	Y				ANNLGF1
A. algerae	KCZ80323.1					ANNLGF2
A. algerae	KCZ80324.1	Y
A. algerae	KCZ80325.1		10	i9-26o41-58i71-93o97-119i126-148o158-180i193-210o220-234i241-263o273-295i
A. algerae	KCZ80326.1					ANNLGF1
A. algerae	KCZ80327.1	Y	1	o31-53i
A. algerae	KCZ80328.1	Y
A. algerae	KCZ80336.1	Y	2	i89-111o142-164i		NOSLGF15
A. algerae	KCZ80337.1	Y	1	i171-193o		NOSLGF15
A. algerae	KCZ80338.1	Y
A. algerae	KCZ80339.1	Y	1	i151-168o
A. algerae	KCZ80340.1		6	i9-26o73-92i125-147o151-170i182-204o286-308i
A. algerae	KCZ80341.1	Y	4	i47-69o79-101i147-166o181-203i	Far-17a_AIG1
A. algerae	KCZ80351.1	Y
A. algerae	KCZ80354.1	Y
A. algerae	KCZ80359.1		4	o20-42i59-81o86-108i115-134o		ANNLGF4
A. algerae	KCZ80360.1		4	o4-26i46-68o72-94i99-118o		ANNLGF4
A. algerae	KCZ80361.1		4	o10-32i51-73o77-99i106-123o		ANNLGF4
A. algerae	KCZ80362.1		3	o4-26i47-69o73-95i		ANNLGF4
A. algerae	KCZ80363.1		5	i7-29o44-66i73-95o100-122i143-165o		ANNLGF4
A. algerae	KCZ80364.1		4	i7-29o44-66i73-95o100-122i		ANNLGF4
A. algerae	KCZ80365.1		6	o27-49i56-78o82-104i139-161o166-188i200-219o		ANNLGF4
A. algerae	KCZ80366.1		4	i7-29o44-66i73-95o100-119i		ANNLGF4
A. algerae	KCZ80376.1	Y
A. algerae	KCZ80386.1		6	i9-31o68-90i128-150o179-201i282-301o316-338i	Peptidase_M48
A. algerae	KCZ80387.1		6	i7-29o73-95i140-162o172-194i285-302o317-336i	Peptidase_M48
A. algerae	KCZ80398.1		1	i44-66o
A. algerae	KCZ80399.1		5	i26-45o55-77i101-123o151-170i183-205o
A. algerae	KCZ80403.1		2	i7-29o39-61i
A. algerae	KCZ80404.1	Y				MICLGF2
A. algerae	KCZ80406.1		3	i7-24o211-233i240-262o
A. algerae	KCZ80414.1		1	o4-23i
A. algerae	KCZ80417.1		1	i7-26o
A. algerae	KCZ80459.1		1	o4-21i
A. algerae	KCZ80460.1		2	o5-22i35-57o	Far-17a_AIG1
A. algerae	KCZ80461.1		5	o5-22i35-57o72-94i107-129o144-166i	Far-17a_AIG1
A. algerae	KCZ80462.1		6	i7-25o45-67i80-102o117-139i152-174o189-211i	Far-17a_AIG1
A. algerae	KCZ80463.1		6	i7-25o45-67i80-102o127-146i153-175o190-212i
A. algerae	KCZ80465.1		1	i7-29o
A. algerae	KCZ80469.1	Y	1	i7-24o		ANNLGF7
A. algerae	KCZ80471.1	Y	1	i7-24o		ANNLGF7
A. algerae	KCZ80473.1	Y
A. algerae	KCZ80476.1	Y
A. algerae	KCZ80480.1		1	i44-66o
A. algerae	KCZ80485.1		1	i12-41o
A. algerae	KCZ80502.1	Y
A. algerae	KCZ80510.1					ANNLGF7
A. algerae	KCZ80511.1		1	i20-42o		ANNLGF7
A. algerae	KCZ80512.1		1	o4-26i		ANNLGF7
A. algerae	KCZ80513.1					ANNLGF7
A. algerae	KCZ80517.1	Y				ANNLGF7
A. algerae	KCZ80538.1		1	o231-253i
A. algerae	KCZ80540.1	Y
A. algerae	KCZ80552.1		7	i24-46o51-73i93-115o125-147i154-176o180-202i215-237o
A. algerae	KCZ80553.1	Y	1	o129-151i
A. algerae	KCZ80557.1					ANNLGF1
A. algerae	KCZ80559.1	Y
A. algerae	KCZ80567.1	Y				ANNLGF1
A. algerae	KCZ80592.1		3	i5-27o37-55i62-84o
A. algerae	KCZ80593.1		5	o5-24i43-65o80-99i106-128o133-151i
A. algerae	KCZ80599.1		1	o15-37i
A. algerae	KCZ80604.1	Y
A. algerae	KCZ80605.1					ANNLGF2
A. algerae	KCZ80614.1	Y				ANNLGF6
A. algerae	KCZ80615.1	Y
A. algerae	KCZ80617.1					ANNLGF5
A. algerae	KCZ80618.1					ANNLGF5
A. algerae	KCZ80619.1	Y				ANNLGF5
A. algerae	KCZ80649.1		2	i9-31o46-68i
A. algerae	KCZ80650.1		5	i61-80o85-104i111-133o168-190i197-219o
A. algerae	KCZ80654.1					ANNLGF1
A. algerae	KCZ80655.1	Y
A. algerae	KCZ80656.1					ANNLGF1
A. algerae	KCZ80660.1		1	o442-464i
A. algerae	KCZ80662.1		1	o29-48i
A. algerae	KCZ80669.1	Y				ANNLGF5
A. algerae	KCZ80674.1		2	o4-21i42-64o
A. algerae	KCZ80675.1	Y
A. algerae	KCZ80676.1					ANNLGF1
A. algerae	KCZ80677.1					ANNLGF1
A. algerae	KCZ80678.1	Y
A. algerae	KCZ80680.1	Y
A. algerae	KCZ80692.1	Y
A. algerae	KCZ80695.1		6	i49-71o76-95i102-124o144-163i170-192o196-215i
A. algerae	KCZ80698.1	Y	2	i7-24o130-149i
A. algerae	KCZ80700.1		7	i7-26o67-89i117-135o145-164i225-247o273-295i316-338o
A. algerae	KCZ80707.1		5	i74-91o106-128i135-157o194-216i228-250o
A. algerae	KCZ80708.1		6	i68-85o100-122i129-151o155-177i184-206o221-243i
A. algerae	KCZ80723.1	Y	1	o10-32i
A. algerae	KCZ80725.1	Y
A. algerae	KCZ80733.1		1	o18-40i
A. algerae	KCZ80734.1	Y	1	i78-100o
A. algerae	KCZ80743.1	Y
A. algerae	KCZ80745.1	Y	5	i21-43o63-85i92-109o113-132i152-174o
A. algerae	KCZ80746.1		3	i13-31o51-73i104-123o
A. algerae	KCZ80747.1		6	i80-99o104-126i147-169o173-195i200-220o235-257i
A. algerae	KCZ80751.1	Y
A. algerae	KCZ80755.1	Y	1	i2-20o
A. algerae	KCZ80766.1		5	o33-55i64-86o91-113i120-138o201-220i
A. algerae	KCZ80767.1				ABC_tran,AAA_15	MICLGF4
A. algerae	KCZ80783.1		6	i43-65o80-97i104-126o141-163i170-189o193-215i
A. algerae	KCZ80785.1		1	o15-32i	DDE_Tnp_IS1595
A. algerae	KCZ80786.1	Y
A. algerae	KCZ80789.1	Y	1	o117-139i
A. algerae	KCZ80790.1	Y	1	o112-134i
A. algerae	KCZ80792.1		1	o153-175i
A. algerae	KCZ80793.1	Y
A. algerae	KCZ80794.1		7	i58-80o85-104i117-139o154-176i183-200o204-226i246-265o
A. algerae	KCZ80796.1	Y	1	o125-147i
A. algerae	KCZ80797.1	Y	1	o158-180i
A. algerae	KCZ80798.1	Y
A. algerae	KCZ80803.1	Y
A. algerae	KCZ80829.1		2	i22-44o49-68i
A. algerae	KCZ80834.1	Y			Choline_kinase,APH
A. algerae	KCZ80837.1		1	o308-330i
A. algerae	KCZ80840.1		1	o315-337i
A. algerae	KCZ80847.1					ANNLGF1
A. algerae	KCZ80848.1					ANNLGF1
A. algerae	KCZ80849.1	Y				ANNLGF1
A. algerae	KCZ80850.1	Y
A. algerae	KCZ80851.1	Y	1	o97-119i
A. algerae	KCZ80852.1	Y	1	o85-107i
A. algerae	KCZ80854.1		1	o62-84i
A. algerae	KCZ80863.1					ANNLGF1
A. algerae	KCZ80868.1	Y
A. algerae	KCZ80869.1		6	i200-222o249-271i292-314o324-346i353-375o428-450i
A. algerae	KCZ80878.1					MICLGF1
A. algerae	KCZ80879.1					MICLGF1
A. algerae	KCZ80880.1					MICLGF1
A. algerae	KCZ80881.1					MICLGF1
A. algerae	KCZ80882.1	Y
A. algerae	KCZ80883.1	Y
A. algerae	KCZ80884.1	Y
A. algerae	KCZ80915.1		6	i30-48o53-70i106-128o159-181i183-202o222-244i
A. algerae	KCZ80916.1		6	i31-53o58-80i110-132o162-179i186-208o230-252i
A. algerae	KCZ80923.1	Y
A. algerae	KCZ80924.1	Y
A. algerae	KCZ80925.1		7	i54-76o81-103i110-132o147-169i174-196o201-223i244-261o
A. algerae	KCZ80930.1	Y
A. algerae	KCZ80933.1	Y
A. algerae	KCZ80934.1		1	o4-23i
A. algerae	KCZ80936.1	Y	1	i5-23o
A. algerae	KCZ80938.1	Y
A. algerae	KCZ80939.1	Y
A. algerae	KCZ80945.1		2	i20-42o73-95i
A. algerae	KCZ80946.1		4	i7-29o33-55i67-89o104-126i
A. algerae	KCZ80949.1		3	o29-51i71-89o102-124i
A. algerae	KCZ80950.1		4	i7-29o33-55i67-89o104-126i
A. algerae	KCZ80954.1	Y				ANNLGF3
A. algerae	KCZ80955.1	Y
A. algerae	KCZ80957.1					ANNLGF1
A. algerae	KCZ80959.1	Y				ANNLGF1
A. algerae	KCZ80964.1	Y
A. algerae	KCZ80969.1		1	i7-29o	DUF1510
A. algerae	KCZ80971.1	Y				ANNLGF1
A. algerae	KCZ80983.1	Y
A. algerae	KCZ80988.1	Y
A. algerae	KCZ80996.1	Y				ANNLGF1
A. algerae	KCZ81003.1	Y
A. algerae	KCZ81006.1	Y
A. algerae	KCZ81008.1	Y
A. algerae	KCZ81014.1	Y
A. algerae	KCZ81017.1		1	i7-29o
A. algerae	KCZ81019.1		1	i46-68o
A. algerae	KCZ81020.1	Y
A. algerae	KCZ81021.1		1	i21-38o
A. algerae	KCZ81033.1	Y
A. algerae	KCZ81035.1	Y
A. algerae	KCZ81040.1		1	o144-166i
A. algerae	KCZ81041.1		1	i87-109o
A. algerae	KCZ81048.1					ANNLGF1
A. algerae	KCZ81053.1	Y	1	o78-100i
A. algerae	KCZ81063.1	Y
A. algerae	KCZ81065.1		1	o52-74i
A. algerae	KCZ81080.1		7	i35-57o67-85i92-114o124-146i153-175o180-197i204-226o
A. algerae	KCZ81087.1		5	i299-318o328-350i363-385o400-434i455-477o	ABC_tran
A. algerae	KCZ81089.1					EDHLGF6
A. algerae	KCZ81100.1		4	o40-62i75-97o107-126i138-157o
A. algerae	KCZ81107.1	Y				ANNLGF2
A. algerae	KCZ81110.1					ANNLGF3
A. algerae	KCZ81111.1					ANNLGF3
A. algerae	KCZ81112.1	Y
A. algerae	KCZ81113.1		1	o5-26i
A. algerae	KCZ81115.1	Y	1	i7-26o
A. algerae	KCZ81116.1		1	o5-24i
A. algerae	KCZ81117.1		1	o5-27i
A. algerae	KCZ81118.1		1	i5-24o
A. algerae	KCZ81121.1	Y
A. algerae	KCZ81125.1	Y
A. algerae	KCZ81129.1	Y
A. algerae	KCZ81134.1	Y
A. algerae	KCZ81139.1					ANNLGF1
A. algerae	KCZ81140.1					ANNLGF1
A. algerae	KCZ81147.1		1	i12-29o
A. algerae	KCZ81165.1		1	i13-35o
A. algerae	KCZ81168.1		1	o37-59i
A. algerae	KCZ81172.1	Y
A. algerae	KCZ81187.1	Y				ANNLGF1
A. algerae	KCZ81188.1	Y
A. algerae	KCZ81189.1	Y				ANNLGF2
A. algerae	KCZ81191.1		1	i5-24o
A. algerae	KCZ81193.1	Y				ANNLGF2
A. algerae	KCZ81195.1	Y
A. algerae	KCZ81202.1	Y
A. algerae	KCZ81203.1	Y	2	i7-29o44-77i
A. algerae	KCZ81204.1	Y
A. algerae	KCZ81209.1	Y				ANNLGF6
A. algerae	KCZ81213.1		2	o37-56i69-91o
A. algerae	KCZ81225.1		2	i20-42o81-103i
A. algerae	KCZ81232.1	Y
A. algerae	KCZ81234.1	Y
A. algerae	KCZ81235.1					MICLGF2
A. algerae	KCZ81236.1					MICLGF2
A. algerae	KCZ81247.1		2	i7-29o33-55i
A. algerae	KCZ81250.1	Y			RicinB_lectin_2	MICLGF1
A. algerae	KCZ81251.1	Y				MICLGF1
A. algerae	KCZ81265.1		2	i50-72o87-104i
A. algerae	KCZ81275.1		1	o15-37i
A. algerae	KCZ81278.1	Y	4	i7-26o41-63i98-120o125-144i
A. algerae	KCZ81281.1	Y
A. algerae	KCZ81282.1	Y
A. algerae	KCZ81285.1	Y
A. algerae	KCZ81296.1					EDHLGF6
A. algerae	KCZ81308.1	Y
A. algerae	KCZ81310.1		5	i29-48o58-77i90-112o127-149i174-196o
A. algerae	KCZ81311.1		5	i57-78o93-115i136-153o163-185i221-243o
A. algerae	KCZ81322.1	Y				MICLGF2
A. algerae	KCZ81323.1					MICLGF2
A. algerae	KCZ81324.1					MICLGF2
A. algerae	KCZ81325.1					MICLGF2
A. algerae	KCZ81326.1	Y				MICLGF2
A. algerae	KCZ81327.1					MICLGF2
A. algerae	KCZ81328.1					MICLGF2
A. algerae	KCZ81329.1	Y				MICLGF2
A. algerae	KCZ81330.1	Y				MICLGF2
A. algerae	KCZ81346.1		6	o148-170i177-199o203-225i237-259o274-296i317-339o
A. algerae	KCZ81359.1	Y
A. algerae	KCZ81371.1		1	i58-80o
A. algerae	KCZ81387.1		1	i83-102o
A. algerae	KCZ81432.1		1	i21-43o
A. algerae	KCZ81434.1		2	i13-35o758-775i
A. algerae	KCZ81435.1		1	i116-138o
A. algerae	KCZ81436.1		1	o93-115i
A. algerae	KCZ81437.1	Y
A. algerae	KCZ81444.1		1	o67-89i
A. algerae	KCZ81445.1					ANNLGF8
A. algerae	KCZ81446.1	Y
A. algerae	KCZ81447.1	Y				ANNLGF8
A. algerae	KCZ81449.1					MICLGF2
A. algerae	KCZ81450.1	Y				MICLGF2
A. algerae	KCZ81454.1		1	i125-144o
A. algerae	KCZ81457.1		7	i54-76o86-103i108-130o150-169i176-198o203-225i238-260o
A. algerae	KCZ81459.1	Y
A. algerae	KCZ81460.1	Y
A. algerae	KCZ81480.1		1	o326-348i
A. algerae	KCZ81501.1	Y
A. algerae	KCZ81518.1	Y
A. algerae	KCZ81523.1	Y
A. algerae	KCZ81524.1				Ricin_B_lectin	MICLGF2
A. algerae	KCZ81529.1		1	i33-55o
A. algerae	KCZ81562.1	Y
A. algerae	KCZ81564.1	Y
A. algerae	KCZ81567.1	Y
A. algerae	KCZ81573.1		1	i73-95o
A. algerae	KCZ81577.1	Y				ANNLGF1
A. algerae	KCZ81579.1					ANNLGF1
A. algerae	KCZ81583.1	Y
A. algerae	KCZ81586.1		3	o75-97i104-126o130-152i	ABC2_membrane
A. algerae	KCZ81595.1		1	o168-190i
A. algerae	KCZ81598.1	Y
A. algerae	KCZ81612.1		6	i120-142o224-246i349-371o375-397i402-424o453-475i
A. algerae	KCZ81616.1	Y				ANNLGF1
A. algerae	KCZ81619.1	Y
A. algerae	KCZ81625.1		1	i7-29o
A. algerae	KCZ81628.1		2	i13-32o47-69i
A. algerae	KCZ81639.1	Y
A. algerae	KCZ81640.1	Y
A. algerae	KCZ81642.1		4	i12-28o38-60i84-103o113-135i
A. algerae	KCZ81651.1		1	i25-44o
A. algerae	KCZ81658.1	Y	1	o151-170i
A. algerae	KCZ81674.1	Y
A. algerae	KCZ81684.1	Y
A. algerae	KCZ81685.1	Y
A. algerae	KCZ81690.1	Y
A. algerae	KCZ81693.1	Y
A. algerae	KCZ81694.1		1	i7-26o
A. algerae	KCZ81708.1	Y
A. algerae	KCZ81714.1	Y
A. algerae	KCZ81717.1		1	i21-43o
A. algerae	KCZ81719.1		1	o277-299i
A. algerae	KCZ81720.1	Y
A. algerae	KCZ81725.1	Y
A. algerae	KCZ81729.1	Y	1	o5-22i
A. algerae	KCZ81730.1	Y
A. algerae	KCZ81732.1	Y	1	o343-365i
A. algerae	KCZ81753.1		2	i39-57o77-99i
A. algerae	KCZ81763.1		2	o37-56i92-114o
A. algerae	KCZ81764.1		1	i12-34o
A. algerae	KCZ81768.1	Y				ANNLGF1
A. algerae	KCZ81777.1		7	i47-69o74-96i108-130o163-180i185-207o217-236i249-271o
A. algerae	KCZ81791.1		7	o323-345i365-384o417-439i446-468o473-492i513-535o579-601i	ABC_tran,AAA_21,AAA_15	MICLGF4
A. algerae	KCZ81808.1		7	i12-34o78-97i124-146o151-170i177-199o282-304i325-347o	Peptidase_M48
A. algerae	KCZ81829.1	Y				ANNLGF3
A. algerae	KCZ81836.1	Y				ANNLGF2
A. algerae	KCZ81837.1	Y				ANNLGF2
A. algerae	KCZ81838.1	Y				ANNLGF2
A. algerae	KCZ81845.1	Y				ANNLGF2
A. algerae	KCZ81854.1		1	i54-76o
A. algerae	KCZ81875.1					ANNLGF8
A. algerae	KCZ81876.1					ANNLGF8
A. algerae	KCZ81882.1	Y
A. algerae	KCZ81883.1	Y				MICLGF2
A. algerae	KCZ81887.1		7	o4-23i36-55o75-89i96-118o128-150i313-331o341-363i	Peptidase_M48
A. algerae	KCZ81891.1		1	i7-29o
A. algerae	KCZ81893.1		1	i7-25o
A. algerae	KCZ81898.1	Y	1	o366-386i
A. algerae	KCZ81905.1	Y				ANNLGF2
A. algerae	KCZ81907.1	Y				ANNLGF2
A. algerae	KCZ81913.1					ANNLGF1
A. algerae	KCZ81915.1		2	i16-38o53-75i
A. algerae	KCZ81916.1	Y				ANNLGF1
A. algerae	KCZ81917.1		6	i26-45o49-68i103-125o145-164i171-188o198-220i
A. algerae	KCZ81919.1		2	i5-22o26-43i
A. algerae	KCZ81920.1	Y				ANNLGF6
A. algerae	KCZ81922.1	Y				ANNLGF1
A. algerae	KCZ81932.1	Y
A. algerae	KCZ81935.1	Y
A. algerae	KCZ81936.1					ANNLGF1
A. algerae	KCZ81937.1	Y				ANNLGF2
A. algerae	KCZ81941.1	Y
A. algerae	KCZ81943.1		1	o72-91i
A. algerae	KCZ81954.1	Y	4	i7-24o44-64i77-99o133-152i
A. algerae	KCZ81956.1		1	i5-24o
A. algerae	KCZ81959.1		5	i35-57o67-84i97-116o126-148i153-175o
A. algerae	KCZ81967.1	Y
A. algerae	KCZ81968.1		1	o15-34i
A. algerae	KCZ81972.1		5	i7-24o47-69i105-124o129-151i164-186o
A. algerae	KCZ81973.1		2	i13-35o50-72i
A. algerae	KCZ81982.1	Y
A. algerae	KCZ81984.1		1	i70-92o
A. algerae	KCZ81987.1	Y
A. algerae	KCZ81988.1	Y
A. algerae	KCZ81990.1		11	i12-34o44-66i91-113o128-150i163-185o190-212i233-255o284-306i329-348o358-380i387-409o	Aa_trans
A. algerae	KCZ81996.1		2	o10-29i36-58o
A. algerae	KCZ81997.1	Y
A. algerae	KCZ82007.1		6	i20-42o46-68i102-121o154-176i181-203o218-240i
A. algerae	KCZ82017.1	Y	1	i9-31o
A. algerae	KCZ82018.1	Y	1	i7-26o
A. algerae	KCZ82025.1	Y
A. algerae	KCZ82031.1	Y				ANNLGF6
A. algerae	KCZ82032.1	Y
A. algerae	KCZ82033.1	Y
A. algerae	KCZ82034.1	Y
A. algerae	KCZ82037.1		3	o4-26i39-61o71-88i
A. algerae	KCZ82039.1		1	i13-35o
A. algerae	KCZ82043.1	Y
A. algerae	KCZ82044.1					ANNLGF1
A. algerae	KCZ82047.1		1	o36-58i
A. algerae	KCZ82048.1	Y				ANNLGF1
A. algerae	KCZ82050.1		1	i9-27o
A. algerae	KCZ82051.1		1	i52-71o
A. algerae	KCZ82056.1	Y
A. algerae	KCZ82057.1	Y
A. algerae	KCZ82058.1	Y
A. algerae	KCZ82063.1					ANNLGF6
A. algerae	KCZ82064.1					ANNLGF6
A. algerae	KCZ82065.1	Y				ANNLGF6
A. algerae	KCZ82069.1	Y
A. algerae	KCZ82070.1	Y	1	o4-21i		ANNLGF8
A. algerae	KCZ82071.1	Y	1	o4-21i		ANNLGF8
A. algerae	KCZ82072.1	Y				MICLGF1
A. algerae	KCZ82073.1	Y
A. algerae	KCZ82077.1	Y				ANNLGF8
A. algerae	KCZ82078.1	Y				ANNLGF8
A. algerae	KCZ82084.1	Y
A. algerae	KCZ82085.1					ANNLGF2
A. algerae	KCZ82087.1	Y
A. algerae	KCZ82105.1		6	i5-27o42-59i66-88o103-120i157-176o186-208i
A. algerae	KCZ82106.1	Y	1	i7-25o
A. algerae	KCZ82109.1		4	i32-51o66-84i89-111o116-133i
A. algerae	KCZ82131.1		4	i13-32o52-74i81-100o105-124i		ANNLGF4
A. algerae	KCZ82154.1		1	i12-34o
A. algerae	KCZ82155.1		1	i12-34o
A. algerae	KCZ82156.1		1	i9-28o
A. algerae	KCZ82157.1		1	i9-28o
A. algerae	KCZ82158.1		1	i7-28o
A. algerae	KCZ82162.1	Y				MICLGF2
A. algerae	KCZ82164.1	Y				MICLGF2
A. algerae	KCZ82172.1		2	o230-249i309-331o
A. algerae	KCZ82180.1	Y
A. algerae	KCZ82193.1					ANNLGF1
A. algerae	KCZ82194.1	Y				ANNLGF1
A. algerae	KCZ82206.1		8	i9-28o38-60i62-81o86-108i110-132o137-159i161-183o188-210i
A. algerae	KCZ82240.1		3	o5-27i40-62o82-104i
A. algerae	KCZ82241.1		1	i77-99o
A. algerae	KCZ82242.1					ANNLGF2
A. algerae	KCZ82243.1					ANNLGF2
A. algerae	KCZ82244.1					ANNLGF2
A. algerae	KCZ82245.1					ANNLGF2
A. algerae	KCZ82246.1					ANNLGF2
A. algerae	KCZ82247.1					ANNLGF2
A. algerae	KCZ82248.1					ANNLGF2
A. algerae	KCZ82249.1					ANNLGF2
A. algerae	KCZ82259.1	Y
A. algerae	KCZ82267.1		4	i5-22o37-56i69-91o96-118i		ANNLGF4
A. algerae	KCZ82268.1		4	i7-29o44-66i73-95o99-121i		ANNLGF4
A. algerae	KCZ82269.1		4	o4-22i34-56o61-83i96-118o		ANNLGF4
A. algerae	KCZ82270.1		4	i7-29o44-63i70-92o96-118i		ANNLGF4
A. algerae	KCZ82271.1		4	i5-27o42-64i71-93o97-119i		ANNLGF4
A. algerae	KCZ82296.1					ANNLGF7
A. algerae	KCZ82342.1		7	o318-340i353-375o408-430i437-459o463-485i498-520o572-594i	ABC_tran,AAA_21	MICLGF4
A. algerae	KCZ82345.1		7	i74-96o100-122i129-150o160-179i192-211o216-235i242-264o
A. algerae	KCZ82346.1		7	i77-96o100-122i129-150o165-187i192-211o216-235i242-264o
A. algerae	KCZ82349.1					ANNLGF1
A. algerae	KCZ82350.1					ANNLGF1
A. algerae	KCZ82351.1					ANNLGF1
A. algerae	KCZ82352.1	Y
A. algerae	KCZ82353.1	Y				ANNLGF1
A. algerae	KCZ82354.1					ANNLGF1
A. algerae	KCZ82356.1	Y
A. algerae	KCZ82361.1					MICLGF2
A. algerae	KCZ82362.1					MICLGF2
A. algerae	KCZ82364.1		7	o28-47i59-81o86-108i145-167o171-192i197-219o239-261i		MICLGF3
A. algerae	KCZ82365.1		8	i13-31o51-70i75-97o101-123i160-182o186-203i216-238o253-275i
A. algerae	KCZ82371.1					ANNLGF3
A. algerae	KCZ82378.1	Y
A. algerae	KCZ82379.1	Y
A. algerae	KCZ82382.1	Y
A. algerae	KCZ82383.1	Y
A. algerae	KCZ82386.1	Y				ANNLGF2
A. algerae	KCZ82387.1	Y	1	o84-106i
A. algerae	KCZ82389.1	Y
A. algerae	KCZ82390.1		7	i43-65o75-94i101-122o137-159i168-190o194-216i229-251o
A. algerae	KCZ82391.1	Y				ANNLGF2
A. algerae	KCZ82393.1	Y
A. algerae	KCZ82397.1					ANNLGF2
A. algerae	KCZ82398.1	Y				ANNLGF2
A. algerae	KCZ82399.1		6	i49-71o81-103i110-132o147-169i196-218o241-263i
A. algerae	KCZ82400.1		1	o4-26i
A. algerae	KCZ82401.1	Y	1	i5-24o
A. algerae	KCZ82403.1	Y				ANNLGF2
A. algerae	KCZ82404.1		1	o6-28i
A. algerae	KCZ82411.1	Y				ANNLGF2
A. algerae	KCZ82412.1	Y	1	i7-29o
A. algerae	KCZ82417.1					ANNLGF1
A. algerae	KCZ82419.1	Y
A. algerae	KCZ82420.1		1	o25-47i
A. algerae	KCZ82421.1	Y				ANNLGF1
A. algerae	KCZ82422.1		1	i7-25o
A. algerae	KCZ82429.1	Y
A. algerae	KCZ82433.1	Y	6	i5-27o47-69i128-150o160-182i212-234o244-266i
A. algerae	KCZ82437.1		4	i7-26o46-68i73-95o100-119i		ANNLGF4
A. algerae	KCZ82438.1		2	i7-29o57-79i
A. algerae	KCZ82440.1		4	i7-29o44-66i73-95o100-119i		ANNLGF4
A. algerae	KCZ82441.1		3	i28-50o60-79i86-108o
A. algerae	KCZ82442.1		4	i7-29o44-66i73-95o100-119i		ANNLGF4
A. algerae	KCZ82443.1		4	i7-28o33-50i57-79o83-105i
A. algerae	KCZ82447.1	Y
A. algerae	KCZ82453.1					ANNLGF1
A. algerae	KCZ82462.1	Y				ANNLGF2
A. algerae	KCZ82469.1		3	i21-39o49-68i116-138o
A. algerae	KCZ82473.1		7	o4-26i75-97o112-131i136-158o168-190i273-295o310-332i	Peptidase_M48
A. algerae	KCZ82477.1		6	o33-55i75-97o107-129i141-160o165-187i199-221o
A. algerae	KCZ82484.1		1	i7-24o
A. algerae	KCZ82510.1		2	i20-37o41-63i
A. algerae	KCZ82513.1		6	i27-49o69-86i117-139o154-176i196-218o223-245i	Zip
A. algerae	KCZ82535.1	Y
A. algerae	KCZ82537.1	Y
A. algerae	KCZ82538.1	Y
A. algerae	KCZ82540.1	Y
A. algerae	KCZ82541.1	Y	1	i5-24o
A. algerae	KCZ82544.1		7	i21-43o58-75i82-101o116-138i150-167o172-191i200-222o
A. algerae	KCZ82547.1	Y
E. aedis	EJW01191.1		1	i74-96o
E. aedis	EJW01193.1		1	i131-153o
E. aedis	EJW01205.1		2	i29-51o66-88i
E. aedis	EJW01217.1		2	i21-43o47-69i
E. aedis	EJW01219.1		4	i28-50o54-73i85-107o122-144i
E. aedis	EJW01221.2		4	i7-29o34-53i66-88o103-125i
E. aedis	EJW01230.1		1	i89-108o
E. aedis	EJW01231.1		1	i7-24o		EDHLGF4
E. aedis	EJW01247.1		2	i21-43o85-107i
E. aedis	EJW01252.1		1	i13-35o
E. aedis	EJW01253.1	Y
E. aedis	EJW01256.1		1	i45-67o
E. aedis	EJW01258.1		3	i20-42o47-69i90-112o
E. aedis	EJW01269.1		2	i66-88o98-120i
E. aedis	EJW01273.1	Y
E. aedis	EJW01274.1	Y	1	i13-29o
E. aedis	EJW01275.1	Y	3	i9-31o35-57i78-100o
E. aedis	EJW01279.1		1	i9-31o
E. aedis	EJW01280.1		1	i57-79o
E. aedis	EJW01281.1	Y				EDHLGF7
E. aedis	EJW01284.1		2	i35-57o77-96i
E. aedis	EJW01296.1	Y	1	i5-22o
E. aedis	EJW01299.1		1	o73-95i
E. aedis	EJW01304.1	Y
E. aedis	EJW01310.1		2	o5-27i92-114o
E. aedis	EJW01311.1		1	i176-198o
E. aedis	EJW01321.1	Y				EDHLGF2
E. aedis	EJW01322.1		1	i7-29o
E. aedis	EJW01324.1		2	i51-73o83-102i
E. aedis	EJW01325.1	Y	2	o13-35i87-109o
E. aedis	EJW01328.1		3	i40-62o87-106i127-149o
E. aedis	EJW01329.2		3	i62-84o97-119i139-161o
E. aedis	EJW01330.1		3	o23-45i52-74o89-111i
E. aedis	EJW01332.1		1	i36-58o
E. aedis	EJW01333.1	Y
E. aedis	EJW01340.1		1	i38-60o
E. aedis	EJW01341.1		2	o20-42i63-85o
E. aedis	EJW01349.1		1	i21-43o
E. aedis	EJW01354.1	Y				EDHLGF2
E. aedis	EJW01358.1		3	i5-27o47-66i78-100o
E. aedis	EJW01360.1		1	i3-25o
E. aedis	EJW01361.1	Y
E. aedis	EJW01362.1		3	o10-32i44-66o86-105i
E. aedis	EJW01365.1		2	i20-42o68-90i
E. aedis	EJW01369.1	Y
E. aedis	EJW01370.1		1	i44-62o
E. aedis	EJW01373.1	Y
E. aedis	EJW01374.1		3	i21-40o55-72i92-111o
E. aedis	EJW01376.1		1	i21-43o
E. aedis	EJW01378.1	Y	1	i136-158o
E. aedis	EJW01385.1		1	i13-35o
E. aedis	EJW01387.1		2	i30-52o83-105i
E. aedis	EJW01389.1		1	i13-35o		EDHLGF5
E. aedis	EJW01390.1		1	o25-44i
E. aedis	EJW01392.1		2	i49-71o91-110i
E. aedis	EJW01394.1		2	o54-73i100-122o
E. aedis	EJW01397.1		3	o10-32i44-66o81-98i
E. aedis	EJW01400.1	Y
E. aedis	EJW01402.1		1	i89-106o
E. aedis	EJW01405.1					EDHLGF2
E. aedis	EJW01409.1		3	i55-73o83-101i122-144o
E. aedis	EJW01413.1					EDHLGF6
E. aedis	EJW01417.1		1	i51-68o
E. aedis	EJW01419.1	Y
E. aedis	EJW01423.1		1	o15-37i
E. aedis	EJW01425.1	Y	1	i5-22o
E. aedis	EJW01434.1		7	o474-491i521-543o575-597i602-624o634-656i669-691o732-754i	ABC_tran,AAA_21	MICLGF4
E. aedis	EJW01436.1	Y
E. aedis	EJW01446.1	Y
E. aedis	EJW01447.1	Y
E. aedis	EJW01448.1	Y
E. aedis	EJW01451.1	Y
E. aedis	EJW01456.1		1	i43-62o
E. aedis	EJW01461.1		2	i13-35o82-99i
E. aedis	EJW01462.1		3	i26-48o58-77i84-106o
E. aedis	EJW01463.1		8	o192-214i235-257o272-294i301-318o333-355i360-377o381-403i415-437o
E. aedis	EJW01465.1		1	o804-826i
E. aedis	EJW01466.1	Y				EDHLGF2
E. aedis	EJW01471.1		1	o104-126i
E. aedis	EJW01475.1		1	i21-43o
E. aedis	EJW01478.1	Y
E. aedis	EJW01481.1		3	i61-83o96-118i131-153o
E. aedis	EJW01482.1		1	o1846-1868i
E. aedis	EJW01484.1		2	i7-29o64-86i
E. aedis	EJW01487.1	Y
E. aedis	EJW01492.1		1	o156-175i
E. aedis	EJW01494.1		2	i12-31o35-57i
E. aedis	EJW01501.1	Y
E. aedis	EJW01504.1	Y
E. aedis	EJW01509.1		1	i75-97o
E. aedis	EJW01510.1	Y				EDHLGF2
E. aedis	EJW01511.1		1	i21-40o		EDHLGF4
E. aedis	EJW01512.1	Y
E. aedis	EJW01513.1	Y
E. aedis	EJW01514.1	Y
E. aedis	EJW01518.1		1	i21-43o
E. aedis	EJW01522.1					EDHLGF6
E. aedis	EJW01523.1		1	i25-47o
E. aedis	EJW01524.1		1	i85-107o
E. aedis	EJW01528.1		1	i34-56o
E. aedis	EJW01529.1	Y
E. aedis	EJW01535.1		2	i55-77o87-109i
E. aedis	EJW01539.1	Y
E. aedis	EJW01546.1		1	o24-46i
E. aedis	EJW01549.1		1	o133-155i
E. aedis	EJW01550.1	Y
E. aedis	EJW01551.1		7	o322-344i378-400o437-459i466-488o493-512i525-547o587-609i	ABC_tran	MICLGF4
E. aedis	EJW01552.1		1	i28-50o
E. aedis	EJW01553.1					EDHLGF4
E. aedis	EJW01554.1					EDHLGF4
E. aedis	EJW01560.1		1	o10-32i
E. aedis	EJW01561.1		6	i327-346o373-395i434-456o471-493i530-552o592-611i	ABC_tran	MICLGF4
E. aedis	EJW01564.1	Y
E. aedis	EJW01565.1		1	o10-32i
E. aedis	EJW01568.1		2	i9-31o73-95i
E. aedis	EJW01571.1		2	i7-26o36-53i
E. aedis	EJW01583.1		5	i2-21o26-48i50-72o77-99i104-123o
E. aedis	EJW01585.1					EDHLGF1
E. aedis	EJW01586.1		1	o10-32i		EDHLGF1
E. aedis	EJW01587.1		2	i12-34o54-73i
E. aedis	EJW01590.1		1	i16-35o
E. aedis	EJW01592.1		2	i32-54o69-91i
E. aedis	EJW01593.1	Y	1	i9-31o
E. aedis	EJW01597.1		1	o13-35i		MICLGF2
E. aedis	EJW01598.1					MICLGF2
E. aedis	EJW01599.1	Y				MICLGF2
E. aedis	EJW01600.1	Y
E. aedis	EJW01608.1		2	i51-73o88-107i
E. aedis	EJW01610.1		3	i13-32o52-69i76-94o
E. aedis	EJW01611.1	Y
E. aedis	EJW01613.1		1	i161-183o
E. aedis	EJW01617.1	Y
E. aedis	EJW01620.1		1	o10-32i
E. aedis	EJW01621.1		1	i113-135o
E. aedis	EJW01622.1	Y
E. aedis	EJW01627.1		3	i21-40o60-79i100-119o
E. aedis	EJW01632.1		3	i32-51o143-165i170-187o	ABC_tran,AAA_21
E. aedis	EJW01647.1		2	i85-107o117-139i
E. aedis	EJW01649.1		3	i85-107o122-144i157-176o
E. aedis	EJW01652.1	Y
E. aedis	EJW01658.1		1	o28-50i
E. aedis	EJW01660.1	Y
E. aedis	EJW01662.1		6	i12-29o49-71i91-113o133-155i179-201o221-243i
E. aedis	EJW01666.1		1	o32-54i
E. aedis	EJW01672.1		1	i13-35o		EDHLGF1
E. aedis	EJW01677.1		2	o44-66i78-95o
E. aedis	EJW01678.1		1	i13-30o
E. aedis	EJW01679.1		1	i56-78o
E. aedis	EJW01680.1		3	i98-117o127-149i168-187o
E. aedis	EJW01683.1	Y
E. aedis	EJW01686.1		3	i12-31o41-63i70-92o
E. aedis	EJW01690.1		1	i89-111o
E. aedis	EJW01696.1	Y
E. aedis	EJW01697.1		1	i9-31o
E. aedis	EJW01698.1		1	o72-94i
E. aedis	EJW01699.1		1	i7-25o
E. aedis	EJW01704.1		2	i53-75o85-104i
E. aedis	EJW01705.1	Y
E. aedis	EJW01706.1		1	i24-46o
E. aedis	EJW01709.1	Y				EDHLGF7
E. aedis	EJW01710.1		3	i191-213o218-237i258-280o
E. aedis	EJW01711.1	Y				EDHLGF7
E. aedis	EJW01715.1	Y				EDHLGF7
E. aedis	EJW01729.1	Y
E. aedis	EJW01730.1	Y
E. aedis	EJW01733.1		1	i21-40o
E. aedis	EJW01734.1		1	o10-27i
E. aedis	EJW01735.1		1	i31-53o
E. aedis	EJW01736.1		1	i13-32o
E. aedis	EJW01737.1		1	o34-56i
E. aedis	EJW01743.1		2	i35-57o77-96i
E. aedis	EJW01744.1		2	i13-35o58-80i
E. aedis	EJW01748.1	Y
E. aedis	EJW01749.1	Y				EDHLGF7
E. aedis	EJW01753.1	Y	2	o15-32i307-329o
E. aedis	EJW01762.1				DEAD	NOSLGF8
E. aedis	EJW01764.1		1	o25-47i
E. aedis	EJW01780.1	Y
E. aedis	EJW01785.1		2	i13-35o84-106i
E. aedis	EJW01787.1	Y
E. aedis	EJW01788.1		1	i21-43o
E. aedis	EJW01789.1	Y
E. aedis	EJW01791.1		1	o31-48i
E. aedis	EJW01793.1		1	i13-35o
E. aedis	EJW01799.1	Y	1	i2-24o
E. aedis	EJW01800.1		2	i13-35o40-62i
E. aedis	EJW01802.1		1	o89-108i
E. aedis	EJW01807.2		1	i21-43o
E. aedis	EJW01808.1		2	i7-29o58-80i
E. aedis	EJW01815.1	Y
E. aedis	EJW01820.1		1	i67-89o
E. aedis	EJW01821.1		1	i12-34o
E. aedis	EJW01822.1	Y	1	i7-29o
E. aedis	EJW01824.1		1	i176-198o
E. aedis	EJW01827.1	Y				EDHLGF2
E. aedis	EJW01829.1	Y
E. aedis	EJW01830.1	Y
E. aedis	EJW01835.1		2	i13-30o34-51i
E. aedis	EJW01837.1	Y
E. aedis	EJW01857.1	Y				MICLGF2
E. aedis	EJW01862.1	Y
E. aedis	EJW01865.1		2	o43-65i86-108o
E. aedis	EJW01869.1		3	i104-123o143-165i178-200o
E. aedis	EJW01872.1	Y
E. aedis	EJW01877.1		3	i32-54o74-93i100-122o
E. aedis	EJW01889.1	Y
E. aedis	EJW01890.1	Y
E. aedis	EJW01892.1	Y	1	o218-240i
E. aedis	EJW01893.1	Y	1	o221-243i
E. aedis	EJW01895.1		1	i13-35o
E. aedis	EJW01896.1		1	i7-29o		EDHLGF1
E. aedis	EJW01906.1	Y	2	i2-21o84-106i
E. aedis	EJW01910.1		1	i311-333o	TPR_8
E. aedis	EJW01923.1		4	i2-24o39-61i68-85o100-122i
E. aedis	EJW01926.1	Y
E. aedis	EJW01928.1		14	i170-192o207-229i471-493o515-537i558-580o826-848i884-906o921-943i1167-1186o1361-1383i1396-1418o1428-1450i1470-1492o1502-1524i
E. aedis	EJW01930.1		3	o208-230i237-259o274-296i
E. aedis	EJW01931.1					EDHLGF1
E. aedis	EJW01932.1		2	i48-70o85-107i
E. aedis	EJW01943.1	Y			Pro_isomerase
E. aedis	EJW01946.1		1	i13-35o
E. aedis	EJW01947.1		1	o15-29i
E. aedis	EJW01951.1	Y
E. aedis	EJW01960.2	Y
E. aedis	EJW01961.1	Y	2	o15-37i496-518o
E. aedis	EJW01962.1	Y	1	i12-34o
E. aedis	EJW01967.1		1	i5-24o
E. aedis	EJW01970.1		2	i12-27o32-49i
E. aedis	EJW01977.1		1	i51-73o
E. aedis	EJW01981.1		1	i27-49o
E. aedis	EJW01986.1		6	i31-53o78-100i120-139o154-174i181-203o218-240i
E. aedis	EJW01989.1		3	i61-83o98-120i140-159o
E. aedis	EJW01993.1	Y
E. aedis	EJW01994.1	Y	1	i5-27o
E. aedis	EJW01995.1	Y				EDHLGF7
E. aedis	EJW01996.1		1	i38-60o
E. aedis	EJW01997.1		1	i38-60o
E. aedis	EJW01998.1		1	i41-63o
E. aedis	EJW02003.1					EDHLGF2
E. aedis	EJW02004.1	Y				EDHLGF2
E. aedis	EJW02014.1		1	i7-29o
E. aedis	EJW02019.1	Y
E. aedis	EJW02020.1		1	i43-65o
E. aedis	EJW02023.1		2	o13-31i389-406o
E. aedis	EJW02025.1		2	i41-63o83-100i
E. aedis	EJW02030.1	Y
E. aedis	EJW02031.1		1	o15-32i
E. aedis	EJW02036.1					MICLGF1
E. aedis	EJW02037.1	Y
E. aedis	EJW02039.1		1	o42-64i
E. aedis	EJW02041.1		2	i39-61o76-95i
E. aedis	EJW02042.1		3	o15-34i54-76o118-140i
E. aedis	EJW02046.1	Y
E. aedis	EJW02048.1		4	i12-34o38-60i65-87o97-119i
E. aedis	EJW02056.1		3	o39-61i74-96o100-122i
E. aedis	EJW02060.1		5	o4-26i28-50o54-76i81-103o107-129i
E. aedis	EJW02062.1		1	i12-34o
E. aedis	EJW02063.1		3	i17-35o45-67i88-107o
E. aedis	EJW02065.1	Y				EDHLGF5
E. aedis	EJW02071.1	Y				EDHLGF2
E. aedis	EJW02072.1		1	i13-35o
E. aedis	EJW02073.1		1	i13-35o
E. aedis	EJW02078.1		2	i41-63o73-92i
E. aedis	EJW02082.1		1	o26-48i
E. aedis	EJW02083.1		1	i79-101o
E. aedis	EJW02084.1					EDHLGF2
E. aedis	EJW02085.1		1	i17-36o
E. aedis	EJW02086.1		2	i21-43o58-80i
E. aedis	EJW02087.1					EDHLGF2
E. aedis	EJW02091.1		6	i67-89o118-140i145-167o182-204i211-233o277-299i
E. aedis	EJW02102.1	Y
E. aedis	EJW02103.1	Y
E. aedis	EJW02105.1		2	i12-34o70-92i
E. aedis	EJW02106.1					EDHLGF7
E. aedis	EJW02107.1					EDHLGF7
E. aedis	EJW02108.1	Y
E. aedis	EJW02113.1		3	i13-35o40-62i75-97o
E. aedis	EJW02114.2		1	o68-90i
E. aedis	EJW02120.1		3	o20-51i58-80o85-107i
E. aedis	EJW02125.1		1	o15-37i
E. aedis	EJW02129.1	Y				EDHLGF7
E. aedis	EJW02131.1	Y	1	o4-26i
E. aedis	EJW02137.2	Y
E. aedis	EJW02139.1		3	i115-137o147-164i177-199o
E. aedis	EJW02140.1	Y				EDHLGF2
E. aedis	EJW02142.1		1	i13-35o
E. aedis	EJW02144.1		1	i68-90o
E. aedis	EJW02151.1	Y
E. aedis	EJW02153.1		1	i20-42o
E. aedis	EJW02154.1		2	i34-56o76-98i
E. aedis	EJW02156.1	Y
E. aedis	EJW02157.1		1	o46-68i
E. aedis	EJW02158.1		1	i29-51o
E. aedis	EJW02160.1	Y	1	i5-27o
E. aedis	EJW02161.1	Y
E. aedis	EJW02166.1	Y
E. aedis	EJW02170.1	Y	1	o4-26i
E. aedis	EJW02171.1		7	i336-355o388-410i430-452o467-489i501-523o554-571i608-630o	ABC_tran,AAA_21	MICLGF4
E. aedis	EJW02173.1		2	i20-42o52-74i
E. aedis	EJW02175.1		1	o62-81i
E. aedis	EJW02178.1		2	o123-145i313-335o
E. aedis	EJW02182.1		1	i74-96o
E. aedis	EJW02190.1	Y
E. aedis	EJW02191.1	Y
E. aedis	EJW02195.1		1	i47-66o
E. aedis	EJW02196.1		1	i20-42o
E. aedis	EJW02200.1		1	i20-42o
E. aedis	EJW02216.1		2	o5-24i29-44o
E. aedis	EJW02217.1		1	o10-27i
E. aedis	EJW02218.1		1	o10-32i
E. aedis	EJW02219.1		1	i45-64o
E. aedis	EJW02220.1		1	o207-224i
E. aedis	EJW02222.1		1	i103-120o
E. aedis	EJW02225.1		1	o61-83i
E. aedis	EJW02226.1		1	o31-53i
E. aedis	EJW02227.1	Y	1	i5-22o
E. aedis	EJW02234.1					MICLGF1
E. aedis	EJW02235.1	Y	1	o133-155i
E. aedis	EJW02238.1		2	i5-27o211-233i
E. aedis	EJW02241.1	Y	1	o86-108i
E. aedis	EJW02250.1		1	i80-99o
E. aedis	EJW02251.1		1	o27-49i
E. aedis	EJW02252.1		2	i76-98o103-125i
E. aedis	EJW02255.1	Y
E. aedis	EJW02256.1		1	o5-27i
E. aedis	EJW02258.1		2	i13-35o64-86i
E. aedis	EJW02259.1		1	i19-41o
E. aedis	EJW02260.1		2	i40-62o77-96i
E. aedis	EJW02263.1	Y
E. aedis	EJW02265.1		1	i5-27o
E. aedis	EJW02266.1		1	i65-87o
E. aedis	EJW02267.1		4	i7-28o48-67i88-110o125-147i
E. aedis	EJW02269.1	Y	3	i2-19o24-43i84-106o
E. aedis	EJW02271.1		1	i98-115o
E. aedis	EJW02281.1	Y
E. aedis	EJW02282.1		2	i9-31o67-82i
E. aedis	EJW02287.1	Y
E. aedis	EJW02292.1		1	i21-43o
E. aedis	EJW02296.1		1	i26-48o
E. aedis	EJW02299.1		1	i7-29o
E. aedis	EJW02301.1		3	i13-35o59-81i88-110o
E. aedis	EJW02305.1		2	i66-83o93-115i
E. aedis	EJW02307.1		8	i44-58o73-94i114-131o135-157i164-183o193-215i222-244o284-306i
E. aedis	EJW02310.1		1	i13-35o	Pkinase,Pkinase_Tyr
E. aedis	EJW02312.1		2	o4-23i358-377o
E. aedis	EJW02315.1		1	o890-912i
E. aedis	EJW02319.1	Y
E. aedis	EJW02332.1		1	i12-34o
E. aedis	EJW02340.1		3	i42-64o74-94i115-132o
E. aedis	EJW02341.1	Y
E. aedis	EJW02343.1	Y			Hexapep
E. aedis	EJW02347.1		1	o90-112i
E. aedis	EJW02349.1					EDHLGF6
E. aedis	EJW02350.1	Y				EDHLGF6
E. aedis	EJW02351.1	Y	1	i3-22o
E. aedis	EJW02355.1		10	i7-29o33-52i65-84o88-110i117-139o161-180i187-209o224-243i255-274o289-311i
E. aedis	EJW02356.1	Y	1	i5-23o
E. aedis	EJW02358.1	Y				EDHLGF6
E. aedis	EJW02361.1	Y				EDHLGF4
E. aedis	EJW02362.1		1	o13-35i		EDHLGF1
E. aedis	EJW02372.1		3	o421-438i465-487o502-524i
E. aedis	EJW02376.1		1	o10-32i
E. aedis	EJW02378.1	Y
E. aedis	EJW02379.1	Y
E. aedis	EJW02381.1		1	i33-55o
E. aedis	EJW02385.1	Y	1	i288-307o
E. aedis	EJW02387.1	Y
E. aedis	EJW02390.1	Y	4	i30-52o72-94i115-139o149-171i
E. aedis	EJW02393.1		2	o10-32i116-138o
E. aedis	EJW02394.1	Y
E. aedis	EJW02399.1	Y			Hexapep
E. aedis	EJW02407.1		2	i7-25o45-62i
E. aedis	EJW02409.1		3	o4-23i36-53o63-82i
E. aedis	EJW02414.1		8	i100-122o132-154i167-189o204-226i233-252o257-276i289-311o315-332i	DnaJ
E. aedis	EJW02418.1		1	i13-31o
E. aedis	EJW02420.1		1	i248-270o	SMC_N,SMC_hinge
E. aedis	EJW02422.1	Y
E. aedis	EJW02424.1		11	i13-32o52-74i81-103o107-126i151-168o183-205i230-252o297-319i340-359o379-401i421-443o	MFS_1
E. aedis	EJW02427.1	Y
E. aedis	EJW02430.1		1	i7-24o
E. aedis	EJW02431.1	Y
E. aedis	EJW02433.1	Y
E. aedis	EJW02435.1					EDHLGF5
E. aedis	EJW02436.1		2	i39-61o81-103i
E. aedis	EJW02444.1		2	i21-43o82-104i
E. aedis	EJW02446.1		1	i53-70o
E. aedis	EJW02447.1		1	i13-30o		EDHLGF4
E. aedis	EJW02448.1	Y				EDHLGF5
E. aedis	EJW02452.1	Y	1	o4-23i
E. aedis	EJW02453.1		1	o97-119i
E. aedis	EJW02456.1		2	i7-29o197-219i
E. aedis	EJW02459.1		1	i61-83o
E. aedis	EJW02461.1		2	i2-24o28-47i
E. aedis	EJW02462.1		2	i44-65o80-102i
E. aedis	EJW02464.1		1	i7-29o
E. aedis	EJW02465.1	Y				EDHLGF5
E. aedis	EJW02466.1		1	i44-66o
E. aedis	EJW02468.1		1	i9-28o
E. aedis	EJW02473.1		1	o5-27i
E. aedis	EJW02476.1	Y	1	i7-24o
E. aedis	EJW02478.1	Y
E. aedis	EJW02479.1		2	o44-66i87-106o
E. aedis	EJW02480.1	Y
E. aedis	EJW02482.1	Y
E. aedis	EJW02483.1		1	i7-29o		EDHLGF3
E. aedis	EJW02484.1		1	i5-27o		EDHLGF3
E. aedis	EJW02485.1					EDHLGF3
E. aedis	EJW02486.1		1	i5-27o
E. aedis	EJW02487.1	Y
E. aedis	EJW02488.1	Y	1	i7-26o		EDHLGF3
E. aedis	EJW02489.1	Y	1	i7-26o		EDHLGF3
E. aedis	EJW02493.1		1	i339-361o
E. aedis	EJW02496.1		1	o38-60i
E. aedis	EJW02500.1		1	i82-99o
E. aedis	EJW02511.1	Y				EDHLGF7
E. aedis	EJW02512.1		1	o229-248i		EDHLGF7
E. aedis	EJW02513.1		1	i7-26o
E. aedis	EJW02514.1		6	i206-225o264-286i307-329o349-371i384-406o470-489i		MICLGF4
E. aedis	EJW02515.1	Y
E. aedis	EJW02516.1	Y
E. aedis	EJW02518.1		2	o15-32i59-76o
E. aedis	EJW02519.1		7	i42-64o79-101i121-143o147-169i181-203o225-247i282-299o
E. aedis	EJW02520.1		1	o15-37i
E. aedis	EJW02522.1		1	i133-155o
E. aedis	EJW02525.1		3	i65-87o102-124i141-163o
E. aedis	EJW02526.1		1	o5-27i
E. aedis	EJW02528.1		1	i7-29o
E. aedis	EJW02534.1	Y
E. aedis	EJW02535.2		1	i281-298o
E. aedis	EJW02540.1	Y	1	o299-321i
E. aedis	EJW02541.1	Y			Hexapep
E. aedis	EJW02542.1		2	i91-113o128-150i
E. aedis	EJW02547.1		7	o23-45i52-71o86-103i124-141o146-164i171-193o199-218i
E. aedis	EJW02560.1		1	i5-27o
E. aedis	EJW02564.2	Y
E. aedis	EJW02565.1					EDHLGF2
E. aedis	EJW02566.1	Y				EDHLGF2
E. aedis	EJW02569.1		1	o42-64i
E. aedis	EJW02570.1		4	i13-32o47-69i76-98o160-182i	MFS_1
E. aedis	EJW02573.1		1	o41-63i
E. aedis	EJW02574.1	Y
E. aedis	EJW02575.1		2	o40-62i75-97o
E. aedis	EJW02577.1		1	i102-124o
E. aedis	EJW02578.1					EDHLGF7
E. aedis	EJW02588.1		2	i31-50o65-87i
E. aedis	EJW02591.1		2	o15-37i72-94o
E. aedis	EJW02597.1		7	o42-59i78-100o110-132i152-174o178-197i204-226o236-258i	TLC
E. aedis	EJW02598.1		3	i21-38o48-70i174-196o	TLC
E. aedis	EJW02600.1		2	i65-87o102-121i
E. aedis	EJW02602.1		1	i16-38o
E. aedis	EJW02603.1					EDHLGF4
E. aedis	EJW02607.1	Y
E. aedis	EJW02608.1	Y
E. aedis	EJW02610.1		1	o62-84i
E. aedis	EJW02611.1		11	i46-65o80-102i107-124o128-147i171-189o202-224i226-243o258-280i300-322o355-377i398-420o	Choline_transpo
E. aedis	EJW02612.1		7	o337-357i384-406o426-448i461-483o487-509i529-551o585-607i	ABC_tran,AAA_21	MICLGF4
E. aedis	EJW02614.1	Y
E. aedis	EJW02615.1		2	o15-40i61-83o
E. aedis	EJW02618.1		1	i94-111o
E. aedis	EJW02619.1	Y
E. aedis	EJW02627.1		1	i70-87o
E. aedis	EJW02628.1		1	i5-27o	DUF1510
E. aedis	EJW02629.1	Y	1	o5-22i
E. aedis	EJW02631.1	Y
E. aedis	EJW02633.1	Y	1	o318-335i
E. aedis	EJW02634.1	Y
E. aedis	EJW02635.1	Y	1	i7-24o
E. aedis	EJW02636.1		1	o82-104i
E. aedis	EJW02640.1		1	o419-441i
E. aedis	EJW02646.1		1	i131-153o
E. aedis	EJW02649.1		1	o497-519i
E. aedis	EJW02650.1					EDHLGF2
E. aedis	EJW02653.1					MICLGF1
E. aedis	EJW02654.1		1	i99-116o
E. aedis	EJW02658.1	Y				EDHLGF2
E. aedis	EJW02659.1	Y				EDHLGF2
E. aedis	EJW02663.1		1	o24-46i
E. aedis	EJW02664.1	Y
E. aedis	EJW02666.1		1	o10-32i
E. aedis	EJW02669.1	Y				EDHLGF7
E. aedis	EJW02672.1	Y
E. aedis	EJW02673.1	Y
E. aedis	EJW02674.1					EDHLGF6
E. aedis	EJW02675.1	Y
E. aedis	EJW02678.1	Y
E. aedis	EJW02679.1		1	o10-32i		EDHLGF1
E. aedis	EJW02681.1		1	i13-35o
E. aedis	EJW02687.1	Y
E. aedis	EJW02697.1		1	i12-34o
E. aedis	EJW02698.1	Y	1	o4-26i
E. aedis	EJW02699.1		2	i21-40o77-99i
E. aedis	EJW02705.1		3	i35-57o70-87i107-129o
E. aedis	EJW02709.1	Y
E. aedis	EJW02713.1	Y
E. aedis	EJW02715.1	Y
E. aedis	EJW02719.1		3	i60-82o97-119i132-154o
E. aedis	EJW02722.1	Y
E. aedis	EJW02724.1		2	i35-57o105-127i
E. aedis	EJW02729.1	Y
E. aedis	EJW02730.1		2	i12-31o55-77i
E. aedis	EJW02733.1		1	o13-32i
E. aedis	EJW02749.1		2	i34-53o58-80i
E. aedis	EJW02751.1	Y
E. aedis	EJW02753.1		1	i13-35o
E. aedis	EJW02755.1		1	i65-87o
E. aedis	EJW02757.1	Y
E. aedis	EJW02759.1	Y
E. aedis	EJW02762.1	Y
E. aedis	EJW02763.1		2	o20-39i346-368o
E. aedis	EJW02764.1		1	o15-37i
E. aedis	EJW02768.1		1	i7-26o
E. aedis	EJW02769.1		1	i12-34o
E. aedis	EJW02773.1		1	o5-27i
E. aedis	EJW02776.1		6	i11-33o43-60i73-92o97-119i175-197o207-229i
E. aedis	EJW02780.1		1	i7-26o
E. aedis	EJW02782.1	Y
E. aedis	EJW02783.1		8	i21-37o47-69i81-103o113-135i165-183o193-215i222-244o254-274i
E. aedis	EJW02788.1	Y	2	i12-34o73-95i
E. aedis	EJW02789.1	Y
E. aedis	EJW02796.1	Y
E. aedis	EJW02799.1					EDHLGF4
E. aedis	EJW02800.1		1	i7-26o
E. aedis	EJW02802.1	Y
E. aedis	EJW02804.1	Y
E. aedis	EJW02805.1	Y
E. aedis	EJW02806.1	Y
E. aedis	EJW02807.1	Y
E. aedis	EJW02808.1	Y
E. aedis	EJW02810.1		3	o62-84i93-115o135-157i
E. aedis	EJW02811.1		2	i65-87o102-124i
E. aedis	EJW02814.1					EDHLGF6
E. aedis	EJW02816.1		2	o25-47i85-107o
E. aedis	EJW02817.1	Y
E. aedis	EJW02819.1	Y
E. aedis	EJW02824.1		2	i5-27o42-64i
E. aedis	EJW02829.1		2	i21-40o96-118i
E. aedis	EJW02830.1		2	i5-27o37-59i
E. aedis	EJW02831.1		3	o42-64i77-99o103-125i
E. aedis	EJW02833.1		5	i41-63o73-94i106-128o133-155i168-190o
E. aedis	EJW02836.1		2	i53-71o86-108i
E. aedis	EJW02847.1		2	i12-34o321-343i
E. aedis	EJW02851.1	Y
E. aedis	EJW02854.1		1	o20-39i
E. aedis	EJW02855.1		1	o26-48i		EDHLGF1
E. aedis	EJW02857.1		3	o4-21i26-48o63-85i
E. aedis	EJW02860.1		1	i30-52o
E. aedis	EJW02865.1					EDHLGF5
E. aedis	EJW02866.1	Y				EDHLGF5
E. aedis	EJW02873.1	Y				EDHLGF5
E. aedis	EJW02877.1		1	i9-31o
E. aedis	EJW02879.1	Y				EDHLGF7
E. aedis	EJW02882.1	Y
E. aedis	EJW02891.1		2	i20-38o53-75i
E. aedis	EJW02893.1	Y
E. aedis	EJW02894.1		1	i80-102o
E. aedis	EJW02896.1	Y
E. aedis	EJW02897.1		2	i44-66o76-98i
E. aedis	EJW02904.1		2	i7-29o44-66i
E. aedis	EJW02909.1		3	i59-81o91-113i134-156o
E. aedis	EJW02911.1	Y				EDHLGF2
E. aedis	EJW02912.1	Y
E. aedis	EJW02913.1		3	i13-35o50-72i79-101o
E. aedis	EJW02916.1	Y
E. aedis	EJW02919.1	Y
E. aedis	EJW02921.1	Y
E. aedis	EJW02926.1	Y
E. aedis	EJW02927.1		7	o335-357i378-400o428-450i455-477o492-509i516-538o578-600i	ABC_tran,AAA_21,SMC_N	MICLGF4
E. aedis	EJW02928.1	Y			Bromo_TP_like
E. aedis	EJW02929.1	Y
E. aedis	EJW02934.1		2	i12-31o46-68i
E. aedis	EJW02936.1	Y
E. aedis	EJW02937.1	Y	1	i21-43o
E. aedis	EJW02939.1		2	o165-187i194-216o
E. aedis	EJW02948.1		2	i26-46o56-78i
E. aedis	EJW02955.1					EDHLGF3
E. aedis	EJW02956.1		2	o5-27i178-200o
E. aedis	EJW02972.1		1	i31-53o
E. aedis	EJW02976.1		1	i7-29o		EDHLGF1
E. aedis	EJW02977.1		7	o301-320i333-355o386-405i426-448o463-485i492-514o534-556i	ABC_tran,AAA_21	MICLGF4
E. aedis	EJW02978.1		1	i118-140o
E. aedis	EJW02979.1		2	i7-29o39-61i
E. aedis	EJW02982.1		1	i5-27o
E. aedis	EJW02985.1		1	i20-42o		EDHLGF4
E. aedis	EJW02990.1	Y	1	i79-101o
E. aedis	EJW03003.1		1	o174-196i
E. aedis	EJW03021.1		3	o349-371i378-400o410-432i
E. aedis	EJW03022.1	Y
E. aedis	EJW03027.1		1	i131-153o
E. aedis	EJW03028.1	Y
E. aedis	EJW03033.1		1	i7-25o
E. aedis	EJW03039.1		3	o15-34i47-69o73-95i
E. aedis	EJW03040.1	Y
E. aedis	EJW03046.2		6	i13-35o50-72i123-157o177-194i201-223o248-270i
E. aedis	EJW03047.1		1	i58-80o
E. aedis	EJW03048.1		1	i7-29o
E. aedis	EJW03052.1	Y	1	o48-67i
E. aedis	EJW03058.1		7	i328-350o376-398i419-441o456-478i483-505o520-542i580-602o	ABC_tran,AAA_21	MICLGF4
E. aedis	EJW03059.1		2	i60-82o86-103i
E. aedis	EJW03060.1	Y	1	i9-31o		EDHLGF3
E. aedis	EJW03063.1		1	o55-77i
E. aedis	EJW03068.1					EDHLGF3
E. aedis	EJW03069.1	Y
E. aedis	EJW03075.1	Y	1	o5-27i
E. aedis	EJW03079.1		1	i20-42o		EDHLGF3
E. aedis	EJW03083.1		1	o32-54i
E. aedis	EJW03086.1		2	o15-34i166-188o
E. aedis	EJW03088.1	Y
E. aedis	EJW03094.1		2	o26-48i80-99o
E. aedis	EJW03101.1	Y	1	o5-27i
E. aedis	EJW03102.1		1	i21-43o
E. aedis	EJW03117.1		1	o24-46i
E. aedis	EJW03120.1		3	o15-37i58-80o84-106i
E. aedis	EJW03121.1		3	i38-60o65-87i96-115o
E. aedis	EJW03123.1	Y
E. aedis	EJW03127.1		1	o342-364i
E. aedis	EJW03133.1		3	i34-56o71-93i118-135o
E. aedis	EJW03136.1	Y	1	i7-29o
E. aedis	EJW03139.1	Y
E. aedis	EJW03144.1		3	i13-35o39-61i74-93o
E. aedis	EJW03147.1		1	i77-94o
E. aedis	EJW03152.1		1	o103-125i
E. aedis	EJW03153.1		3	i53-75o80-102i122-144o
E. aedis	EJW03157.1		1	o10-29i
E. aedis	EJW03161.1	Y
E. aedis	EJW03163.1		3	i42-64o69-91i104-121o
E. aedis	EJW03165.1		2	i30-52o67-89i
E. aedis	EJW03168.1		1	i21-43o
E. aedis	EJW03171.1		1	i43-65o
E. aedis	EJW03173.1	Y
E. aedis	EJW03174.1	Y
E. aedis	EJW03178.1		1	i84-103o
E. aedis	EJW03183.1		1	o4-23i
E. aedis	EJW03185.1		2	i45-67o77-99i
E. aedis	EJW03190.1		1	o59-81i
E. aedis	EJW03192.1		1	o4-26i
E. aedis	EJW03195.1		8	i105-127o137-159i171-193o203-225i238-257o261-280i287-309o313-335i	DnaJ
E. aedis	EJW03197.1		1	i17-39o
E. aedis	EJW03198.1		1	o17-39i
E. aedis	EJW03200.1	Y
E. aedis	EJW03201.1		1	i59-81o
E. aedis	EJW03207.1					EDHLGF5
E. aedis	EJW03208.1	Y				EDHLGF5
E. aedis	EJW03209.1		3	i7-29o39-61i68-90o
E. aedis	EJW03215.1		1	i20-39o
E. aedis	EJW03216.1		1	i47-69o
E. aedis	EJW03217.1	Y
E. aedis	EJW03220.1		1	i61-83o
E. aedis	EJW03221.1	Y
E. aedis	EJW03223.1		1	i5-27o		EDHLGF3
E. aedis	EJW03224.1	Y	1	i5-24o
E. aedis	EJW03225.1	Y				MICLGF2
E. aedis	EJW03227.1	Y
E. aedis	EJW03228.1		4	i7-29o33-55i68-90o94-116i
E. aedis	EJW03236.1	Y
E. aedis	EJW03237.1		1	o46-68i
E. aedis	EJW03238.1	Y	1	i7-26o
E. aedis	EJW03239.1		1	o4-21i
E. aedis	EJW03242.1	Y	3	i5-23o28-50i63-85o	Aa_trans
E. aedis	EJW03245.1	Y	1	i7-29o
E. aedis	EJW03257.1	Y
E. aedis	EJW03261.1	Y
E. aedis	EJW03263.1		1	i12-34o
E. aedis	EJW03267.1		1	i21-39o
E. aedis	EJW03268.1	Y	1	i7-29o
E. aedis	EJW03270.1		2	i82-104o109-131i
E. aedis	EJW03271.1		1	o5-27i
E. aedis	EJW03272.1		1	o15-37i		EDHLGF1
E. aedis	EJW03273.1	Y	1	o148-170i
E. aedis	EJW03274.1	Y
E. aedis	EJW03282.1		3	i7-24o29-48i77-99o
E. aedis	EJW03283.1					EDHLGF4
E. aedis	EJW03291.1		4	i100-122o137-154i253-270o437-459i
E. aedis	EJW03293.1	Y
E. aedis	EJW03294.1		1	i81-103o
E. aedis	EJW03295.1	Y
E. aedis	EJW03297.1	Y
E. aedis	EJW03298.1	Y
E. aedis	EJW03299.1	Y
E. aedis	EJW03303.1		1	i83-105o
E. aedis	EJW03306.1		1	i12-31o
E. aedis	EJW03314.1		2	i21-38o83-105i
E. aedis	EJW03318.1	Y
E. aedis	EJW03319.1		3	o4-22i24-41o51-73i
E. aedis	EJW03321.1	Y
E. aedis	EJW03322.1	Y
E. aedis	EJW03333.1	Y	1	i13-30o
E. aedis	EJW03334.1		1	i21-43o
E. aedis	EJW03335.1		2	i41-60o65-87i
E. aedis	EJW03336.1	Y				EDHLGF6
E. aedis	EJW03337.1	Y				EDHLGF6
E. aedis	EJW03338.1	Y				EDHLGF6
E. aedis	EJW03339.1	Y				EDHLGF6
E. aedis	EJW03340.1	Y
E. aedis	EJW03341.1		1	i48-70o
E. aedis	EJW03343.1	Y
E. aedis	EJW03346.1		2	i13-31o51-73i
E. aedis	EJW03348.1		1	i13-32o
E. aedis	EJW03350.1	Y
E. aedis	EJW03356.1	Y
E. aedis	EJW03358.1	Y
E. aedis	EJW03359.1	Y
E. aedis	EJW03361.1	Y
E. aedis	EJW03363.1	Y
E. aedis	EJW03368.1		2	o4-25i32-54o		EDHLGF3
E. aedis	EJW03369.1					EDHLGF3
E. aedis	EJW03370.1		1	i32-54o
E. aedis	EJW03371.1		1	i74-96o
E. aedis	EJW03376.1	Y	1	o4-23i
E. aedis	EJW03377.1	Y
E. aedis	EJW03379.1		3	i37-59o118-140i147-169o	Ctr
E. aedis	EJW03380.1	Y	1	i3-25o		EDHLGF3
E. aedis	EJW03381.1		1	i5-24o		EDHLGF3
E. aedis	EJW03383.1		2	o15-37i74-96o
E. aedis	EJW03386.1		1	i21-43o
E. aedis	EJW03387.1		1	o10-32i
E. aedis	EJW03390.1		2	o10-32i37-59o
E. aedis	EJW03391.1		1	o10-32i
E. aedis	EJW03394.1		1	i20-42o
E. aedis	EJW03396.1		1	o71-93i
E. aedis	EJW03397.1		5	i9-31o41-63i65-82o92-114i119-141o
E. aedis	EJW03399.1		1	i25-42o
E. aedis	EJW03400.1		3	i7-29o228-250i271-290o
E. aedis	EJW03401.1		2	o24-43i85-100o
E. aedis	EJW03404.1	Y
E. aedis	EJW03405.1		1	i48-70o
E. aedis	EJW03406.1		2	i40-62o67-89i
E. aedis	EJW03410.1	Y
E. aedis	EJW03412.1	Y
E. aedis	EJW03414.1		1	o65-87i
E. aedis	EJW03416.1	Y
E. aedis	EJW03417.1	Y
E. aedis	EJW03422.1		1	i9-28o
E. aedis	EJW03426.1		3	i12-34o38-60i67-89o
E. aedis	EJW03431.1		1	i33-55o
E. aedis	EJW03432.1		2	i57-79o89-111i
E. aedis	EJW03443.1	Y	1	o834-856i
E. aedis	EJW03445.1		2	i7-29o58-80i
E. aedis	EJW03449.1	Y
E. aedis	EJW03450.1		1	i21-38o
E. aedis	EJW03452.1	Y
E. aedis	EJW03454.1		4	i74-91o106-128i135-157o193-215i	Arv1
E. aedis	EJW03461.1		1	o290-309i
E. aedis	EJW03470.1		1	i13-35o		EDHLGF1
E. aedis	EJW03471.1		1	i2-24o		EDHLGF1
E. aedis	EJW03478.1					MICLGF1
E. aedis	EJW03483.1		7	i20-42o67-89i102-124o146-168i180-202o206-225i232-254o
E. aedis	EJW03486.1		1	i13-32o
E. aedis	EJW03491.1	Y
E. aedis	EJW03492.1					MICLGF1
E. aedis	EJW03493.1	Y
E. aedis	EJW03496.1					MICLGF1
E. aedis	EJW03497.1					MICLGF1
E. aedis	EJW03500.1	Y
E. aedis	EJW03501.1	Y				MICLGF1
E. aedis	EJW03502.1	Y
E. aedis	EJW03505.1	Y				MICLGF1
E. aedis	EJW03506.1		2	o15-37i57-79o
E. aedis	EJW03507.1	Y
E. aedis	EJW03509.1		1	i7-29o		EDHLGF4
E. aedis	EJW03510.1					MICLGF1
E. aedis	EJW03511.1					MICLGF1
E. aedis	EJW03512.1		1	o60-79i
E. aedis	EJW03514.1	Y	1	i7-29o
E. aedis	EJW03515.1		3	i12-34o39-61i77-99o
E. aedis	EJW03518.1	Y
E. aedis	EJW03527.1		2	i13-30o67-89i
E. aedis	EJW03530.1	Y
E. aedis	EJW03531.1	Y	1	i5-27o
E. aedis	EJW03533.1		3	i85-107o122-144i157-179o
E. aedis	EJW03535.1	Y
E. aedis	EJW03538.1		2	i34-51o73-95i
E. aedis	EJW03541.1	Y
E. aedis	EJW03542.1		2	o15-37i57-79o
E. aedis	EJW03543.1		1	i13-35o
E. aedis	EJW03544.1		2	i12-34o38-60i
E. aedis	EJW03545.1	Y
E. aedis	EJW03547.1	Y
E. aedis	EJW03556.1		3	i66-88o92-114i121-138o
E. aedis	EJW03557.1		2	o15-32i53-75o
E. aedis	EJW03559.1		3	o26-48i61-76o104-126i
E. aedis	EJW03564.1	Y
E. aedis	EJW03566.1		3	i79-101o123-145i157-179o
E. aedis	EJW03568.1	Y
E. aedis	EJW03569.1	Y
E. aedis	EJW03575.1	Y
E. aedis	EJW03578.1		2	o5-22i35-57o	ATP_synt_H
E. aedis	EJW03579.1	Y
E. aedis	EJW03580.1		1	i100-122o
E. aedis	EJW03591.1		1	i49-71o
E. aedis	EJW03594.1		2	i16-35o50-69i
E. aedis	EJW03598.1		3	o10-32i39-61o76-98i
E. aedis	EJW03599.1	Y
E. aedis	EJW03601.1		1	o89-111i
E. aedis	EJW03603.1	Y	2	i30-47o52-74i
E. aedis	EJW03612.1	Y
E. aedis	EJW03620.1	Y				EDHLGF5
E. aedis	EJW03622.1		1	i72-94o
E. aedis	EJW03624.1	Y
E. aedis	EJW03627.1		1	i21-43o
E. aedis	EJW03630.1		1	o27-45i
E. aedis	EJW03634.1		2	o27-49i374-396o
E. aedis	EJW03636.1		1	i5-22o
E. aedis	EJW03637.1	Y
E. aedis	EJW03638.1	Y
E. aedis	EJW03639.1		3	o4-21i28-49o59-81i
E. aedis	EJW03641.1		1	i13-35o
E. aedis	EJW03647.1	Y
E. aedis	EJW03649.1		2	o15-37i76-98o
E. aedis	EJW03653.1	Y
E. aedis	EJW03654.1		1	i21-43o
E. aedis	EJW03656.1		2	i41-60o235-257i
E. aedis	EJW03660.1	Y
E. aedis	EJW03663.1	Y	1	i13-32o
E. aedis	EJW03666.1	Y
E. aedis	EJW03671.1		3	i22-41o45-64i71-93o
E. aedis	EJW03672.1	Y
E. aedis	EJW03674.1	Y
E. aedis	EJW03677.1		1	o10-32i		EDHLGF1
E. aedis	EJW03681.1		1	o1153-1175i
E. aedis	EJW03685.1		1	i52-74o
E. aedis	EJW03695.1	Y	2	o4-26i33-55o
E. aedis	EJW03710.1		1	o10-30i		EDHLGF1
E. aedis	EJW03711.1	Y
E. aedis	EJW03714.1		2	o29-51i136-158o	AMP-binding
E. aedis	EJW03720.1		2	i9-31o65-87i
E. aedis	EJW03729.1					EDHLGF1
E. aedis	EJW03730.1					EDHLGF1
E. aedis	EJW03734.1	Y	1	o4-23i
E. aedis	EJW03735.1	Y	1	o10-32i
E. aedis	EJW03739.1	Y
E. aedis	EJW03741.1		1	i13-35o
E. aedis	EJW03742.1	Y
E. aedis	EJW03743.1	Y
E. aedis	EJW03746.1		1	i23-45o
E. aedis	EJW03747.1		1	i13-30o		EDHLGF1
E. aedis	EJW03752.1	Y	1	i43-65o
E. aedis	EJW03756.1		4	i90-109o129-151i255-272o514-536i
E. aedis	EJW03758.1		1	i7-29o
E. aedis	EJW03767.1		1	o242-264i
E. aedis	EJW03769.1		2	i35-57o77-96i
E. aedis	EJW03771.1	Y
E. aedis	EJW03777.1		1	i70-89o
E. aedis	EJW03789.1	Y
E. aedis	EJW03791.1	Y
E. aedis	EJW03798.1		1	o113-135i
E. aedis	EJW03799.1	Y
E. aedis	EJW03801.1	Y
E. aedis	EJW03803.1		1	o42-59i
E. aedis	EJW03804.1		2	i28-50o85-102i
E. aedis	EJW03806.1		1	i7-29o
E. aedis	EJW03809.1		1	o34-56i
E. aedis	EJW03812.1	Y
E. aedis	EJW03813.1		4	i7-29o33-50i55-77o97-119i
E. aedis	EJW03817.1	Y
E. aedis	EJW03821.1		1	o4-26i
E. aedis	EJW03835.1		1	o10-29i		MICLGF2
E. aedis	EJW03836.1	Y
E. aedis	EJW03837.1		1	i13-35o
E. aedis	EJW03841.1	Y
E. aedis	EJW03842.1	Y				MICLGF2
E. aedis	EJW03850.1		1	i20-39o
E. aedis	EJW03851.1	Y
E. aedis	EJW03852.1		1	i78-97o
E. aedis	EJW03853.1					MICLGF2
E. aedis	EJW03859.1	Y
E. aedis	EJW03861.1	Y				MICLGF2
E. aedis	EJW03863.1	Y
E. aedis	EJW03868.1		7	o10-29i56-78o98-120i127-149o159-176i188-205o209-231i
E. aedis	EJW03869.1		3	i7-26o90-109i129-151o
E. aedis	EJW03870.1	Y
E. aedis	EJW03873.1		1	i25-44o
E. aedis	EJW03881.1		2	o876-898i1147-1169o
E. aedis	EJW03893.1		2	o20-39i90-112o
E. aedis	EJW03894.1		1	o15-37i
E. aedis	EJW03897.1		1	i77-94o
E. aedis	EJW03905.1		1	i41-63o
E. aedis	EJW03911.1		2	i20-42o62-84i
E. aedis	EJW03912.1		1	i85-102o
E. aedis	EJW03918.1		1	i61-83o
E. aedis	EJW03921.1		1	o10-32i
E. aedis	EJW03922.1		1	i12-31o	UCH
E. aedis	EJW03925.1		2	o15-37i338-357o	LCAT
E. aedis	EJW03926.1	Y				MICLGF2
E. aedis	EJW03927.1		9	i35-54o79-101i121-143o148-167i180-197o225-247i256-275o285-307i328-350o
E. aedis	EJW03930.1	Y				EDHLGF5
E. aedis	EJW03933.1		1	i13-35o
E. aedis	EJW03934.1	Y
E. aedis	EJW03936.1	Y
E. aedis	EJW03937.1		1	i5-27o
E. aedis	EJW03938.1		1	i7-29o
E. aedis	EJW03939.1	Y
E. aedis	EJW03940.1		1	o15-37i
E. aedis	EJW03943.1		1	i33-52o
E. aedis	EJW03944.1	Y	1	i251-269o
E. aedis	EJW03945.1	Y
E. aedis	EJW03950.1		3	i64-86o96-118i131-150o
E. aedis	EJW03951.1	Y
E. aedis	EJW03953.1	Y
E. aedis	EJW03954.1		6	i30-52o72-94i114-136o151-168i181-200o235-254i
E. aedis	EJW03960.1		1	o28-47i
E. aedis	EJW03969.1	Y
E. aedis	EJW03971.1		2	o27-46i66-88o
E. aedis	EJW03973.1	Y
E. aedis	EJW03974.1		1	i12-34o
E. aedis	EJW03978.1	Y
E. aedis	EJW03980.1		1	i45-67o
E. aedis	EJW03983.1		6	o4-26i28-50o60-82i89-111o126-148i153-175o
E. aedis	EJW03989.1		1	o348-370i
E. aedis	EJW03991.1	Y
E. aedis	EJW03992.1		1	i5-27o		EDHLGF3
E. aedis	EJW03993.1	Y
E. aedis	EJW03998.1	Y
E. aedis	EJW03999.1		1	o10-27i
E. aedis	EJW04000.1	Y
E. aedis	EJW04004.1		6	i107-129o139-158i178-200o215-237i242-260o312-331i
E. aedis	EJW04009.1	Y
E. aedis	EJW04012.1		2	i2-24o34-56i
E. aedis	EJW04013.1		1	i88-110o
E. aedis	EJW04014.1	Y
E. aedis	EJW04017.1		1	i7-29o
E. aedis	EJW04020.1	Y
E. aedis	EJW04023.1	Y
E. aedis	EJW04029.1		1	i35-57o
E. aedis	EJW04031.1	Y
E. aedis	EJW04032.1		1	i21-43o
E. aedis	EJW04033.1	Y
E. aedis	EJW04034.1		2	o25-47i60-82o
E. aedis	EJW04035.1		2	o4-21i88-105o
E. aedis	EJW04039.1	Y
E. aedis	EJW04040.1	Y
E. aedis	EJW04041.1		2	i82-104o119-141i
E. aedis	EJW04049.1		1	i7-29o		EDHLGF3
E. aedis	EJW04050.1		1	o5-27i
E. aedis	EJW04054.1		2	i82-104o124-146i
E. aedis	EJW04059.1	Y	1	i7-26o
E. aedis	EJW04061.1		1	i33-55o
E. aedis	EJW04062.1		1	o20-42i
E. aedis	EJW04072.1		2	o40-59i66-83o
E. aedis	EJW04075.1	Y
E. aedis	EJW04076.1	Y
E. aedis	EJW04078.1		2	i17-39o75-93i
E. aedis	EJW04082.1	Y				EDHLGF5
E. aedis	EJW04083.1		10	i47-64o84-102i115-137o147-169i191-213o228-250i270-292o332-350i371-393o408-430i
E. aedis	EJW04093.1		2	i3-25o61-83i
E. aedis	EJW04094.1		3	i77-98o108-125i137-159o
E. aedis	EJW04097.1	Y			Thioredoxin_6
E. aedis	EJW04101.1	Y				EDHLGF6
E. aedis	EJW04105.1	Y
E. aedis	EJW04106.1		3	i52-74o84-103i129-151o
E. aedis	EJW04107.1	Y	1	i3-25o
E. aedis	EJW04108.1	Y	1	i3-25o
E. aedis	EJW04111.1	Y
E. aedis	EJW04113.1		2	i54-76o86-108i
E. aedis	EJW04120.1	Y
E. aedis	EJW04121.1		1	i87-109o
E. aedis	EJW04125.1		3	i83-105o120-139i160-182o
E. aedis	EJW04131.1		2	o5-27i150-172o		EDHLGF1
E. aedis	EJW04132.1		1	i5-27o
E. aedis	EJW04133.1	Y
E. aedis	EJW04135.1		1	o20-42i		EDHLGF1
E. aedis	EJW04136.1	Y
E. aedis	EJW04144.1		1	o5-27i		EDHLGF1
E. aedis	EJW04150.1		1	i113-135o
E. aedis	EJW04151.1		1	o89-108i
E. aedis	EJW04153.1	Y			CAP
E. aedis	EJW04154.1	Y
E. aedis	EJW04156.1	Y
E. aedis	EJW04158.1					EDHLGF2
E. aedis	EJW04159.1		1	o15-37i
E. aedis	EJW04160.1		2	i13-47o57-79i
E. aedis	EJW04161.1		7	i71-102o106-128i135-157o162-184i191-213o217-239i241-263o
E. aedis	EJW04162.1		10	i24-46o93-112i119-141o169-191i224-246o269-291i304-326o341-363i458-476o486-508i
E. aedis	EJW04165.1		5	i41-63o78-97i122-144o204-226i247-269o
E. aedis	EJW04167.1	Y
E. aedis	EJW04168.1	Y
E. aedis	EJW04177.1					EDHLGF5
E. aedis	EJW04180.1		1	o305-327i
E. aedis	EJW04182.1		4	o204-226i395-417o422-444i461-483o
E. aedis	EJW04183.1		1	i101-123o
E. aedis	EJW04185.1	Y
E. aedis	EJW04194.1					EDHLGF5
E. aedis	EJW04198.1	Y	1	i5-24o
E. aedis	EJW04199.1		1	i58-80o
E. aedis	EJW04203.1	Y
E. aedis	EJW04205.1		2	i21-40o52-74i
E. aedis	EJW04207.1	Y
E. aedis	EJW04209.1	Y
E. aedis	EJW04219.1	Y	1	i12-29o
E. aedis	EJW04223.1		4	i72-94o109-131i234-256o271-290i
E. aedis	EJW04224.1	Y
E. aedis	EJW04227.1	Y
E. aedis	EJW04234.1		4	i23-45o60-82i87-109o119-141i
E. aedis	EJW04236.1	Y
E. aedis	EJW04237.1	Y	1	o4-22i
E. aedis	EJW04238.1		1	i51-73o
E. aedis	EJW04239.1		2	i28-50o60-82i
E. aedis	EJW04240.1	Y
E. aedis	EJW04248.1		5	i50-72o92-109i292-314o344-361i389-411o
E. aedis	EJW04249.1		5	o1154-1176i1189-1211o1216-1238i1245-1267o1299-1321i
E. aedis	EJW04255.1		1	o54-73i
E. aedis	EJW04257.1	Y
E. aedis	EJW04258.1	Y
E. aedis	EJW04266.1	Y	1	i7-26o
E. aedis	EJW04269.1	Y	1	i5-27o
E. aedis	EJW04275.1		1	i7-26o
E. aedis	EJW04277.1		1	i5-27o
E. aedis	EJW04283.1		1	i7-26o
E. aedis	EJW04289.1		2	i53-75o79-97i
E. aedis	EJW04292.1		1	i13-35o
E. aedis	EJW04294.1	Y	1	i5-22o
E. aedis	EJW04297.1	Y
E. aedis	EJW04298.1	Y
E. aedis	EJW04308.1		5	o5-27i57-79o156-178i185-207o222-244i
E. aedis	EJW04316.1		1	i106-125o
E. aedis	EJW04317.1		1	i114-136o
E. aedis	EJW04319.1		3	i46-68o73-95i121-143o
E. aedis	EJW04320.1		1	i81-103o
E. aedis	EJW04322.1		1	i54-76o
E. aedis	EJW04329.1		3	i13-35o55-72i79-101o
E. aedis	EJW04331.1	Y
E. aedis	EJW04334.1		1	i17-36o
E. aedis	EJW04339.1		1	o10-29i
E. aedis	EJW04345.1	Y
E. aedis	EJW04348.1		1	o89-106i
E. aedis	EJW04353.1		2	i13-35o39-61i
E. aedis	EJW04359.1		1	o4-26i
E. aedis	EJW04362.1	Y				MICLGF2
E. aedis	EJW04366.1					EDHLGF6
E. aedis	EJW04367.1	Y
E. aedis	EJW04368.1	Y				MICLGF1
E. aedis	EJW04369.1					MICLGF1
E. aedis	EJW04375.1					EDHLGF5
E. aedis	EJW04378.1	Y				MICLGF1
E. aedis	EJW04379.1					MICLGF1
E. aedis	EJW04381.1		3	i193-215o219-241i262-284o
E. aedis	EJW04382.1		3	i174-196o209-231i252-274o
E. aedis	EJW04386.1		1	i87-109o
E. aedis	EJW04391.1	Y
E. aedis	EJW04392.1	Y	2	o4-26i47-69o
E. aedis	EJW04393.1	Y
E. aedis	EJW04395.1		2	i53-75o90-109i
E. aedis	EJW04396.1	Y
E. aedis	EJW04398.1		3	i46-68o83-101i122-141o
E. aedis	EJW04399.1		3	o161-183i196-218o233-255i
E. aedis	EJW04401.1		2	i49-68o78-100i
E. aedis	EJW04405.1		1	o4-21i
E. aedis	EJW04407.1	Y
E. aedis	EJW04408.1	Y
E. aedis	EJW04419.1	Y
E. aedis	EJW04421.1		2	i32-54o74-96i
E. aedis	EJW04424.1	Y
E. aedis	EJW04427.1	Y	1	o5-22i
E. aedis	EJW04435.1		2	i26-45o60-82i
E. aedis	EJW04437.1		1	i5-27o		EDHLGF3
E. aedis	EJW04439.1		1	o510-532i	Reprolysin,Reprolysin_2
E. aedis	EJW04444.1	Y
E. aedis	EJW04445.1	Y
E. aedis	EJW04448.1		2	i30-52o67-85i
E. aedis	EJW04449.1		6	i324-346o378-400i423-445o460-482i514-536o578-600i	ABC_tran	MICLGF4
E. aedis	EJW04450.1		3	i29-51o56-78i91-108o
E. aedis	EJW04454.1		3	i106-128o133-155i162-184o
E. aedis	EJW04458.1		1	i87-109o
E. aedis	EJW04467.1	Y
E. aedis	EJW04468.1		1	o189-211i
E. aedis	EJW04474.1		3	i13-35o50-68i75-96o
E. aedis	EJW04477.1	Y
E. aedis	EJW04483.1		2	i150-169o174-196i
E. aedis	EJW04485.1		1	i87-106o
E. aedis	EJW04489.1	Y
E. aedis	EJW04502.1		2	i38-60o75-97i
E. aedis	EJW04506.1		1	i28-50o	Hexapep,Hexapep_2
E. aedis	EJW04508.1		3	i71-93o108-130i137-159o
E. aedis	EJW04514.1		2	o20-39i70-92o
E. aedis	EJW04515.1		2	i16-35o73-95i
E. aedis	EJW04519.1	Y
E. aedis	EJW04520.1	Y
E. aedis	EJW04522.1	Y
E. aedis	EJW04523.1	Y
E. aedis	EJW04524.1	Y
E. aedis	EJW04531.1		3	o39-61i68-85o95-117i
E. aedis	EJW04546.1		2	i13-35o63-85i
E. aedis	EJW04547.1	Y	1	i60-82o
E. aedis	EJW04549.1	Y
E. aedis	EJW04551.1	Y			CAP
E. aedis	EJW04552.1	Y	1	i5-22o
E. aedis	EJW04553.1		1	i81-103o
E. aedis	EJW04555.1	Y
E. aedis	EJW04556.1	Y			CAP
E. aedis	EJW04557.1	Y			CAP
E. aedis	EJW04561.1	Y			CAP
E. aedis	EJW04573.1		3	i60-82o92-114i126-148o
E. aedis	EJW04575.1		3	i90-112o122-144i157-179o
E. aedis	EJW04576.1		3	i80-102o112-134i147-169o
E. aedis	EJW04582.1	Y	1	i7-29o
E. aedis	EJW04584.1		1	i5-22o
E. aedis	EJW04585.1		1	i73-95o
E. aedis	EJW04588.1	Y
E. aedis	EJW04589.1	Y
E. aedis	EJW04592.1	Y
E. aedis	EJW04594.1	Y	1	i7-29o
E. aedis	EJW04598.1	Y
E. aedis	EJW04599.1		1	i139-161o
E. aedis	EJW04600.1		1	i26-45o
E. aedis	EJW04604.1	Y
E. aedis	EJW04609.1		1	o49-71i
E. aedis	EJW04613.1		2	i53-75o127-149i
E. aedis	EJW04615.1		1	i80-102o
E. aedis	EJW04620.1	Y
E. aedis	EJW04623.1		1	i88-110o
E. aedis	EJW04626.1	Y
E. aedis	EJW04636.1		2	o10-32i53-75o
E. aedis	EJW04637.1	Y
E. aedis	EJW04642.1		2	i21-43o87-109i
E. aedis	EJW04646.1	Y
E. aedis	EJW04647.1	Y
E. aedis	EJW04658.1		3	i20-39o69-91i96-115o
E. aedis	EJW04662.1		2	i52-74o84-102i
E. aedis	EJW04664.1		3	i13-35o50-72i85-107o
E. aedis	EJW04665.1		8	i7-29o39-58i71-87o97-119i140-162o177-194i206-228o232-254i		MICLGF3
E. aedis	EJW04666.1		1	i7-26o
E. aedis	EJW04667.1		2	i12-29o44-66i
E. aedis	EJW04675.1		1	i73-95o
E. aedis	EJW04683.1		1	i7-29o
E. aedis	EJW04685.1		5	o335-357i434-456o466-488i531-553o587-609i	ABC_tran	MICLGF4
E. aedis	EJW04686.1		1	i104-126o
E. aedis	EJW04688.1		3	i32-54o74-96i103-125o
E. aedis	EJW04692.1	Y
E. aedis	EJW04694.1	Y
E. aedis	EJW04695.1	Y
E. aedis	EJW04703.1		3	i67-89o104-124i137-159o
E. aedis	EJW04707.1	Y
E. aedis	EJW04708.1	Y
E. aedis	EJW04709.1	Y
E. aedis	EJW04711.1		6	i343-365o380-402i423-445o455-477i489-511o551-573i	ABC_tran
E. aedis	EJW04712.1		1	i13-35o
E. aedis	EJW04713.1		1	i21-40o		EDHLGF4
E. aedis	EJW04714.1		2	i69-91o96-114i
E. aedis	EJW04717.1		1	i16-38o
E. aedis	EJW04718.1	Y	1	i20-42o
E. aedis	EJW04719.1		1	i20-42o
E. aedis	EJW04720.1		1	i20-42o
E. aedis	EJW04725.1	Y
E. aedis	EJW04726.1	Y
E. aedis	EJW04728.1		1	i135-157o
E. aedis	EJW04729.1		1	o83-102i
E. aedis	EJW04732.1		2	i39-58o73-95i
E. aedis	EJW04733.1		3	i74-96o111-130i137-159o
E. aedis	EJW04734.1		2	i7-23o43-65i
E. aedis	EJW04735.1	Y
E. aedis	EJW04738.1					EDHLGF6
E. aedis	EJW04741.1	Y				EDHLGF6
E. aedis	EJW04742.1					EDHLGF6
E. aedis	EJW04743.1	Y				EDHLGF6
E. aedis	EJW04751.1	Y
E. aedis	EJW04753.1	Y
E. aedis	EJW04756.1		1	i12-34o
E. aedis	EJW04762.1		2	i77-99o103-125i
E. aedis	EJW04763.1		1	i21-43o
E. aedis	EJW04764.1		1	i24-46o
E. aedis	EJW04767.1		3	i70-92o107-129i141-163o
E. aedis	EJW04769.1		1	o4-26i
E. aedis	EJW04772.1	Y
E. aedis	EJW04773.1		7	o294-311i324-346o361-383i403-425o440-462i474-496o568-590i	ABC_tran,SMC_N,AAA_16,AAA_21	MICLGF4
E. aedis	EJW04778.1		1	i21-38o	CAP
E. aedis	EJW04780.1	Y
E. aedis	EJW04789.1	Y	1	i7-29o
E. aedis	EJW04792.1		1	i73-95o
E. aedis	EJW04793.1	Y
E. aedis	EJW04794.1	Y				EDHLGF5
E. aedis	EJW04798.1		1	i7-26o
E. aedis	EJW04801.1	Y	2	i2-21o91-113i
E. aedis	EJW04802.1	Y
E. aedis	EJW04804.1		1	o24-43i
E. aedis	EJW04806.1	Y	1	i7-26o
E. aedis	EJW04810.1		2	o52-74i81-103o
E. aedis	EJW04813.1		2	i7-22o27-49i
E. aedis	EJW04819.1		2	i45-67o87-109i
E. aedis	EJW04823.1	Y
E. aedis	EJW04828.1	Y				MICLGF2
E. aedis	EJW04831.1	Y	1	i7-29o
E. aedis	EJW04835.1		7	i97-119o134-156i163-185o200-222i235-257o272-294i306-328o	DnaJ
E. aedis	EJW04839.1	Y	1	i13-35o
E. aedis	EJW04842.1		2	o31-53i74-96o
E. aedis	EJW04846.1	Y
E. aedis	EJW04849.1		3	i21-43o53-75i80-102o
E. aedis	EJW04853.1		1	i185-207o	Peptidase_C39,Peptidase_C39_2
E. aedis	EJW04855.1		2	i2-24o51-73i
E. aedis	EJW04861.1	Y
E. aedis	EJW04867.1	Y
E. aedis	EJW04869.1	Y	1	o4-23i
E. aedis	EJW04871.1		2	i2-21o71-93i
E. aedis	EJW04872.1		2	i34-56o76-94i
E. aedis	EJW04877.1	Y
E. aedis	EJW04889.1		2	o35-57i64-86o
E. aedis	EJW04890.1	Y
E. aedis	EJW04895.1		1	i21-43o
E. aedis	EJW04897.1		3	o10-27i40-62o66-88i
E. aedis	EJW04898.1		1	i49-71o
E. aedis	EJW04901.1		3	i20-37o42-64i85-107o
E. aedis	EJW04903.1		1	i21-43o
E. aedis	EJW04907.1		1	i7-29o
E. aedis	EJW04911.1		2	o23-42i55-77o
E. aedis	EJW04912.1					EDHLGF4
E. aedis	EJW04913.1					EDHLGF4
E. aedis	EJW04922.1		1	i92-114o
E. aedis	EJW04924.1		1	i59-81o
E. aedis	EJW04925.1		1	o5-22i
E. aedis	EJW04932.1		2	i27-49o83-105i
E. aedis	EJW04934.1		1	i37-59o
E. aedis	EJW04939.1		2	i22-44o88-110i
E. aedis	EJW04940.1	Y
E. aedis	EJW04942.1		1	o48-70i
E. aedis	EJW04948.1		6	i7-26o46-63i70-92o107-129i141-160o193-215i
E. aedis	EJW04955.1		1	i78-100o
E. aedis	EJW04959.1		2	i19-41o51-73i
E. aedis	EJW04964.1		1	i7-29o
E. aedis	EJW04965.1		2	i5-27o47-69i
E. aedis	EJW04973.1		1	i13-35o
E. aedis	EJW04979.1		2	i7-26o63-85i
E. aedis	EJW04982.1		1	i81-100o
E. aedis	EJW04987.1		3	i37-59o74-96i109-126o
[truncated: 9,677 more rows]
